# Supplementary material for: SynthEx: a synthetic-normal-based DNA sequencing tool for copy number alteration detection and tumor heterogeneity profiling
Source: Genome Biol. 2017 Apr 8;18:66. doi: 10.1186/s13059-017-1193-3 (PMC5385048; doi:10.1186/s13059-017-1193-3)
Supplement: Supplementary file 1 — TCGA breast cancer clinical information. (XLSX 104 kb) [file 13059_2017_1193_MOESM1_ESM.xlsx]

## Sheet: Sheet1
bcr_patient_barcode	Used in 92 Set	Age at Diagnosis	Histologic Type	Stage	T Stage	N Stage	M Stage	ER Status	PR Status	HER2_IHC	IHC_Positvity	HER2_Neu_IHC	lab_procedure_her2_neu_in_situ_hybrid_outcome_type	Year_of_diagnosis	Order_in_Heatmap	Analyte_Type_Normal	Reagent_Name_Normal
TCGA-A2-A4RW															1	D	Nimblegen EZ Exome v3.0
TCGA-A7-A4SA															2	D	Nimblegen EZ Exome v3.0|Nimblegen EZ Exome v3.0|WO2736953 pooled probes
TCGA-A2-A4RY															3	D	Nimblegen EZ Exome v3.0
TCGA-D8-A3Z5															4	D	Nimblegen EZ Exome v3.0
TCGA-BH-A28O															5	D	Nimblegen EZ Exome v3.0
TCGA-A7-A4SC															6	D	Nimblegen EZ Exome v3.0
TCGA-AC-A3W6															7	D	Nimblegen EZ Exome v3.0
TCGA-A2-A0CK															8	D	Nimblegen EZ Exome v3.0
TCGA-A2-A4S2															9	D	Nimblegen EZ Exome v3.0
TCGA-AC-A3YJ															10	D	Nimblegen EZ Exome v3.0
TCGA-AC-A3YI															11	D	Nimblegen EZ Exome v3.0
TCGA-E9-A3X8															12	D	Nimblegen EZ Exome v3.0
TCGA-AC-A3QP															13	D	Nimblegen EZ Exome v3.0
TCGA-E9-A54X															14	D	Nimblegen EZ Exome v3.0
TCGA-A7-A13H															15	D	Nimblegen EZ Exome v3.0
TCGA-AC-A3EH															16	D	Nimblegen EZ Exome v3.0
TCGA-A2-A4S3															17	D	Nimblegen EZ Exome v3.0
TCGA-A7-A426															18	D	Nimblegen EZ Exome v3.0
TCGA-AC-A3W7															19	D	Nimblegen EZ Exome v3.0
TCGA-B6-A401															20	D	Nimblegen EZ Exome v3.0
TCGA-A2-A3Y0															21	D	Nimblegen EZ Exome v3.0
TCGA-A2-A4RX															22	D	Nimblegen EZ Exome v3.0
TCGA-B6-A400															23	D	Nimblegen EZ Exome v3.0
TCGA-A2-A3XV															24	D	Nimblegen EZ Exome v3.0
TCGA-A2-A3XZ															25	D	Nimblegen EZ Exome v3.0
TCGA-AQ-A54O															26	D	Nimblegen EZ Exome v3.0
TCGA-AC-A5XU															27	D	Nimblegen EZ Exome v3.0
TCGA-AC-A2BM															28	D	Nimblegen EZ Exome v3.0
TCGA-B6-A3ZX															29	D	Nimblegen EZ Exome v3.0
TCGA-A2-A3XY															30	D	Nimblegen EZ Exome v3.0
TCGA-B6-A408															31	D	Nimblegen EZ Exome v3.0
TCGA-BH-A42V															32	D	Nimblegen EZ Exome v3.0
TCGA-GM-A3XL															33	D	Nimblegen EZ Exome v3.0
TCGA-PE-A5DE															34	D	Nimblegen EZ Exome v3.0
TCGA-OL-A5RW															35	D	Nimblegen EZ Exome v3.0
TCGA-B6-A40C															36	D	Nimblegen EZ Exome v3.0
TCGA-LQ-A4E4															37	D	Nimblegen EZ Exome v3.0
TCGA-B6-A40B															38	D	Nimblegen EZ Exome v3.0
TCGA-EW-A423															39	D	Nimblegen EZ Exome v3.0
TCGA-A7-A3IY															40	D	Nimblegen EZ Exome v3.0
TCGA-LL-A440															41	D	Nimblegen EZ Exome v3.0
TCGA-GM-A4E0															42	D	Nimblegen EZ Exome v3.0
TCGA-A2-A4S0															43	D	Nimblegen EZ Exome v3.0
TCGA-E2-A1LE		71	Infiltrating Ductal	Stage IIIC	T2	N3a	M0	Negative	Negative	3+	[Not Available]	Positive	Not Performed	2008	44	D	Nimblegen EZ Exome v3.0
TCGA-A7-A3J1															45	D	Nimblegen EZ Exome v3.0
TCGA-E2-A2P6		77	Infiltrating Lobular	Stage IIB	T2	N1	M0	Positive	Positive	[Not Available]	[Not Available]	Not Performed	Negative	2011	46	D	Nimblegen EZ Exome v3.0
TCGA-A7-A3J0															47	D	Nimblegen EZ Exome v3.0
TCGA-BH-A0B6		47	Infiltrating Ductal	Stage I	T1c	N0	M0	Positive	Positive	[Not Available]	[Not Available]	Positive	[Not Available]	2006	48	D	Nimblegen EZ Exome v3.0
TCGA-EW-A3E8															49	D	Nimblegen EZ Exome v3.0
TCGA-A2-A0CO															50	D	Nimblegen EZ Exome v3.0
TCGA-A2-A3KD															51	D	Nimblegen EZ Exome v3.0
TCGA-AC-A2QJ		48	Other	[Not Available]	T4b	N0	[Not Available]	Negative	Negative	[Not Available]	[Not Available]	Negative	Not Performed	2011	52	D	Nimblegen EZ Exome v3.0|WO2736953 pooled probes
TCGA-AR-A1AM															53	D	Nimblegen EZ Exome v3.0
TCGA-AC-A2QI		76	Infiltrating Lobular	Stage IIIA	T3	N1a	MX	Positive	Negative	1+	[Not Available]	Negative	Not Performed	2011	54	D	Nimblegen EZ Exome v3.0
TCGA-A7-A425															55	D	Nimblegen EZ Exome v3.0
TCGA-E2-A3DX		43	Infiltrating Lobular	Stage IIIC	T2	N3	M0	Positive	Positive	[Not Available]	[Not Available]	Not Performed	Positive	2011	56	D	Nimblegen EZ Exome v3.0
TCGA-C8-A3M7															57	D	Nimblegen EZ Exome v3.0
TCGA-E2-A14U															58	D	Nimblegen EZ Exome v3.0|WO2736953 pooled probes
TCGA-AC-A3TM															59	D	Nimblegen EZ Exome v3.0|WO2736953 pooled probes
TCGA-E2-A2P5		78	Infiltrating Lobular	Stage IIIC	T2	N3	M0	Positive	Positive	[Not Available]	[Not Available]	Not Performed	Negative	2011	60	D	Nimblegen EZ Exome v3.0
TCGA-A7-A2KD															61	D	Nimblegen EZ Exome v3.0
TCGA-AC-A3BB		46	Infiltrating Lobular	Stage IIIA	T3	N2a	MX	Positive	Positive	[Not Available]	[Not Available]	Negative	Not Performed	2011	62	D	Nimblegen EZ Exome v3.0
TCGA-A7-A3IZ															63	D	Nimblegen EZ Exome v3.0
TCGA-AR-A2LJ															64	D	Nimblegen EZ Exome v3.0
TCGA-B6-A0I1															65	D	Nimblegen EZ Exome v3.0
TCGA-A2-A3KC															66	D	Nimblegen EZ Exome v3.0
TCGA-AC-A3W5															67	D	Nimblegen EZ Exome v3.0
TCGA-HN-A2OB															68	D	Nimblegen EZ Exome v3.0
TCGA-AR-A5QP															69	D	Nimblegen EZ Exome v3.0
TCGA-D8-A4Z1															70	D	Nimblegen EZ Exome v3.0
TCGA-A2-A0EP															71	D	Nimblegen EZ Exome v3.0|WO2736953 pooled probes
TCGA-MS-A51U															72	D	Nimblegen EZ Exome v3.0
TCGA-A7-A3RF															73	D	Nimblegen EZ Exome v3.0
TCGA-AC-A3TN															74	D	Nimblegen EZ Exome v3.0
TCGA-E9-A5FK															75	D	Nimblegen EZ Exome v3.0
TCGA-A7-A26J		49	Infiltrating Ductal	Stage IIA	T2	N0	M0	Positive	Positive	1+	[Not Available]	Negative	Not Performed	2011	76	D	Nimblegen EZ Exome v3.0
TCGA-E9-A54Y															77	D	Nimblegen EZ Exome v3.0|WO2736953 pooled probes
TCGA-A7-A13E		62	Infiltrating Ductal	Stage IIB	T2	N1	MX	Positive	Negative	2+	[Not Available]	Equivocal	Negative	2010	78	D	Nimblegen EZ Exome v3.0
TCGA-JL-A3YX															79	D	Nimblegen EZ Exome v3.0
TCGA-A7-A4SB															80	D	Nimblegen EZ Exome v3.0|WO2736953 pooled probes
TCGA-A7-A26E		71	Infiltrating Lobular	Stage IIIA	T3	N1a	MX	Positive	Positive	1+	[Not Available]	Negative	Not Performed	2010	81	D	Nimblegen EZ Exome v3.0
TCGA-GM-A3XG															82	D	Nimblegen EZ Exome v3.0
TCGA-E9-A5FL															83	D	Nimblegen EZ Exome v3.0
TCGA-OL-A5RU															84	D	Nimblegen EZ Exome v3.0
TCGA-E9-A5UP															85	D	Nimblegen EZ Exome v3.0
TCGA-GM-A5PV															86	D	Nimblegen EZ Exome v3.0
TCGA-GM-A3NY															87	D	Nimblegen EZ Exome v3.0
TCGA-E9-A3Q9															88	D	Nimblegen EZ Exome v3.0
TCGA-AC-A23G		76	Infiltrating Lobular	Stage IIA	T1c	N1	MX	Positive	Positive	[Not Available]	[Not Available]	Positive	Positive	2006	89	D	Nimblegen EZ Exome v3.0
TCGA-GM-A3NW															90	D	Nimblegen EZ Exome v3.0
TCGA-A2-A3XW															91	D	Nimblegen EZ Exome v3.0
TCGA-A2-A3XU															92	D	Nimblegen EZ Exome v3.0
TCGA-GI-A2C9															93	D	Nimblegen EZ Exome v3.0
TCGA-OL-A5RY															94	D	Nimblegen EZ Exome v3.0
TCGA-OK-A5Q2															95	D	Nimblegen EZ Exome v3.0
TCGA-A2-A3XX															96	D	Nimblegen EZ Exome v3.0
TCGA-OL-A5RX															97	D	Nimblegen EZ Exome v3.0
TCGA-B6-A402															98	D	Nimblegen EZ Exome v3.0
TCGA-A7-A4SE															99	D	Nimblegen EZ Exome v3.0|Nimblegen EZ Exome v3.0|WO2736953 pooled probes
TCGA-A7-A13D	TCGA-A7-A13D	46	Infiltrating Ductal	Stage IIA	T2	N0 (i-)	M0	Negative	Positive	2+	[Not Available]	Equivocal	Negative	2010	100	D	Nimblegen EZ Exome v3.0
TCGA-A7-A4SF															101	D	Nimblegen EZ Exome v3.0|WO2736953 pooled probes
TCGA-LL-A5YO															102	D	Nimblegen EZ Exome v3.0
TCGA-LL-A5YN															103	D	Nimblegen EZ Exome v3.0
TCGA-BH-A42U															104	D	Nimblegen EZ Exome v3.0
TCGA-E9-A3QA															105	D	Nimblegen EZ Exome v3.0
TCGA-AC-A2FM															106	D	Nimblegen EZ Exome v3.0
TCGA-AC-A3HN															107	D	Nimblegen EZ Exome v3.0
TCGA-A2-A0CR															108	D	Nimblegen EZ Exome v3.0|WO2736953 pooled probes
TCGA-AC-A5EH															109	D	Nimblegen EZ Exome v3.0
TCGA-OL-A5RV															110	D	Nimblegen EZ Exome v3.0
TCGA-LL-A441															111	D	Nimblegen EZ Exome v3.0|WO2736953 pooled probes
TCGA-A7-A4SD															112	D	Nimblegen EZ Exome v3.0|WO2736953 pooled probes
TCGA-AC-A62Y															113	D	Nimblegen EZ Exome v3.0
TCGA-E2-A574															114	D	Nimblegen EZ Exome v3.0
TCGA-A7-A5ZX															115	D	Nimblegen EZ Exome v3.0
TCGA-AC-A62X															116	D	Nimblegen EZ Exome v3.0
TCGA-E2-A56Z															117	D	Nimblegen EZ Exome v3.0
TCGA-OL-A5D8															118	D	Nimblegen EZ Exome v3.0
TCGA-AC-A5XS															119	D	Nimblegen EZ Exome v3.0
TCGA-OL-A66J															120	D	Nimblegen EZ Exome v3.0
TCGA-OL-A5DA															121	D	Nimblegen EZ Exome v3.0
TCGA-PE-A5DC															122	D	Nimblegen EZ Exome v3.0
TCGA-E2-A573															123	D	Nimblegen EZ Exome v3.0
TCGA-OL-A66H															124	D	Nimblegen EZ Exome v3.0
TCGA-E2-A570															125	D	Nimblegen EZ Exome v3.0
TCGA-A2-A3XS															126	D	Nimblegen EZ Exome v3.0
TCGA-AQ-A54N															127	D	Nimblegen EZ Exome v3.0
TCGA-EW-A3U0															128	D	Nimblegen EZ Exome v3.0|WO2736953 pooled probes
TCGA-EW-A1PC															129	D	Nimblegen EZ Exome v3.0|WO2736953 pooled probes
TCGA-PE-A5DD															130	D	Nimblegen EZ Exome v3.0
TCGA-C8-A3M8															131	D	Nimblegen EZ Exome v3.0|WO2736953 pooled probes
TCGA-A2-A3XT															132	D	Nimblegen EZ Exome v3.0|WO2736953 pooled probes
TCGA-JL-A3YW															133	D	Nimblegen EZ Exome v3.0
TCGA-GM-A3XN															134	D	Nimblegen EZ Exome v3.0
TCGA-EW-A2FR															135	D	Nimblegen EZ Exome v3.0
TCGA-GM-A5PX															136	D	Nimblegen EZ Exome v3.0
TCGA-OL-A5S0															137	D	Nimblegen EZ Exome v3.0
TCGA-AC-A2BK															138	D	Nimblegen EZ Exome v3.0
TCGA-AR-A5QN															139	D	Nimblegen EZ Exome v3.0
TCGA-OL-A5RZ															140	D	Nimblegen EZ Exome v3.0
TCGA-E9-A5UO															141	D	Nimblegen EZ Exome v3.0
TCGA-D8-A3Z6															142	D	Nimblegen EZ Exome v3.0|WO2736953 pooled probes
TCGA-AC-A5EI															143	D	Nimblegen EZ Exome v3.0
TCGA-AR-A5QM															144	D	Nimblegen EZ Exome v3.0
TCGA-A2-A4S1															145	D	Nimblegen EZ Exome v3.0|WO2736953 pooled probes
TCGA-E9-A3HO															146	D	Nimblegen EZ Exome v3.0|WO2736953 pooled probes
TCGA-BH-A42T															147	D	Nimblegen EZ Exome v3.0|WO2736953 pooled probes
TCGA-LL-A50Y															148	D	Nimblegen EZ Exome v3.0|WO2736953 pooled probes
TCGA-AC-A2FE															149	D	Nimblegen EZ Exome v3.0|WO2736953 pooled probes
TCGA-LL-A6FR															150	D	Nimblegen EZ Exome v3.0
TCGA-LD-A66U															151	D	Nimblegen EZ Exome v3.0
TCGA-AC-A62V															152	D	Nimblegen EZ Exome v3.0
TCGA-LL-A6FQ															153	D	Nimblegen EZ Exome v3.0
TCGA-OL-A66L															154	D	Nimblegen EZ Exome v3.0
TCGA-OL-A66O															155	D	Nimblegen EZ Exome v3.0
TCGA-E2-A572															156	D	Nimblegen EZ Exome v3.0
TCGA-E2-A576															157	D	Nimblegen EZ Exome v3.0
TCGA-LL-A6FP															158	D	Nimblegen EZ Exome v3.0
TCGA-E9-A6HE															159	D	Nimblegen EZ Exome v3.0
TCGA-OL-A66N															160	D	Nimblegen EZ Exome v3.0
TCGA-AR-A5QQ															161	D	Nimblegen EZ Exome v3.0
TCGA-OL-A66K															162	D	Nimblegen EZ Exome v3.0
TCGA-B6-A409															163	D	Nimblegen EZ Exome v3.0
TCGA-LL-A5YM															164	D	Nimblegen EZ Exome v3.0
TCGA-A7-A5ZV															165	D	Nimblegen EZ Exome v3.0
TCGA-A7-A56D															166	D	Nimblegen EZ Exome v3.0
TCGA-LL-A5YP															167	D	Nimblegen EZ Exome v3.0
TCGA-A7-A5ZW															168	D	Nimblegen EZ Exome v3.0
TCGA-OL-A5D7															169	D	Nimblegen EZ Exome v3.0
TCGA-BH-A5IZ															170	D	Nimblegen EZ Exome v3.0
TCGA-OL-A5D6															171	D	Nimblegen EZ Exome v3.0
TCGA-BH-A5J0															172	D	Nimblegen EZ Exome v3.0
TCGA-LL-A5YL															173	D	Nimblegen EZ Exome v3.0
TCGA-OL-A66I															174	D	Nimblegen EZ Exome v3.0
TCGA-AC-A6IX															175	D	Nimblegen EZ Exome v3.0
TCGA-BH-A0BG		73	Infiltrating Ductal	Stage I	T1	N0	M0	Negative	Negative	[Not Available]	[Not Available]	Negative	[Not Available]	2008	176	D	hg18 nimblegen exome version 2
TCGA-D8-A13Z		51	Infiltrating Ductal	Stage X	T2	N2a	M0	Negative	Negative	1+	[Not Available]	Negative	Not Performed	2010	177	D	hg18 nimblegen exome version 2
TCGA-AN-A0XO		59	Infiltrating Ductal	Stage IIIA	T2	N2	M0	Positive	Negative	1+	[Not Available]	Negative	Not Performed	2010	178	D	hg18 nimblegen exome version 2
TCGA-A2-A0YE		48	Infiltrating Ductal	Stage IIB	T2	N1a	M0	Negative	Negative	0	[Not Available]	Negative	Not Performed	2010	179	D	hg18 nimblegen exome version 2
TCGA-A2-A0YL		48	Infiltrating Lobular	Stage IIIA	T3	N2a	M0	Positive	Positive	1+	3+	Negative	Not Performed	2010	180	D	hg18 nimblegen exome version 2
TCGA-E2-A159		50	Infiltrating Ductal	Stage IIA	T2	N0	M0	Negative	Negative	[Not Available]	[Not Available]	Not Performed	Negative	2009	181	D	hg18 nimblegen exome version 2
TCGA-A2-A0T1		55	Infiltrating Ductal	Stage IIIC	T3	N3	M0	Negative	Negative	3+	[Not Available]	Positive	Not Performed	2009	182	D	hg18 nimblegen exome version 2
TCGA-D8-A13Y		52	Infiltrating Ductal	Stage IA	T1c	N0	M0	Positive	Positive	1+	[Not Available]	Negative	Not Performed	2010	183	D	hg18 nimblegen exome version 2
TCGA-A2-A0YT		56	Infiltrating Ductal	Stage IIIB	T4b	N2a	M0	Positive	Negative	[Not Available]	[Not Available]	Not Performed	Negative	2008	184	D	hg18 nimblegen exome version 2
TCGA-D8-A147		45	Infiltrating Ductal	Stage X	T2	N0	M0	Negative	Negative	[Not Available]	[Not Available]	Negative	Not Performed	2010	185	D	hg18 nimblegen exome version 2
TCGA-D8-A140		62	Infiltrating Ductal	Stage IIB	T2	N1a	M0	Positive	Positive	3+	[Not Available]	Positive	Not Performed	2010	186	D	hg18 nimblegen exome version 2
TCGA-A2-A0CS		73	Infiltrating Ductal	Stage IV	T4b	N3a	M1	Positive	Positive	2+	[Not Available]	Equivocal	Negative	2004	187	D	hg18 nimblegen exome version 2
TCGA-B6-A0RV		42	Mixed Histology	Stage IIIA	T3	N2	M0	Positive	Positive	[Not Available]	[Not Available]	Not Performed	[Not Available]	1996	188	D	hg18 nimblegen exome version 2
TCGA-C8-A12Z		45	Infiltrating Ductal	Stage IIB	T2	N1	M0	Negative	Negative	3+	[Not Available]	Positive	Not Performed	2010	189	D	hg18 nimblegen exome version 2
TCGA-A2-A0YH		53	Infiltrating Ductal	Stage IIIA	T2	N2a	M0	Positive	Positive	0	3+	Negative	Not Performed	2009	190	D	hg18 nimblegen exome version 2
TCGA-AR-A0TX	TCGA-AR-A0TX	64	Infiltrating Ductal	Stage IIA	T1	N1	M0	Positive	Positive	3+	[Not Available]	Positive	Not Performed	2005	191	D	hg18 nimblegen exome version 2
TCGA-AN-A0XT		54	Infiltrating Ductal	Stage IIIA	T2	N2	M0	Positive	Negative	[Not Available]	[Not Available]	Negative	Not Performed	2010	192	D	hg18 nimblegen exome version 2
TCGA-B6-A0RL		60	Infiltrating Ductal	Stage IIA	T2	N0 (i-)	M0	Positive	Positive	[Not Available]	[Not Available]	Not Performed	[Not Available]	1993	193	D	hg18 nimblegen exome version 2
TCGA-E2-A15O		89	Infiltrating Ductal	Stage I	T1c	NX	M0	Positive	Positive	2+	[Not Available]	Equivocal	Negative	2010	194	D	hg18 nimblegen exome version 2
TCGA-E2-A15E	TCGA-E2-A15E	40	Infiltrating Ductal	Stage IIA	T1c	N1a	M0	Positive	Positive	[Not Available]	[Not Available]	Not Performed	Positive	2009	195	D	hg18 nimblegen exome version 2
TCGA-AR-A1AQ		49	Infiltrating Ductal	Stage IIA	T2	N0	M0	Negative	Negative	2+	[Not Available]	Equivocal	Negative	2007	196	D	hg18 nimblegen exome version 2
TCGA-BH-A0DT		41	Infiltrating Ductal	Stage IIA	T1c	N1a	M0	Positive	Positive	[Not Available]	[Not Available]	Negative	[Not Available]	2007	197	D	hg18 nimblegen exome version 2
TCGA-AR-A1AR		50	Infiltrating Ductal	Stage IIIA	T1	N2	M0	Negative	Negative	[Not Available]	[Not Available]	Negative	Not Performed	2007	198	D	hg18 nimblegen exome version 2
TCGA-BH-A18F		50	Infiltrating Ductal	Stage IIA	T2	N0	M0	Positive	Positive	[Not Available]	3+	Negative	[Not Available]	2010	199	D	hg18 nimblegen exome version 2
TCGA-E2-A15C		61	Infiltrating Ductal	Stage I	T1c	N0	M0	Positive	Positive	2+	[Not Available]	Equivocal	Negative	2009	200	D	hg18 nimblegen exome version 2
TCGA-D8-A141		40	Infiltrating Ductal	Stage X	T1c	N1	M0	Positive	Positive	1+	[Not Available]	Negative	Not Performed	2010	201	D	hg18 nimblegen exome version 2
TCGA-C8-A132		56	Infiltrating Ductal	Stage IIB	T2	N1	M0	Positive	Positive	[Not Available]	[Not Available]	Not Performed	Not Performed	2010	202	D	hg18 nimblegen exome version 2
TCGA-AN-A0XU		54	Infiltrating Ductal	Stage IIA	T2	N0	M0	Negative	Negative	[Not Available]	[Not Available]	Negative	Not Performed	2010	203	D	hg18 nimblegen exome version 2
TCGA-B6-A0WX	TCGA-B6-A0WX	40	Other	Stage IIIA	T3	N1b	M0	Negative	Negative	[Not Available]	[Not Available]	Not Performed	Not Performed	1998	204	D	hg18 nimblegen exome version 2
TCGA-B6-A0WW		58	Infiltrating Ductal	Stage X	T2	N1b	MX	Positive	Positive	[Not Available]	[Not Available]	Not Performed	Not Performed	1997	205	W	hg18 nimblegen exome version 2
TCGA-BH-A0HI		78	Infiltrating Ductal	Stage IA	T1c	N0 (i-)	M0	Positive	Positive	1+	3+	Negative	Not Performed	2008	206	W	hg18 nimblegen exome version 2
TCGA-A2-A0SY		62	Infiltrating Lobular	Stage IIIA	T3	N1	M0	Positive	Positive	[Not Available]	[Not Available]	Not Performed	Positive	2007	207	W	hg18 nimblegen exome version 2
TCGA-C8-A1HM		74	Infiltrating Ductal	Stage IIA	T2	N0	M0	Positive	Positive	1+	[Not Available]	Negative	Not Performed	2010	208	W	hg18 nimblegen exome version 2
TCGA-C8-A1HL		38	Other	Stage IIIA	T3	N1	M0	Positive	Negative	2+	[Not Available]	Equivocal	Not Performed	2010	209	W	hg18 nimblegen exome version 2
TCGA-C8-A1HI		40	Infiltrating Ductal	Stage IIIA	T2	N2	M0	Positive	Positive	1+	[Not Available]	Negative	Not Performed	2010	210	W	hg18 nimblegen exome version 2
TCGA-BH-A18G		81	Infiltrating Ductal	Stage IA	T1c	N0	M0	Negative	Negative	[Not Available]	[Not Available]	Negative	[Not Available]	2010	211	W	hg18 nimblegen exome version 2
TCGA-C8-A1HN		56	Infiltrating Ductal	Stage IIA	T2	N0	M0	Positive	Positive	2+	[Not Available]	Equivocal	Not Performed	2010	212	W	hg18 nimblegen exome version 2
TCGA-C8-A1HF		48	Infiltrating Ductal	Stage IIA	T2	N0	M0	Negative	Positive	3+	[Not Available]	Positive	Not Performed	2010	213	W	hg18 nimblegen exome version 2
TCGA-AO-A12D		43	Infiltrating Ductal	Stage IIA	T1c	N1a	M0	Negative	Negative	3+	[Not Available]	Positive	Positive	2005	214	W	hg18 nimblegen exome version 2
TCGA-D8-A145		80	Infiltrating Ductal	Stage IIA	T1c	N1a	M0	Positive	Positive	2+	[Not Available]	Equivocal	Negative	2010	215	W	hg18 nimblegen exome version 2
TCGA-E2-A15K	TCGA-E2-A15K	58	Infiltrating Ductal	Stage IIA	T2	N1a	M0	Positive	Positive	2+	[Not Available]	Equivocal	Negative	2010	216	W	hg18 nimblegen exome version 2
TCGA-E2-A14N		37	Infiltrating Ductal	Stage IIB	T2	N1	M0	Negative	Negative	[Not Available]	[Not Available]	Negative	Not Performed	2007	217	W	hg18 nimblegen exome version 2
TCGA-AR-A1AH		51	Infiltrating Ductal	Stage IIB	T2	N1	M0	Positive	Negative	[Not Available]	[Not Available]	Negative	Not Performed	2004	218	W	Nimblegen SeqCap EZ Human Exome Library v2.0
TCGA-C8-A133		65	Other	Stage IIIA	T3	N1	M0	Positive	Positive	[Not Available]	[Not Available]	Not Performed	Not Performed	2010	219	W	Nimblegen SeqCap EZ Human Exome Library v2.0
TCGA-E2-A15L		65	Infiltrating Lobular	Stage IIA	T2	N0	M0	Positive	Positive	2+	[Not Available]	Equivocal	Negative	2010	220	W	Nimblegen SeqCap EZ Human Exome Library v2.0
TCGA-BH-A0C1		61	Infiltrating Lobular	Stage IIIA	T3	N2a	M0	Positive	Positive	[Not Available]	[Not Available]	Negative	[Not Available]	2007	221	W	hg18 nimblegen exome version 2
TCGA-E2-A15H	TCGA-E2-A15H	38	Infiltrating Ductal	Stage IIA	T1c	N1mi	M0	Positive	Positive	2+	[Not Available]	Equivocal	Positive	2009	222	W	hg18 nimblegen exome version 2
TCGA-BH-A18V		48	Infiltrating Ductal	Stage IIB	T2	N1b	M0	Negative	Negative	[Not Available]	[Not Available]	Negative	[Not Available]	2001	223	W	Nimblegen SeqCap EZ Human Exome Library v2.0
TCGA-D8-A1XT		61	Infiltrating Ductal	Stage IIA	T1c	N1a	M0	Negative	Negative	3+	[Not Available]	Positive	Not Performed	2010	224	W	Nimblegen SeqCap EZ Human Exome Library v2.0
TCGA-EW-A1PH	TCGA-EW-A1PH	52	Infiltrating Ductal	Stage IIA	T1c	N1a	M0	Negative	Negative	[Not Available]	[Not Available]	Negative	Not Performed	2010	225	W	Nimblegen SeqCap EZ Human Exome Library v2.0
TCGA-AR-A0TV		66	Infiltrating Ductal	Stage IIA	T2	N0	M0	Positive	Positive	2+	[Not Available]	Equivocal	Negative	2005	226	W	Nimblegen SeqCap EZ Human Exome Library v2.0
TCGA-E2-A1LG		50	Infiltrating Lobular	Stage IIA	T2	N0	M0	Negative	Negative	2+	[Not Available]	Equivocal	Negative	2010	227	W	Nimblegen SeqCap EZ Human Exome Library v2.0
TCGA-D8-A1JJ		54	Infiltrating Ductal	Stage IIA	T2	N0	M0	Positive	Positive	1+	[Not Available]	Negative	Not Performed	2010	228	W	Nimblegen SeqCap EZ Human Exome Library v2.0
TCGA-E2-A15R		64	Infiltrating Ductal	Stage IIA	T1c	N1a	M0	Positive	Positive	2+	[Not Available]	Equivocal	Negative	2010	229	W	hg18 nimblegen exome version 2
TCGA-E2-A14T		52	Infiltrating Ductal	Stage IIA	T2	N0	M0	Positive	Positive	1+	[Not Available]	Negative	Negative	2008	230	W	Nimblegen SeqCap EZ Human Exome Library v2.0
TCGA-BH-A0DX		62	Infiltrating Ductal	Stage I	T1b	N0	M0	Positive	Positive	[Not Available]	[Not Available]	Negative	[Not Available]	2007	231	X	hg18 nimblegen exome version 2
TCGA-A2-A0EW		53	Infiltrating Lobular	Stage IIIC	T1b	N3a	M0	Positive	Positive	0	[Not Available]	Negative	Negative	2008	232	W	Nimblegen SeqCap EZ Human Exome Library v2.0
TCGA-BH-A0BZ		59	Infiltrating Ductal	Stage IIIA	T3	N1a	M0	Positive	Positive	[Not Available]	[Not Available]	Negative	[Not Available]	2007	233	W	Nimblegen SeqCap EZ Human Exome Library v2.0
TCGA-C8-A12T		43	Infiltrating Ductal	Stage IIA	T2	N0	M0	Positive	Positive	3+	[Not Available]	Positive	Not Performed	2010	234	W	hg18 nimblegen exome version 2
TCGA-C8-A134		52	Infiltrating Ductal	Stage IIA	T2	N0	M0	Negative	Negative	2+	[Not Available]	Equivocal	Not Performed	2010	235	W	Nimblegen SeqCap EZ Human Exome Library v2.0
TCGA-C8-A137		34	Infiltrating Ductal	Stage IIB	T2	N1	M0	Negative	Negative	3+	[Not Available]	Positive	Not Performed	2010	236	W	hg18 nimblegen exome version 2
TCGA-B6-A0RQ		68	Infiltrating Lobular	Stage IIB	T3	N0 (i-)	M0	Positive	Positive	[Not Available]	[Not Available]	Not Performed	Not Performed	1994	237	W	hg18 nimblegen exome version 2
TCGA-B6-A0X0		54	Other	Stage IA	T1c	N0 (i-)	M0	Positive	Positive	[Not Available]	[Not Available]	Not Performed	Not Performed	1996	238	W	hg18 nimblegen exome version 2
TCGA-E2-A15P		61	Infiltrating Ductal	Stage IA	T1c	N0	M0	Positive	Positive	1+	[Not Available]	Negative	Not Performed	2010	239	W	hg18 nimblegen exome version 2
TCGA-BH-A0EA	TCGA-BH-A0EA	72	Infiltrating Ductal	Stage IIA	T1c	N1a	M0	Positive	Positive	[Not Available]	[Not Available]	Negative	[Not Available]	2008	240	W	hg18 nimblegen exome version 2
TCGA-BH-A0DL		64	Other	Stage IIA	T2	N0	M0	Positive	Negative	[Not Available]	[Not Available]	Negative	[Not Available]	2007	241	W	hg18 nimblegen exome version 2
TCGA-C8-A12P		55	Infiltrating Ductal	Stage IIB	T2	N1	M0	Negative	Negative	3+	[Not Available]	Positive	Not Performed	2010	242	W	hg18 nimblegen exome version 2
TCGA-A7-A0DA		62	Infiltrating Ductal	Stage IIA	T2	N0 (i-)	M0	Negative	Negative	1+	[Not Available]	Negative	Not Performed	2009	243	W	hg18 nimblegen exome version 2
TCGA-A2-A0CL		37	Infiltrating Ductal	Stage IIIA	T3	N2a	M0	Positive	Positive	1+	[Not Available]	Negative	Negative	2006	244	W	hg18 nimblegen exome version 2
TCGA-BH-A1FD		68	Infiltrating Ductal	Stage I	T1c	N0	M0	Positive	Positive	[Not Available]	[Not Available]	Negative	Not Performed	1998	245	W	hg18 nimblegen exome version 2
TCGA-A7-A13G		79	Infiltrating Ductal	Stage IIA	T2	N0	MX	Positive	Positive	1+	[Not Available]	Negative	Not Performed	2010	246	W	hg18 nimblegen exome version 2
TCGA-A1-A0SK		54	Other	Stage IIA	T2	N0 (i-)	M0	Negative	Negative	0	[Not Available]	Negative	Not Performed	2007	247	W	hg18 nimblegen exome version 2
TCGA-BH-A0BP		76	Infiltrating Ductal	Stage I	T1c	N0	M0	Positive	Positive	[Not Available]	[Not Available]	Negative	[Not Available]	2006	248	W	hg18 nimblegen exome version 2
TCGA-A2-A0CW		67	Infiltrating Ductal	Stage IIB	T2	N1a	M0	Positive	Positive	2+	[Not Available]	Equivocal	Negative	2006	249	W	hg18 nimblegen exome version 2
TCGA-E2-A109	TCGA-E2-A109	64	Infiltrating Ductal	Stage IIA	T2	N0 (i-)	M0	Positive	Negative	2+	[Not Available]	Equivocal	Negative	2007	250	W	hg18 nimblegen exome version 2
TCGA-AO-A128		61	Infiltrating Ductal	Stage IIA	T2	N0 (i-)	M0	Negative	Negative	0	[Not Available]	Negative	Negative	2002	251	W	hg18 nimblegen exome version 2
TCGA-A2-A0T6		50	Infiltrating Lobular	Stage IIB	T3	N0 (i-)	M0	Positive	Positive	1+	3+	Negative	Not Performed	2009	252	W	hg18 nimblegen exome version 2
TCGA-E2-A14O		76	Infiltrating Ductal	Stage IIIA	T3	N1a	M0	Positive	Positive	2+	[Not Available]	Equivocal	Negative	2008	253	W	hg18 nimblegen exome version 2
TCGA-A2-A0ST		62	Infiltrating Ductal	Stage IIA	T1c	N1a	M0	Negative	Negative	[Not Available]	[Not Available]	Not Performed	Negative	2003	254	W	hg18 nimblegen exome version 2
TCGA-C8-A135		64	Infiltrating Ductal	Stage IIB	T2	N1	M0	Negative	Negative	3+	[Not Available]	Positive	Not Performed	2010	255	W	hg18 nimblegen exome version 2
TCGA-E2-A1LS		46	Infiltrating Ductal	Stage IA	T1c	N0	M0	Negative	Negative	1+	[Not Available]	Negative	Not Performed	2010	256	W	hg18 nimblegen exome version 2
TCGA-BH-A0B5		40	Infiltrating Lobular	Stage IIIA	T2	N2a	M0	Positive	Positive	[Not Available]	[Not Available]	Negative	[Not Available]	2007	257	W	hg18 nimblegen exome version 2
TCGA-BH-A1EN		78	Infiltrating Ductal	Stage IIA	T2	NX	M0	Negative	Negative	[Not Available]	[Not Available]	Positive	[Not Available]	1999	258	W	hg18 nimblegen exome version 2
TCGA-BH-A0W3		58	Infiltrating Ductal	Stage IIA	T1c	N1a	M0	Positive	Positive	[Not Available]	[Not Available]	Equivocal	Negative	2010	259	W	hg18 nimblegen exome version 2
TCGA-D8-A1XJ		76	Other	Stage IIIA	T3	N1a	MX	Positive	Positive	3+	[Not Available]	Positive	Not Performed	2010	260	W	hg18 nimblegen exome version 2
TCGA-B6-A1KI		63	Infiltrating Ductal	Stage I	T1c	N0	M0	Positive	Positive	2+	[Not Available]	Equivocal	Negative	2003	261	W	hg18 nimblegen exome version 2
TCGA-B6-A0RS		38	Infiltrating Ductal	Stage IIA	T2	N0 (i-)	M0	Negative	Negative	[Not Available]	[Not Available]	Not Performed	[Not Available]	1988	262	W	hg18 nimblegen exome version 2
TCGA-D8-A1X8		62	Infiltrating Lobular	Stage IIA	T1c	N2a	M0	Positive	Indeterminate	[Not Available]	[Not Available]	Negative	Not Performed	2010	263	W	hg18 nimblegen exome version 2
TCGA-BH-A0HQ		56	Infiltrating Ductal	Stage IIA	T2	N0 (i+)	M0	Positive	Positive	1+	3+	Negative	Not Performed	2007	264	W	hg18 nimblegen exome version 2
TCGA-BH-A0HO		48	Infiltrating Ductal	Stage IIA	T1c	N1a	M0	Positive	Positive	1+	2+	Negative	Not Performed	2009	265	W	hg18 nimblegen exome version 2
TCGA-BH-A0HU		52	Infiltrating Ductal	Stage IA	T1c	N0 (i-)	M0	Positive	Positive	1+	2+	Negative	Not Performed	2009	266	W	hg18 nimblegen exome version 2
TCGA-BH-A0HL		56	Infiltrating Ductal	Stage IIB	T2	N1a	M0	Positive	Positive	2+	3+	Equivocal	Negative	2009	267	W	hg18 nimblegen exome version 2
TCGA-AO-A0J6	TCGA-AO-A0J6	61	Infiltrating Ductal	Stage IIA	T2	N0 (i-)	M0	Negative	Negative	0	[Not Available]	Negative	Not Performed	2008	268	W	hg18 nimblegen exome version 2
TCGA-AO-A0J7		71	Other	Stage IIB	T2	N1	M0	Positive	Positive	1+	4+	Negative	Not Performed	2009	269	W	hg18 nimblegen exome version 2
TCGA-B6-A0I6		49	Infiltrating Ductal	Stage IIA	T1c	N1	M0	Negative	Negative	[Not Available]	[Not Available]	Not Performed	[Not Available]	1990	270	W	hg18 nimblegen exome version 2
TCGA-B6-A0IJ	TCGA-B6-A0IJ	42	Infiltrating Ductal	Stage IIB	T3	N0 (i-)	M0	Positive	Positive	[Not Available]	[Not Available]	Not Performed	[Not Available]	1995	271	W	hg18 nimblegen exome version 2
TCGA-B6-A0IA		51	Other	Stage IIA	T2	N0 (i-)	M0	Positive	Positive	[Not Available]	[Not Available]	Not Performed	[Not Available]	1992	272	W	hg18 nimblegen exome version 2
TCGA-AO-A0J9		61	Infiltrating Lobular	Stage IIIC	T2	N3	M0	Positive	Positive	[Not Available]	4+	Performed but Not Available	Negative	2007	273	W	hg18 nimblegen exome version 2
TCGA-AO-A03R		57	Infiltrating Ductal	Stage IIB	T2	N1a	M0	Positive	Positive	0	2+	Negative	Negative	2005	274	W	hg18 nimblegen exome version 2
TCGA-B6-A0IG		50	Infiltrating Ductal	Stage IIB	T2	N1b	M0	Positive	Positive	[Not Available]	[Not Available]	Not Performed	[Not Available]	1994	275	W	hg18 nimblegen exome version 2
TCGA-AO-A0J5		48	Other	Stage IV	T4	N1a	M1	Positive	Negative	2+	4+	Equivocal	Negative	2008	276	W	hg18 nimblegen exome version 2
TCGA-B6-A1KF		68	Infiltrating Ductal	Stage IIB	T2	N1	M0	Negative	Negative	2+	[Not Available]	Equivocal	Not Performed	1998	277	W	hg18 nimblegen exome version 2
TCGA-AO-A1KP		77	Infiltrating Ductal	Stage IIA	T1	N1	M0	Positive	Positive	1+	4+	Negative	Negative	2003	278	W	hg18 nimblegen exome version 2
TCGA-AO-A1KS		69	Infiltrating Lobular	Stage IIA	T2	N0 (i-)	M0	Positive	Positive	2+	4+	Equivocal	Negative	2010	279	W	hg18 nimblegen exome version 2
TCGA-D8-A1JA		60	Infiltrating Ductal	Stage X	T4b	NX	M0	Negative	Negative	3+	[Not Available]	Positive	Not Performed	2010	280	W	hg18 nimblegen exome version 2
TCGA-A2-A0SW		82	Infiltrating Ductal	Stage IV	T2	N2	M1	Positive	Negative	[Not Available]	[Not Available]	Not Performed	Negative	2006	281	W	hg18 nimblegen exome version 2
TCGA-B6-A1KC		67	Infiltrating Ductal	Stage IIA	T2	N1	M0	Positive	Negative	[Not Available]	[Not Available]	Negative	Not Performed	2003	282	W	hg18 nimblegen exome version 2
TCGA-A2-A1G4		71	Infiltrating Ductal	Stage IIIA	T3	N1a	M0	Positive	Positive	[Not Available]	3+	Negative	Not Performed	2010	283	W	hg18 nimblegen exome version 2
TCGA-A1-A0SQ		45	Infiltrating Ductal	Stage IIB	T2	N1	MX	Positive	Positive	[Not Available]	[Not Available]	Negative	Not Performed	2007	284	W	hg18 nimblegen exome version 2
TCGA-EW-A1OY		63	Infiltrating Ductal	Stage IIA	T2	N0	MX	Positive	Positive	[Not Available]	3+	Negative	Negative	2009	285	W	hg18 nimblegen exome version 2
TCGA-E9-A1ND		75	Infiltrating Ductal	Stage IIB	T2	N1	M0	Negative	Negative	[Not Available]	[Not Available]	Positive	Not Performed	2011	286	W	hg18 nimblegen exome version 2
TCGA-A8-A0AB		54	Infiltrating Lobular	Stage IIA	T2	N0	M0	Positive	Positive	2+	[Not Available]	Positive	[Not Available]	2009	287	W	hg18 nimblegen exome version 2
TCGA-A2-A04V		39	Infiltrating Ductal	Stage IIA	T2	N0 (i-)	M0	Positive	Positive	2+	[Not Available]	Equivocal	Negative	2005	288	W	hg18 nimblegen exome version 2
TCGA-A2-A04Q	TCGA-A2-A04Q	48	Infiltrating Ductal	Stage IA	T1	N0 (i-)	M0	Negative	Negative	2+	[Not Available]	Equivocal	Negative	2004	289	W	hg18 nimblegen exome version 2
TCGA-A2-A04X	TCGA-A2-A04X	34	Infiltrating Ductal	Stage IIA	T2	N0 (i-)	M0	Positive	Positive	3+	[Not Available]	Positive	Positive	2006	290	W	hg18 nimblegen exome version 2
TCGA-A2-A0EQ		64	Infiltrating Ductal	Stage IIA	T2	N0 (i-)	M0	Negative	Negative	3+	0	Positive	Negative	2004	291	W	hg18 nimblegen exome version 2
TCGA-A2-A04T	TCGA-A2-A04T	62	Infiltrating Ductal	Stage IIA	T2	N0 (i-)	M0	Negative	Negative	2+	[Not Available]	Equivocal	Negative	2004	292	W	hg18 nimblegen exome version 2
TCGA-AN-A0AT	TCGA-AN-A0AT	62	Infiltrating Ductal	Stage IIA	T2	N0	M0	Negative	Negative	[Not Available]	[Not Available]	Negative	Not Performed	2010	293	W	hg18 nimblegen exome version 2
TCGA-A2-A0CQ		62	Infiltrating Ductal	Stage IA	T1	N0 (i-)	M0	Positive	Positive	2+	[Not Available]	Equivocal	Negative	2003	294	W	hg18 nimblegen exome version 2
TCGA-AO-A0J2	TCGA-AO-A0J2	41	Infiltrating Ductal	Stage IA	T1c	N0 (i-)	M0	Negative	Negative	2+	[Not Available]	Equivocal	Negative	2008	295	W	hg18 nimblegen exome version 2
TCGA-A2-A0EO		54	Infiltrating Ductal	Stage IA	T1	N0 (i-)	M0	Positive	Positive	1+	[Not Available]	Negative	Negative	2003	296	W	hg18 nimblegen exome version 2
TCGA-A2-A0EM		73	Infiltrating Ductal	Stage IA	T1	N0 (i-)	M0	Positive	Positive	[Not Available]	[Not Available]	Not Performed	Negative	2002	297	W	hg18 nimblegen exome version 2
TCGA-A8-A0A2		66	Infiltrating Lobular	Stage IIA	T2	N0	M0	Positive	Positive	0	[Not Available]	Negative	[Not Available]	2009	298	W	hg18 nimblegen exome version 2
TCGA-A2-A0CU		73	Infiltrating Ductal	Stage IIA	T2	N0 (i+)	M0	Positive	Positive	2+	[Not Available]	Equivocal	Negative	2005	299	W	hg18 nimblegen exome version 2
TCGA-A2-A0ER		63	Infiltrating Ductal	Stage IB	T1c	N1mi	M0	Positive	Positive	2+	[Not Available]	Equivocal	Negative	2005	300	W	hg18 nimblegen exome version 2
TCGA-AN-A0G0		56	Infiltrating Ductal	Stage IIA	T2	N0	M0	Negative	Negative	1+	[Not Available]	Negative	Not Performed	2010	301	W	hg18 nimblegen exome version 2
TCGA-AN-A041		29	Infiltrating Ductal	Stage IIB	T2	N1a	M0	Positive	Negative	2+	[Not Available]	Positive	Not Performed	2010	302	W	hg18 nimblegen exome version 2
TCGA-A8-A09I	TCGA-A8-A09I	84	Infiltrating Ductal	Stage IIA	T2	N0	M0	Positive	Positive	3+	[Not Available]	Positive	[Not Available]	2008	303	W	hg18 nimblegen exome version 2
TCGA-BH-A0BD		47	Infiltrating Ductal	Stage IIA	T1c	N1a	M0	Positive	Positive	1+	[Not Available]	Negative	Not Performed	2009	304	W	hg18 nimblegen exome version 2
TCGA-BH-A0HW		62	Infiltrating Ductal	Stage IA	T1c	N0 (i-)	M0	Positive	Negative	2+	3+	Equivocal	Negative	2006	305	W	hg18 nimblegen exome version 2
TCGA-A8-A06Q		63	Infiltrating Ductal	Stage IIIA	T3	N2	M0	Positive	Positive	1+	[Not Available]	Negative	[Not Available]	2007	306	W	hg18 nimblegen exome version 2
TCGA-A8-A09V		51	Infiltrating Lobular	Stage IIA	T2	N0	M0	Positive	Positive	0	[Not Available]	Negative	[Not Available]	2009	307	W	hg18 nimblegen exome version 2
TCGA-A2-A0D1	TCGA-A2-A0D1	76	Infiltrating Ductal	Stage IIA	T2	N0 (i-)	M0	Negative	Negative	3+	[Not Available]	Positive	Positive	2008	308	W	hg18 nimblegen exome version 2
TCGA-B6-A0IP		74	Infiltrating Lobular	Stage IA	T1c	N0 (i-)	M0	Positive	Positive	[Not Available]	[Not Available]	Not Performed	Not Performed	1997	309	D	hg18 nimblegen exome version 2
TCGA-A2-A0D2	TCGA-A2-A0D2	45	Infiltrating Ductal	Stage IIA	T2	N0 (i+)	M0	Negative	Negative	0	0	Negative	Negative	2008	310	D	hg18 nimblegen exome version 2
TCGA-B6-A0I8		46	Infiltrating Ductal	Stage X	T1	NX	M0	Not Performed	Not Performed	[Not Available]	[Not Available]	Not Performed	[Not Available]	1992	311	D	hg18 nimblegen exome version 2
TCGA-B6-A0IB		64	Infiltrating Ductal	Stage IV	T3	N3	M1	Positive	Positive	[Not Available]	[Not Available]	Not Performed	[Not Available]	1992	312	D	hg18 nimblegen exome version 2
TCGA-B6-A0I9		62	Infiltrating Ductal	Stage IV	T3	NX	M1	Indeterminate	Positive	[Not Available]	[Not Available]	Not Performed	[Not Available]	1992	313	D	hg18 nimblegen exome version 2
TCGA-B6-A0IM		75	Other	Stage IIB	T3	N0 (i-)	M0	Positive	Positive	[Not Available]	[Not Available]	Not Performed	[Not Available]	1997	314	D	hg18 nimblegen exome version 2
TCGA-B6-A0I5		49	Infiltrating Ductal	Stage IIB	T2	N1b	M0	Positive	Positive	[Not Available]	[Not Available]	Not Performed	[Not Available]	1988	315	D	hg18 nimblegen exome version 2
TCGA-AN-A046		68	Infiltrating Ductal	Stage IIA	T2	N0	M0	Positive	Positive	[Not Available]	[Not Available]	Negative	Not Performed	2010	316	D	hg18 nimblegen exome version 2
TCGA-B6-A0IO		66	Infiltrating Ductal	Stage IIA	T2	N0 (i-)	M0	Positive	Indeterminate	[Not Available]	[Not Available]	Not Performed	[Not Available]	2001	317	D	hg18 nimblegen exome version 2
TCGA-A2-A0ET		58	Infiltrating Ductal	Stage IIIA	T2	N2a	M0	Positive	Positive	2+	[Not Available]	Equivocal	Negative	2008	318	D	hg18 nimblegen exome version 2
TCGA-A2-A04P	TCGA-A2-A04P	36	Infiltrating Ductal	Stage IIIC	T2	N3c	M0	Negative	Negative	[Not Available]	[Not Available]	Not Performed	Negative	2003	319	D	hg18 nimblegen exome version 2
TCGA-B6-A0IQ	TCGA-B6-A0IQ	40	Infiltrating Ductal	Stage IIIA	T3	N1b	M0	Negative	Negative	[Not Available]	[Not Available]	Not Performed	[Not Available]	1996	320	D	hg18 nimblegen exome version 2
TCGA-B6-A0IN		45	Other	Stage X	T1c	NX	MX	Positive	Negative	[Not Available]	[Not Available]	Not Performed	[Not Available]	1996	321	D	hg18 nimblegen exome version 2
TCGA-A2-A0CZ		46	Infiltrating Ductal	Stage IIA	T2	N0 (i-)	M0	Positive	Positive	1+	[Not Available]	Negative	Negative	2007	322	D	hg18 nimblegen exome version 2
TCGA-B6-A0I2	TCGA-B6-A0I2	45	Infiltrating Ductal	Stage IA	T1c	N0 (i-)	M0	Performed but Not Available	Performed but Not Available	[Not Available]	[Not Available]	Not Performed	Not Performed	1995	323	D	hg18 nimblegen exome version 2
TCGA-A2-A0EX		46	Infiltrating Lobular	Stage IIB	T3	N0 (i+)	M0	Positive	Positive	1+	[Not Available]	Negative	Negative	2009	324	D	hg18 nimblegen exome version 2
TCGA-A2-A0EY	TCGA-A2-A0EY	62	Infiltrating Ductal	Stage IIB	T2	N1a	M0	Positive	Negative	3+	[Not Available]	Positive	Positive	2009	325	D	hg18 nimblegen exome version 2
TCGA-AN-A0FS		55	Infiltrating Ductal	Stage IB	T1c	N0	M0	Positive	Negative	1+	3+	Positive	Not Performed	2010	326	D	hg18 nimblegen exome version 2
TCGA-A8-A07U		66	Infiltrating Ductal	Stage IIIA	T2	N2a	M0	Negative	Positive	[Not Available]	[Not Available]	Negative	[Not Available]	2009	327	D	hg18 nimblegen exome version 2
TCGA-A8-A07C		57	Infiltrating Ductal	Stage IIA	T2	N0	M0	Negative	Negative	1+	[Not Available]	Negative	[Not Available]	2008	328	D	hg18 nimblegen exome version 2
TCGA-A8-A07G		65	Infiltrating Ductal	Stage IIA	T1c	N1a	M0	Positive	Positive	1+	[Not Available]	Negative	[Not Available]	2009	329	D	hg18 nimblegen exome version 2
TCGA-A8-A07E		81	Infiltrating Ductal	Stage X	T4b	N3a	MX	Positive	Positive	1+	[Not Available]	Negative	[Not Available]	2008	330	D	hg18 nimblegen exome version 2
TCGA-A2-A04Y		53	Infiltrating Ductal	Stage IIB	T2	N1mi	M0	Positive	Positive	1+	[Not Available]	Negative	Negative	2008	331	D	hg18 nimblegen exome version 2
TCGA-A2-A0EV		80	Infiltrating Ductal	Stage IA	T1c	N0 (i-)	M0	Positive	Positive	0	[Not Available]	Negative	Negative	2008	332	D	hg18 nimblegen exome version 2
TCGA-AN-A0FD		71	Infiltrating Ductal	Stage IIA	T2	N0	M0	Positive	Positive	2+	3+	Positive	Positive	2010	333	D	hg18 nimblegen exome version 2
TCGA-AN-A0FT		63	Infiltrating Ductal	Stage IIB	T2	N1	M0	Positive	Positive	3+	[Not Available]	Positive	Not Performed	2010	334	D	hg18 nimblegen exome version 2
TCGA-A2-A0CP		60	Infiltrating Ductal	Stage IA	T1c	N0 (i-)	M0	Positive	Positive	[Not Available]	[Not Available]	Not Performed	Negative	2003	335	D	hg18 nimblegen exome version 2
TCGA-AN-A0FF		32	Infiltrating Ductal	Stage IA	T1b	N0	M0	Positive	Positive	0	3+	Negative	Not Performed	2010	336	D	hg18 nimblegen exome version 2
TCGA-AN-A0FL		62	Infiltrating Ductal	Stage IIA	T2	N0	M0	Negative	Negative	1+	1+	Positive	Not Performed	2010	337	D	hg18 nimblegen exome version 2
TCGA-AN-A0FX		52	Infiltrating Ductal	Stage IIA	T2	N0	M0	Negative	Negative	1+	[Not Available]	Positive	Not Performed	2010	338	D	hg18 nimblegen exome version 2
TCGA-B6-A0IC		90	Other	Stage X	T2	NX	MX	Positive	Positive	[Not Available]	[Not Available]	Not Performed	[Not Available]	1992	339	D	hg18 nimblegen exome version 2
TCGA-AO-A0J4	TCGA-AO-A0J4	41	Infiltrating Ductal	Stage IA	T1c	N0 (i-)	M0	Negative	Negative	[Not Available]	[Not Available]	Negative	Not Performed	2009	340	D	hg18 nimblegen exome version 2
TCGA-AQ-A04J	TCGA-AQ-A04J	45	Infiltrating Ductal	Stage IIA	T2	N0 (i+)	M0	Negative	Negative	0	0	Negative	Not Performed	2009	341	D	hg18 nimblegen exome version 2
TCGA-BH-A0E6		69	Infiltrating Ductal	Stage IA	T1c	N0 (i-)	M0	Negative	Negative	2+	0	Equivocal	Negative	2009	342	D	hg18 nimblegen exome version 2
TCGA-BH-A0E7		79	Infiltrating Ductal	Stage IIB	T2	N1a	M0	Positive	Positive	1+	3+	Negative	Not Performed	2006	343	D	hg18 nimblegen exome version 2
TCGA-AO-A03T		42	Infiltrating Ductal	Stage IIB	T2	N1a	M0	Positive	Positive	0	2+	Negative	Not Performed	2007	344	D	hg18 nimblegen exome version 2
TCGA-BH-A0EB		69	Infiltrating Ductal	Stage IA	T1c	N0 (i-)	M0	Positive	Positive	2+	3+	Equivocal	Negative	2008	345	D	hg18 nimblegen exome version 2
TCGA-BH-A0EE		68	Infiltrating Ductal	Stage IIB	T3	N0 (i-)	M0	Negative	Negative	3+	0	Positive	Not Performed	2007	346	D	hg18 nimblegen exome version 2
TCGA-AN-A0FW		67	Infiltrating Ductal	Stage IIIA	T2	N2	M0	Positive	Indeterminate	1+	[Not Available]	Negative	Not Performed	2010	347	D	hg18 nimblegen exome version 2
TCGA-A8-A08R		52	Infiltrating Ductal	Stage IIB	T2	N1a	M0	Negative	Negative	1+	[Not Available]	Negative	[Not Available]	2008	348	D	hg18 nimblegen exome version 2
TCGA-AO-A0J3		67	Other	Stage IIB	T2	N1b	M0	Positive	Positive	2+	4+	Equivocal	Negative	2009	349	D	hg18 nimblegen exome version 2
TCGA-A8-A08S	TCGA-A8-A08S	71	Infiltrating Ductal	Stage IIA	T1c	N1	M0	Positive	Positive	3+	[Not Available]	Positive	[Not Available]	2008	350	D	hg18 nimblegen exome version 2
TCGA-B6-A0IE		38	Mixed Histology	Stage Tis	TX	N1b	M0	Negative	Negative	[Not Available]	[Not Available]	Not Performed	[Not Available]	1995	351	D	hg18 nimblegen exome version 2
TCGA-A2-A0CM	TCGA-A2-A0CM	40	Infiltrating Ductal	Stage IIA	T2	N0 (i-)	M0	Negative	Negative	0	0	Negative	Not Performed	2003	352	D	hg18 nimblegen exome version 2
TCGA-AN-A0FZ		45	Infiltrating Ductal	Stage IIIA	T2	N2	M0	Positive	Negative	2+	[Not Available]	Positive	Not Performed	2010	353	D	hg18 nimblegen exome version 2
TCGA-AN-A0AM		56	Infiltrating Ductal	Stage IIA	T2	N0	M0	Positive	Negative	[Not Available]	[Not Available]	Negative	Not Performed	2010	354	D	hg18 nimblegen exome version 2
TCGA-AN-A0FN		61	Infiltrating Ductal	Stage IB	T1c	N0	M0	Positive	Positive	1+	3+	Positive	Not Performed	2010	355	D	hg18 nimblegen exome version 2
TCGA-AN-A0FK		88	Infiltrating Ductal	Stage IIIB	T4	N0	M0	Positive	Positive	1+	3+	Positive	Not Performed	2010	356	D	hg18 nimblegen exome version 2
TCGA-AN-A04D	TCGA-AN-A04D	58	Infiltrating Ductal	Stage IIB	T2	N1	M0	Negative	Negative	0	0	Negative	Not Performed	2008	357	D	hg18 nimblegen exome version 2
TCGA-AN-A04A		36	Infiltrating Ductal	Stage IIIA	T2	N2	M0	Positive	Positive	0	2+	Negative	Not Performed	2008	358	D	hg18 nimblegen exome version 2
TCGA-AO-A0J8		61	Infiltrating Lobular	Stage IIA	T2	N0 (i+)	M0	Positive	Positive	1+	4+	Negative	Not Performed	2009	359	D	hg18 nimblegen exome version 2
TCGA-AR-A24O		43	Mixed Histology	Stage IIIA	T3	N2	M0	Positive	Positive	[Not Available]	[Not Available]	Negative	Not Performed	2005	360	D	Nimblegen SeqCap EZ Human Exome Library v2.0
TCGA-D8-A1JB		54	Infiltrating Ductal	Stage IIB	T2	N1a	M0	Positive	Positive	2+	[Not Available]	Equivocal	Positive	2010	361	D	hg18 nimblegen exome version 2
TCGA-E2-A1L6		44	Infiltrating Ductal	Stage IIA	T1c	N1mi	M0	Positive	Positive	1+	[Not Available]	Negative	Not Performed	2007	362	D	hg18 nimblegen exome version 2
TCGA-AR-A250		58	Infiltrating Ductal	Stage IIA	T2	N0	M0	Positive	Negative	2+	[Not Available]	Equivocal	Positive	2006	363	D	Nimblegen SeqCap EZ Human Exome Library v2.0
TCGA-AR-A24Z	TCGA-AR-A24Z	57	Infiltrating Ductal	Stage IIA	T2	N0	M0	Positive	Positive	[Not Available]	[Not Available]	Negative	Not Performed	2006	364	D	Nimblegen SeqCap EZ Human Exome Library v2.0
TCGA-D8-A1JN		80	Infiltrating Lobular	Stage IIIC	T3	N3a	MX	Positive	Positive	[Not Available]	[Not Available]	Indeterminate	Negative	2010	365	D	hg18 nimblegen exome version 2
TCGA-D8-A1XC		85	Mucinous	Stage IIIB	T4b	N1a	M0	Positive	Positive	1+	[Not Available]	Negative	Not Performed	2010	366	D	hg18 nimblegen exome version 2
TCGA-E9-A1RA		48	Infiltrating Ductal	Stage IA	T1c	N0	M0	Not Performed	Not Performed	[Not Available]	[Not Available]	Not Performed	Not Performed	2011	367	D	hg18 nimblegen exome version 2
TCGA-AR-A24V		52	Infiltrating Ductal	Stage IIB	T2	N1	M0	Positive	Positive	[Not Available]	[Not Available]	Negative	Not Performed	2006	368	D	hg18 nimblegen exome version 2
TCGA-A2-A25A		44	Infiltrating Lobular	Stage IIA	T2	N0 (i-)	M0	Positive	Positive	2+	[Not Available]	Equivocal	Negative	2003	369	D	Nimblegen SeqCap EZ Human Exome Library v2.0
TCGA-AR-A24W		55	Infiltrating Ductal	Stage II	T2	N1	M0	Positive	Positive	[Not Available]	[Not Available]	Negative	Not Performed	2006	370	D	hg18 nimblegen exome version 2
TCGA-A2-A1G0		49	Infiltrating Ductal	Stage IIB	T2	N1a	M0	Positive	Positive	2+	3+	Equivocal	Negative	2010	371	D	Nimblegen SeqCap EZ Human Exome Library v2.0
TCGA-AR-A252		50	Infiltrating Ductal	Stage I	T1	N0	M0	Positive	Positive	[Not Available]	[Not Available]	Negative	Not Performed	2007	372	D	hg18 nimblegen exome version 2
TCGA-E9-A1QZ		61	Infiltrating Ductal	Stage IIA	T2	N0	M0	Not Performed	Not Performed	[Not Available]	[Not Available]	Not Performed	Not Performed	2011	373	D	Nimblegen SeqCap EZ Human Exome Library v2.0
TCGA-AO-A1KO		46	Infiltrating Lobular	Stage IIB	T3	N0 (i+)	M0	Positive	Positive	1+	4+	Negative	Not Performed	2008	374	D	hg18 nimblegen exome version 2
TCGA-A2-A1FZ		63	Infiltrating Ductal	Stage IIA	T2	N0 (i-)	M0	Positive	Positive	[Not Available]	3+	Negative	Not Performed	2010	375	D	hg18 nimblegen exome version 2
TCGA-E9-A1NH		71	Infiltrating Ductal	Stage IIB	T2	N1	M0	Positive	Positive	[Not Available]	[Not Available]	Negative	Not Performed	2011	376	D	hg18 nimblegen exome version 2
TCGA-E2-A1LB		41	Infiltrating Ductal	Stage IIB	T2	N1	M0	Negative	Negative	3+	[Not Available]	Positive	Not Performed	2008	377	D	hg18 nimblegen exome version 2
TCGA-A2-A25B	TCGA-A2-A25B	39	Infiltrating Ductal	Stage IIB	T2	N1	M0	Positive	Positive	2+	[Not Available]	Equivocal	Negative	2010	378	D	hg18 nimblegen exome version 2
TCGA-A2-A25E		34	Infiltrating Ductal	Stage IIIA	T2	N2a	M0	Positive	Positive	2+	[Not Available]	Equivocal	Equivocal	2004	379	D	hg18 nimblegen exome version 2
TCGA-A2-A0YM		67	Infiltrating Ductal	Stage IIA	T2	N0 (i-)	M0	Negative	Negative	[Not Available]	[Not Available]	Not Performed	Negative	2008	380	D	hg18 nimblegen exome version 2
TCGA-AR-A0U0		73	Infiltrating Ductal	Stage IIB	T2	N1	M0	Negative	Negative	[Not Available]	[Not Available]	Not Performed	Not Performed	2004	381	D	hg18 nimblegen exome version 2
TCGA-AC-A2FG		80	Infiltrating Lobular	[Not Available]	T2	N1a	MX	Positive	Negative	[Not Available]	[Not Available]	Not Performed	Negative	2007	382	D	Nimblegen SeqCap EZ Human Exome Library v2.0
TCGA-EW-A2FW		52	Infiltrating Ductal	Stage IIA	T2	N0 (i-)	MX	Positive	Positive	1+	3+	Negative	Not Performed	2011	383	D	Nimblegen SeqCap EZ Human Exome Library v2.0
TCGA-AR-A251		51	Infiltrating Ductal	Stage IIIA	T2	N2	M0	Positive	Negative	2+	[Not Available]	Equivocal	Negative	2006	384	D	Nimblegen SeqCap EZ Human Exome Library v2.0
TCGA-E9-A1N5		45	Mixed Histology	Stage IIB	T2	N1	M0	Positive	Positive	[Not Available]	[Not Available]	Positive	Not Performed	2010	385	D	Nimblegen SeqCap EZ Human Exome Library v2.0
TCGA-C8-A1HE		59	Infiltrating Ductal	Stage IIA	T2	N0	M0	Positive	Positive	2+	[Not Available]	Equivocal	Not Performed	2010	386	D	hg18 nimblegen exome version 2
TCGA-E9-A1NA		58	Mixed Histology	Stage IIA	T2	N0	M0	Positive	Positive	[Not Available]	[Not Available]	Positive	Not Performed	2011	387	D	hg18 nimblegen exome version 2
TCGA-E9-A1N9		58	Mixed Histology	Stage IIA	T2	N0	M0	Negative	Positive	[Not Available]	[Not Available]	Positive	Not Performed	2011	388	D	hg18 nimblegen exome version 2
TCGA-AR-A24R		45	Infiltrating Ductal	Stage IIIA	T1	N2	M0	Positive	Positive	1+	[Not Available]	Negative	Negative	2006	389	D	Nimblegen SeqCap EZ Human Exome Library v2.0
TCGA-AR-A24T		46	Infiltrating Lobular	Stage IIIC	T3	N3	M0	Positive	Positive	2+	[Not Available]	Equivocal	Negative	2006	390	D	Nimblegen SeqCap EZ Human Exome Library v2.0
TCGA-EW-A1PG		53	Infiltrating Lobular	Stage IIB	T2	N1a	MX	Positive	Positive	2+	3+	Equivocal	Negative	2008	391	D	Nimblegen SeqCap EZ Human Exome Library v2.0
TCGA-D8-A1X7		40	Other	Stage IIA	T2	N0	MX	Positive	Positive	[Not Available]	[Not Available]	Negative	Not Performed	2010	392	D	Nimblegen SeqCap EZ Human Exome Library v2.0
TCGA-AR-A24P		47	Infiltrating Ductal	Stage I	T1	N0	M0	Positive	Positive	2+	[Not Available]	Equivocal	Negative	2005	393	D	hg18 nimblegen exome version 2
TCGA-E9-A226		45	Infiltrating Ductal	Stage IIIA	T2	N2	M0	Not Performed	Not Performed	[Not Available]	[Not Available]	Not Performed	Not Performed	2011	394	D	Nimblegen SeqCap EZ Human Exome Library v2.0|hg18 nimblegen exome version 2
TCGA-E9-A1N3		70	Mixed Histology	Stage IIIA	T1c	N2	M0	Not Performed	Not Performed	[Not Available]	[Not Available]	Not Performed	Not Performed	2010	395	D	Nimblegen SeqCap EZ Human Exome Library v2.0
TCGA-D8-A1Y1		80	Infiltrating Ductal	Stage IIIA	T3	N1a	MX	Positive	Positive	1+	[Not Available]	Negative	Not Performed	2010	396	D	Nimblegen SeqCap EZ Human Exome Library v2.0
TCGA-C8-A278		61	Infiltrating Ductal	Stage IIIA	T2	N2	M0	Negative	Negative	3+	[Not Available]	Positive	Not Performed	2010	397	D	Nimblegen SeqCap EZ Human Exome Library v2.0
TCGA-C8-A274		63	Infiltrating Ductal	Stage IIA	T2	N0	M0	Positive	Positive	1+	[Not Available]	Negative	Not Performed	2010	398	D	Nimblegen SeqCap EZ Human Exome Library v2.0
TCGA-C8-A27A		48	Infiltrating Ductal	Stage IIB	T2	N1	M0	Positive	Positive	1+	[Not Available]	Negative	Not Performed	2010	399	D	Nimblegen SeqCap EZ Human Exome Library v2.0
TCGA-EW-A1PA		59	Infiltrating Ductal	Stage IIB	T2	N1a	M0	Positive	Positive	1+	3+	Negative	Not Performed	2010	400	D	hg18 nimblegen exome version 2
TCGA-E9-A1N8		48	Infiltrating Ductal	Stage IIA	T2	N0	M0	Negative	Not Performed	[Not Available]	[Not Available]	Negative	Not Performed	2010	401	D	hg18 nimblegen exome version 2
TCGA-AR-A0U3		59	Infiltrating Ductal	Stage IIB	T2	N1	M0	Positive	Positive	1+	[Not Available]	Negative	Not Performed	2004	402	D	hg18 nimblegen exome version 2
TCGA-AR-A0U2		47	Infiltrating Ductal	Stage IIIA	T2	N2	M0	Positive	Positive	1+	[Not Available]	Negative	Not Performed	2004	403	D	hg18 nimblegen exome version 2
TCGA-AR-A0U4		54	Infiltrating Ductal	Stage IIA	T2	N0	M0	Negative	Negative	[Not Available]	[Not Available]	Negative	Not Performed	2006	404	D	hg18 nimblegen exome version 2
TCGA-B6-A0RN		60	Infiltrating Ductal	Stage IA	T1c	N0 (i-)	M0	Negative	Negative	[Not Available]	[Not Available]	Not Performed	[Not Available]	1993	405	D	hg18 nimblegen exome version 2
TCGA-A2-A0YC		59	Infiltrating Ductal	Stage IIB	T2	N1mi	M0	Positive	Positive	[Not Available]	[Not Available]	Not Performed	Negative	2008	406	D	hg18 nimblegen exome version 2
TCGA-A2-A04R		36	Infiltrating Ductal	Stage IA	T1	N0 (i-)	M0	Positive	Positive	2+	[Not Available]	Equivocal	Negative	2004	407	D	hg18 nimblegen exome version 2
TCGA-BH-A1FL		69	Infiltrating Ductal	Stage IIB	T2	N1b	M0	Positive	Positive	[Not Available]	[Not Available]	Not Performed	Not Performed	1998	408	D	hg18 nimblegen exome version 2
TCGA-BH-A208		48	Infiltrating Ductal	Stage IIB	T2	N1b	M0	Performed but Not Available	Performed but Not Available	[Not Available]	[Not Available]	Performed but Not Available	Performed but Not Available	1995	409	D	hg18 nimblegen exome version 2
TCGA-BH-A18R		50	Infiltrating Ductal	Stage IIA	T2b	N1	M0	Indeterminate	Negative	3+	[Not Available]	Positive	Positive	2001	410	D	hg18 nimblegen exome version 2
TCGA-A2-A25F		66	Infiltrating Ductal	Stage IIA	T2	N0 (i-)	M0	Negative	Positive	[Not Available]	[Not Available]	Negative	Not Performed	2011	411	D	Nimblegen SeqCap EZ Human Exome Library v2.0
TCGA-C8-A275		56	Infiltrating Ductal	Stage IIA	T1	N1	M0	Not Performed	Not Performed	[Not Available]	[Not Available]	Not Performed	Not Performed	2010	412	D	hg18 nimblegen exome version 2
TCGA-D8-A27E		66	Other	Stage IA	T1c	N0	M0	Positive	Positive	1+	[Not Available]	Negative	Not Performed	2010	413	D	Nimblegen SeqCap EZ Human Exome Library v2.0
TCGA-C8-A26Z		59	Infiltrating Ductal	Stage IIA	T2	N0	M0	Positive	Positive	1+	[Not Available]	Negative	Not Performed	2010	414	D	hg18 nimblegen exome version 2
TCGA-AC-A2B8		84	Infiltrating Lobular	Stage IIB	T3	N0 (i-)	[Not Available]	Positive	Positive	[Not Available]	[Not Available]	Negative	Negative	2011	415	D	Nimblegen SeqCap EZ Human Exome Library v2.0
TCGA-EW-A1P7		59	Infiltrating Ductal	Stage IIA	T2	N0 (i-)	M0	Negative	Negative	2+	[Not Available]	Equivocal	Negative	2009	416	D	Nimblegen SeqCap EZ Human Exome Library v2.0
TCGA-E9-A1RE		74	Infiltrating Ductal	Stage IIIA	T2	N2	M0	Not Performed	Not Performed	[Not Available]	[Not Available]	Not Performed	Not Performed	2011	417	D	Nimblegen SeqCap EZ Human Exome Library v2.0
TCGA-B6-A2IU		62	Infiltrating Lobular	Stage IIA	T2	N0	M0	Positive	Positive	[Not Available]	[Not Available]	Not Performed	Not Performed	1998	418	D	Nimblegen SeqCap EZ Human Exome Library v2.0
TCGA-D8-A1JE		62	Infiltrating Ductal	Stage IIA	T1c	N1a	M0	Positive	Positive	1+	[Not Available]	Negative	Not Performed	2010	419	D	Nimblegen SeqCap EZ Human Exome Library v2.0
TCGA-E9-A22H		42	Infiltrating Ductal	Stage IIB	T2	N1	M0	Positive	Positive	[Not Available]	[Not Available]	Positive	Not Performed	2011	420	D	Nimblegen SeqCap EZ Human Exome Library v2.0
TCGA-E9-A22A		74	Infiltrating Ductal	Stage IIA	T2	N0	M0	Positive	Negative	[Not Available]	[Not Available]	Negative	Not Performed	2011	421	D	Nimblegen SeqCap EZ Human Exome Library v2.0
TCGA-BH-A209		77	Medullary	Stage I	T1c	N0	M0	Positive	Positive	[Not Available]	[Not Available]	Performed but Not Available	Performed but Not Available	1996	422	D	Nimblegen SeqCap EZ Human Exome Library v2.0
TCGA-E2-A152	TCGA-E2-A152	56	Infiltrating Ductal	Stage I	T1c	N0	M0	Positive	Negative	3+	[Not Available]	Positive	Not Performed	2009	423	D	hg18 nimblegen exome version 2
TCGA-E2-A15J		51	Infiltrating Ductal	Stage I	T1c	N0	M0	Positive	Positive	2+	[Not Available]	Equivocal	Negative	2009	424	D	hg18 nimblegen exome version 2
TCGA-D8-A1JS		77	Other	Stage IA	T1c	N0	M0	Positive	Positive	1+	[Not Available]	Negative	Not Performed	2010	425	D	hg18 nimblegen exome version 2
TCGA-EW-A1J5	TCGA-EW-A1J5	59	Infiltrating Lobular	Stage IIB	T3	N0 (i-)	M0	Positive	Positive	[Not Available]	3+	Negative	Not Performed	2010	426	D	hg18 nimblegen exome version 2
TCGA-A2-A1FX		61	Infiltrating Ductal	Stage IIIA	T3	N2a	M0	Positive	Positive	[Not Available]	[Not Available]	Not Performed	Negative	2008	427	D	hg18 nimblegen exome version 2
TCGA-D8-A1JH		56	Infiltrating Ductal	Stage IA	T1c	N0	M0	Positive	Positive	1+	[Not Available]	Negative	Not Performed	2010	428	D	hg18 nimblegen exome version 2
TCGA-GI-A2C8		63	Infiltrating Ductal	Stage IIIB	T4b	N0	MX	Positive	Positive	[Not Available]	3+	Negative	Negative	2004	429	D	Nimblegen SeqCap EZ Human Exome Library v2.0
TCGA-A1-A0SN		50	Infiltrating Ductal	Stage IIA	T1c	N1	MX	Positive	Positive	[Not Available]	[Not Available]	Positive	Not Performed	2007	430	D	Nimblegen SeqCap EZ Human Exome Library v2.0
TCGA-AR-A256	TCGA-AR-A256	45	Infiltrating Ductal	Stage IIA	T2	N0	M0	Negative	Negative	1+	[Not Available]	Negative	Not Performed	2001	431	D	Nimblegen SeqCap EZ Human Exome Library v2.0
TCGA-A2-A1G6		50	Infiltrating Ductal	Stage IIIA	T2	N2a	M0	Negative	Negative	1+	[Not Available]	Negative	Not Performed	2010	432	D	hg18 nimblegen exome version 2
TCGA-BH-A1FG		88	Infiltrating Ductal	Stage I	T1c	NX	M0	Positive	Positive	[Not Available]	[Not Available]	Negative	[Not Available]	1998	433	D	hg18 nimblegen exome version 2
TCGA-BH-A1F5		62	Infiltrating Ductal	Stage IIA	T1c	N1a	M0	Positive	Positive	[Not Available]	[Not Available]	Negative	Not Performed	2002	434	D	Nimblegen SeqCap EZ Human Exome Library v2.0
TCGA-AC-A2FF		40	Infiltrating Lobular	Stage IIB	T2	N1	MX	Positive	Positive	[Not Available]	[Not Available]	Not Performed	Negative	2006	435	D	Nimblegen SeqCap EZ Human Exome Library v2.0
TCGA-AR-A24X		52	Mixed Histology	Stage IIA	T2	N0	M0	Positive	Positive	2+	[Not Available]	Equivocal	Negative	2006	436	D	Nimblegen SeqCap EZ Human Exome Library v2.0
TCGA-BH-A203		78	Infiltrating Ductal	Stage IIB	T2	N1b	M0	Performed but Not Available	Performed but Not Available	[Not Available]	[Not Available]	Performed but Not Available	Performed but Not Available	1996	437	D	Nimblegen SeqCap EZ Human Exome Library v2.0
TCGA-AR-A24H		65	Infiltrating Lobular	Stage IIA	T2	N0	M0	Positive	Positive	1+	[Not Available]	Negative	Not Performed	2001	438	D	hg18 nimblegen exome version 2|Nimblegen SeqCap EZ Human Exome Library v2.0
TCGA-D8-A1JG		62	Infiltrating Ductal	Stage IIA	T2	N0	M0	Negative	Negative	2+	[Not Available]	Equivocal	Negative	2010	439	D	Nimblegen SeqCap EZ Human Exome Library v2.0
TCGA-D8-A1X9		66	Infiltrating Ductal	Stage IIA	T2	N1a	M0	Positive	Positive	[Not Available]	[Not Available]	Indeterminate	Negative	2010	440	D	Nimblegen SeqCap EZ Human Exome Library v2.0
TCGA-E2-A1LI		57	Infiltrating Ductal	Stage IIB	T2	N1	M0	Negative	Negative	[Not Available]	[Not Available]	Equivocal	Negative	2003	441	D	Nimblegen SeqCap EZ Human Exome Library v2.0
TCGA-E9-A1NG		62	Infiltrating Ductal	Stage IIA	T2	N0	M0	Positive	Positive	[Not Available]	[Not Available]	Negative	Not Performed	2011	442	D	Nimblegen SeqCap EZ Human Exome Library v2.0
TCGA-AR-A255		62	Infiltrating Ductal	Stage I	T1	N0	M0	Positive	Positive	3+	[Not Available]	Positive	Not Performed	2007	443	D	Nimblegen SeqCap EZ Human Exome Library v2.0
TCGA-EW-A1OV		56	Infiltrating Ductal	Stage IIB	T2	N1mi	MX	Negative	Negative	[Not Available]	[Not Available]	Negative	Negative	2009	444	D	hg18 nimblegen exome version 2
TCGA-EW-A1IY		38	Infiltrating Ductal	Stage I	T1c	N0	MX	Positive	Positive	[Not Available]	3+	Negative	Not Performed	2009	445	D	hg18 nimblegen exome version 2
TCGA-C8-A273		29	Infiltrating Ductal	Stage IIB	T2	N1	M0	Positive	Positive	[Not Available]	[Not Available]	Negative	Not Performed	2010	446	D	Nimblegen SeqCap EZ Human Exome Library v2.0
TCGA-E9-A22G		47	Infiltrating Ductal	Stage IIIA	T2	N0	M0	Negative	Negative	[Not Available]	[Not Available]	Positive	Not Performed	2011	447	D	Nimblegen SeqCap EZ Human Exome Library v2.0
TCGA-D8-A1XG		86	Infiltrating Ductal	Stage IIIB	T4b	N1a	M0	Positive	Negative	[Not Available]	[Not Available]	Negative	Not Performed	2010	448	D	Nimblegen SeqCap EZ Human Exome Library v2.0
TCGA-EW-A1J1		38	Infiltrating Ductal	Stage IIB	T2	N1a	M0	Positive	Positive	[Not Available]	3+	Negative	Not Performed	2010	449	D	hg18 nimblegen exome version 2
TCGA-E9-A295		71	Infiltrating Lobular	Stage IIA	T2	N0 (i-)	M0	Positive	Positive	1+	[Not Available]	Positive	Not Performed	2011	450	D	Nimblegen SeqCap EZ Human Exome Library v2.0
TCGA-EW-A1J6		70	Infiltrating Ductal	Stage I	T1c	N0 (i-)	M0	Positive	Positive	[Not Available]	3+	Negative	Not Performed	2009	451	D	hg18 nimblegen exome version 2
TCGA-AR-A24M		38	Mixed Histology	Stage IIIA	T2	N2	M0	Positive	Positive	1+	[Not Available]	Negative	Not Performed	2005	452	D	Nimblegen SeqCap EZ Human Exome Library v2.0
TCGA-BH-A1F2		53	Infiltrating Ductal	Stage IIIB	T4b	N1b	M0	Positive	Positive	[Not Available]	[Not Available]	Positive	[Not Available]	1999	453	D	Nimblegen SeqCap EZ Human Exome Library v2.0
TCGA-AN-A0XS		63	Infiltrating Ductal	Stage IIIA	T2	N2	M0	Negative	Positive	[Not Available]	[Not Available]	Negative	Not Performed	2010	454	D	hg18 nimblegen exome version 2
TCGA-AN-A0XP		69	Infiltrating Ductal	Stage IIIA	T2	N2	M0	Positive	Positive	2+	[Not Available]	Positive	Not Performed	2010	455	D	hg18 nimblegen exome version 2
TCGA-A2-A0YK		61	Infiltrating Lobular	Stage IIA	T2	N0 (i-)	M0	Positive	Negative	1+	3+	Negative	Not Performed	2009	456	D	hg18 nimblegen exome version 2
TCGA-E9-A24A		69	Infiltrating Ductal	Stage IIA	T1c	N1	M0	Not Performed	Not Performed	[Not Available]	[Not Available]	Not Performed	Not Performed	2011	457	D	Nimblegen SeqCap EZ Human Exome Library v2.0
TCGA-BH-A1FH		47	Infiltrating Ductal	Stage IV	T2	N1b	M1	Positive	Negative	[Not Available]	[Not Available]	Not Performed	Not Performed	1998	458	D	Nimblegen SeqCap EZ Human Exome Library v2.0
TCGA-D8-A1J9		48	Infiltrating Ductal	Stage IA	T1c	N0	M0	Positive	Negative	3+	[Not Available]	Positive	Not Performed	2010	459	D	hg18 nimblegen exome version 2
TCGA-D8-A1JT		70	Other	Stage IIA	T2	N0	M0	Positive	Positive	2+	[Not Available]	Equivocal	Negative	2010	460	D	Nimblegen SeqCap EZ Human Exome Library v2.0
TCGA-A7-A26H		72	Infiltrating Ductal	Stage IIA	T1	N1a	M0	Positive	Negative	2+	[Not Available]	Equivocal	Positive	2011	461	D	Nimblegen SeqCap EZ Human Exome Library v2.0
TCGA-A2-A1FV		74	Infiltrating Lobular	Stage IIB	T3	N0 (i+)	M0	Positive	Positive	1+	[Not Available]	Negative	Negative	2010	462	D	hg18 nimblegen exome version 2
TCGA-D8-A1J8		77	Infiltrating Ductal	Stage IIB	T2	N1a	M0	Positive	Positive	[Not Available]	[Not Available]	Negative	Not Performed	2010	463	D	hg18 nimblegen exome version 2
TCGA-AR-A24Q		49	Infiltrating Ductal	Stage IIB	T3	N0	M0	Positive	Negative	[Not Available]	[Not Available]	Negative	Not Performed	2006	464	D	Nimblegen SeqCap EZ Human Exome Library v2.0
TCGA-A1-A0SB		70	Other	Stage I	T1c	N0	M0	Positive	Negative	[Not Available]	[Not Available]	Negative	Not Performed	2008	465	D	Nimblegen SeqCap EZ Human Exome Library v2.0
TCGA-E9-A22B		71	Mixed Histology	Stage IA	T1c	N0	M0	Positive	Negative	[Not Available]	[Not Available]	Negative	Not Performed	2011	466	D	hg18 nimblegen exome version 2
TCGA-D8-A1XA		64	Infiltrating Ductal	Stage IA	T1c	N0	M0	Positive	Positive	2+	[Not Available]	Equivocal	Not Performed	2010	467	D	hg18 nimblegen exome version 2
TCGA-D8-A27P		64	Infiltrating Ductal	Stage IIA	T1c	N0	M0	Positive	Positive	1+	[Not Available]	Negative	Not Performed	2011	468	D	Nimblegen SeqCap EZ Human Exome Library v2.0
TCGA-C8-A1HJ		53	Infiltrating Ductal	Stage IIA	T2	N0	M0	Negative	Negative	[Not Available]	[Not Available]	Negative	Not Performed	2010	469	D	Nimblegen SeqCap EZ Human Exome Library v2.0
TCGA-D8-A1XS		48	Other	Stage IIIC	T2	N3a	M0	Positive	Positive	3+	[Not Available]	Positive	Not Performed	2010	470	D	Nimblegen SeqCap EZ Human Exome Library v2.0
TCGA-EW-A1P3		48	Infiltrating Ductal	Stage IIA	T2	N0	MX	Positive	Positive	[Not Available]	3+	Negative	Not Performed	2008	471	D	Nimblegen SeqCap EZ Human Exome Library v2.0
TCGA-A2-A1G1		85	Infiltrating Ductal	Stage IIB	T2	N1	M0	Negative	Negative	2+	[Not Available]	Equivocal	Positive	2010	472	D	hg18 nimblegen exome version 2
TCGA-A1-A0SF		54	Infiltrating Ductal	Stage IIA	T2	N0	M0	Positive	Positive	[Not Available]	[Not Available]	Negative	Not Performed	2006	473	D	hg18 nimblegen exome version 2
TCGA-E9-A1R2		51	Infiltrating Ductal	Stage IIIC	T2	N3	MX	Positive	Negative	[Not Available]	4+	Equivocal	Negative	2011	474	D	hg18 nimblegen exome version 2
TCGA-E2-A1IL		78	Infiltrating Lobular	Stage IIA	T1c	N1a	M0	Positive	Positive	[Not Available]	[Not Available]	Negative	Not Performed	2009	475	D	hg18 nimblegen exome version 2|Nimblegen SeqCap EZ Human Exome Library v2.0
TCGA-BH-A204		80	Infiltrating Ductal	Stage IIB	T2	N1b	M0	Performed but Not Available	Performed but Not Available	[Not Available]	[Not Available]	Performed but Not Available	Performed but Not Available	1996	476	D	hg18 nimblegen exome version 2
TCGA-EW-A1P5		77	Infiltrating Ductal	Stage IIB	T2	N1a	M0	Positive	Positive	[Not Available]	3+	Negative	Negative	2010	477	D	Nimblegen SeqCap EZ Human Exome Library v2.0
TCGA-D8-A27L		49	Infiltrating Ductal	Stage IIB	T1c	N2a	M0	Positive	Positive	1+	[Not Available]	Negative	Not Performed	2011	478	D	hg18 nimblegen exome version 2
TCGA-EW-A1IZ		53	Infiltrating Ductal	Stage IIIA	T2	N2a	MX	Positive	Positive	[Not Available]	3+	Negative	Not Performed	2010	479	D	Nimblegen SeqCap EZ Human Exome Library v2.0
TCGA-AC-A23C		62	Infiltrating Ductal	[Not Available]	T2	N1	MX	Positive	Positive	[Not Available]	[Not Available]	Positive	Positive	2010	480	D	Nimblegen SeqCap EZ Human Exome Library v2.0
TCGA-E9-A1RI		43	Mixed Histology	Stage IIIA	T1c	N2	M0	Not Performed	Not Performed	[Not Available]	[Not Available]	Not Performed	Not Performed	2011	481	D	Nimblegen SeqCap EZ Human Exome Library v2.0
TCGA-E9-A1RF		68	Infiltrating Ductal	Stage IIIA	T2	N2	M0	Not Performed	Not Performed	[Not Available]	[Not Available]	Not Performed	Not Performed	2011	482	D	hg18 nimblegen exome version 2
TCGA-E9-A1RB		40	Infiltrating Ductal	Stage IIA	T2	N0	M0	Not Performed	Not Performed	[Not Available]	[Not Available]	Not Performed	Not Performed	2011	483	D	hg18 nimblegen exome version 2
TCGA-E9-A229		37	Infiltrating Ductal	Stage IA	T1c	N0	M0	Not Performed	Not Performed	[Not Available]	[Not Available]	Not Performed	Not Performed	2011	484	D	hg18 nimblegen exome version 2
TCGA-AR-A24S		61	Infiltrating Ductal	Stage I	T1	N0	M0	Positive	Positive	[Not Available]	[Not Available]	Negative	Not Performed	2006	485	D	Nimblegen SeqCap EZ Human Exome Library v2.0
TCGA-A7-A26I		65	Infiltrating Ductal	Stage IIA	T2	N0	M0	Negative	Negative	2+	[Not Available]	Equivocal	Negative	2011	486	D	Nimblegen SeqCap EZ Human Exome Library v2.0
TCGA-BH-A1FR		73	Other	Stage IIIB	T4b	N1a	M0	Positive	Positive	[Not Available]	[Not Available]	Not Performed	Not Performed	1997	487	D	Nimblegen SeqCap EZ Human Exome Library v2.0
TCGA-E9-A22D		38	Infiltrating Ductal	Stage IIA	T2	N0	M0	Positive	Positive	[Not Available]	[Not Available]	Positive	Not Performed	2011	488	D	hg18 nimblegen exome version 2
TCGA-EW-A1P1		68	Infiltrating Ductal	Stage IIIC	T2	N3b	MX	Negative	Negative	2+	[Not Available]	Equivocal	Negative	2008	489	D	Nimblegen SeqCap EZ Human Exome Library v2.0
TCGA-E2-A1IF		74	Infiltrating Ductal	Stage I	T1c	N0	M0	Positive	Positive	1+	[Not Available]	Negative	Not Performed	2008	490	D	hg18 nimblegen exome version 2|Nimblegen SeqCap EZ Human Exome Library v2.0
TCGA-D8-A27G		75	Infiltrating Lobular	Stage IIA	T2	N0	M0	Positive	Positive	2+	[Not Available]	Equivocal	Negative	2010	491	D	Nimblegen SeqCap EZ Human Exome Library v2.0
TCGA-D8-A27W		55	Mucinous	Stage IIIB	T4b	N0	M0	Positive	Positive	2+	[Not Available]	Equivocal	Positive	2011	492	D	hg18 nimblegen exome version 2
TCGA-BH-A1F8		90	Infiltrating Ductal	Stage IIIB	T4b	N2	M0	Positive	Positive	[Not Available]	[Not Available]	Positive	[Not Available]	1999	493	D	Nimblegen SeqCap EZ Human Exome Library v2.0
TCGA-E2-A1IO		37	Infiltrating Ductal	Stage I	T1c	N0	M0	Positive	Positive	2+	[Not Available]	Equivocal	Negative	2010	494	D	hg18 nimblegen exome version 2
TCGA-D8-A27H	TCGA-D8-A27H	72	Infiltrating Ductal	Stage IIA	T2	N0	M0	Negative	Negative	[Not Available]	[Not Available]	Negative	Not Performed	2011	495	D	Nimblegen SeqCap EZ Human Exome Library v2.0
TCGA-D8-A1JK		90	Infiltrating Ductal	Stage IIA	T2	N0	M0	Negative	Positive	1+	[Not Available]	Negative	Not Performed	2010	496	D	Nimblegen SeqCap EZ Human Exome Library v2.0
TCGA-AC-A23E		50	Infiltrating Ductal	[Not Available]	T2	N1	MX	Positive	Positive	[Not Available]	[Not Available]	Not Performed	Not Performed	2010	497	D	hg18 nimblegen exome version 2
TCGA-EW-A1PD		61	Infiltrating Ductal	Stage IIA	T1c	N1a	M0	Positive	Positive	2+	3+	Equivocal	Positive	2010	498	D	hg18 nimblegen exome version 2
TCGA-E2-A1IN		60	Infiltrating Ductal	Stage I	T1c	N0	M0	Positive	Positive	1+	[Not Available]	Negative	Not Performed	2010	499	D	Nimblegen SeqCap EZ Human Exome Library v2.0
TCGA-GM-A2D9		69	Infiltrating Ductal	Stage I	T1c	N0 (i-)	M0	Positive	Positive	[Not Available]	3+	Not Performed	Negative	2006	500	D	Nimblegen SeqCap EZ Human Exome Library v2.0
TCGA-E9-A2JT		63	Infiltrating Lobular	Stage IIA	T2	N0 (i-)	M0	Not Performed	Not Performed	[Not Available]	[Not Available]	Not Performed	Not Performed	2011	501	D	Nimblegen SeqCap EZ Human Exome Library v2.0
TCGA-AR-A2LK		62	Infiltrating Lobular	Stage III	T3	N2	M0	Positive	Positive	1+	[Not Available]	Equivocal	Negative	2007	502	D	Nimblegen SeqCap EZ Human Exome Library v2.0
TCGA-GM-A2DC		57	Infiltrating Ductal	Stage IIA	T1c	N1a	M0	Positive	Positive	[Not Available]	[Not Available]	Not Performed	Negative	2006	503	D	Nimblegen SeqCap EZ Human Exome Library v2.0
TCGA-E2-A1IG		45	Infiltrating Ductal	Stage IIB	T2	N1mi	M0	Positive	Positive	[Not Available]	[Not Available]	Negative	Not Performed	2009	504	D	hg18 nimblegen exome version 2
TCGA-A1-A0SI		52	Infiltrating Ductal	Stage IIB	T2	N1a	M0	Positive	Positive	[Not Available]	[Not Available]	Negative	Not Performed	2007	505	D	hg18 nimblegen exome version 2
TCGA-E2-A1II		51	Infiltrating Ductal	Stage I	T1c	N0	M0	Negative	Positive	1+	[Not Available]	Negative	Not Performed	2008	506	D	hg18 nimblegen exome version 2
TCGA-EW-A1P6		64	Infiltrating Ductal	Stage IIB	T2	N1a	M0	Positive	Positive	[Not Available]	3+	Negative	Not Performed	2010	507	D	hg18 nimblegen exome version 2|Nimblegen SeqCap EZ Human Exome Library v2.0
TCGA-E2-A15I		44	Infiltrating Ductal	Stage IIA	T2	N0	M0	Positive	Positive	2+	[Not Available]	Equivocal	Negative	2009	508	D	hg18 nimblegen exome version 2
TCGA-E2-A14P	TCGA-E2-A14P	79	Infiltrating Ductal	Stage IIIC	T2	N3	M0	Negative	Negative	3+	[Not Available]	Positive	Not Performed	2008	509	D	hg18 nimblegen exome version 2
TCGA-BH-A18P		60	Infiltrating Ductal	Stage I	T1	N0	M0	Positive	Negative	2+	1+	Positive	[Discrepancy]	2003	510	D	hg18 nimblegen exome version 2
TCGA-BH-A0AU		45	Infiltrating Ductal	Stage IIA	T2	N0	M0	Positive	Positive	[Not Available]	[Not Available]	Positive	Negative	2008	511	D	hg18 nimblegen exome version 2
TCGA-E2-A1BC		63	Infiltrating Ductal	Stage IA	T1c	N0	M0	Positive	Positive	[Not Available]	[Not Available]	Negative	Not Performed	2010	512	D	hg18 nimblegen exome version 2
TCGA-B6-A0WV		67	Infiltrating Ductal	Stage IIB	T2	N1b	M0	Positive	Positive	[Not Available]	[Not Available]	Not Performed	Not Performed	1995	513	D	hg18 nimblegen exome version 2
TCGA-E2-A1AZ		63	Infiltrating Ductal	Stage IIB	T2	N1a	M0	Negative	Negative	[Not Available]	[Not Available]	Indeterminate	Negative	2004	514	D	hg18 nimblegen exome version 2
TCGA-E2-A14V		53	Infiltrating Ductal	Stage IIB	T2	N1	M0	Positive	Positive	3+	[Not Available]	Positive	Not Performed	2008	515	D	hg18 nimblegen exome version 2
TCGA-BH-A1ET		55	Infiltrating Ductal	Stage I	T1	N0	M0	Positive	Positive	[Not Available]	[Not Available]	Negative	Not Performed	1999	516	D	hg18 nimblegen exome version 2
TCGA-E2-A14W		78	Infiltrating Ductal	Stage IIA	T2	N0	M0	Positive	Positive	[Not Available]	[Not Available]	Not Performed	Positive	2008	517	D	hg18 nimblegen exome version 2
TCGA-E2-A153		51	Infiltrating Ductal	Stage IIB	T1c	N1a	M0	Positive	Positive	1+	[Not Available]	Negative	Not Performed	2009	518	D	hg18 nimblegen exome version 2
TCGA-E2-A15G		76	Mixed Histology	Stage IIA	T2	N0	M0	Positive	Positive	1+	[Not Available]	Negative	Not Performed	2009	519	D	hg18 nimblegen exome version 2
TCGA-E2-A158		43	Infiltrating Ductal	Stage IIA	T1c	N1mi	M0	Negative	Negative	1+	[Not Available]	Negative	Not Performed	2009	520	D	hg18 nimblegen exome version 2
TCGA-BH-A0BO		54	Infiltrating Ductal	Stage I	T1b	N0	M0	Positive	Positive	[Not Available]	[Not Available]	Negative	[Not Available]	2007	521	D	hg18 nimblegen exome version 2
TCGA-BH-A0DO		78	Infiltrating Ductal	Stage I	T1c	N0	M0	Positive	Positive	[Not Available]	[Not Available]	Negative	[Not Available]	2009	522	D	hg18 nimblegen exome version 2
TCGA-A1-A0SD		59	Infiltrating Ductal	Stage IIA	T2	N0	M0	Positive	Positive	[Not Available]	[Not Available]	Negative	Not Performed	2005	523	D	hg18 nimblegen exome version 2
TCGA-BH-A0BL		35	Infiltrating Ductal	Stage I	T1c	N0	M0	Negative	Negative	[Not Available]	[Not Available]	Negative	[Not Available]	2007	524	D	hg18 nimblegen exome version 2
TCGA-E2-A15T		65	Infiltrating Ductal	Stage IIA	T2	N0	M0	Positive	Positive	2+	[Not Available]	Equivocal	Negative	2010	525	D	hg18 nimblegen exome version 2
TCGA-E2-A15F		64	Infiltrating Ductal	Stage I	T1c	N0	M0	Positive	Positive	1+	3+	Negative	Not Performed	2009	526	D	hg18 nimblegen exome version 2
TCGA-AN-A0XN		68	Infiltrating Ductal	Stage IIIA	T2	N2	M0	Negative	Positive	[Not Available]	[Not Available]	Negative	Not Performed	2010	527	D	hg18 nimblegen exome version 2
TCGA-E9-A1R0		58	Infiltrating Ductal	Stage IIA	T1c	N1	M0	Not Performed	Not Performed	[Not Available]	[Not Available]	Not Performed	Not Performed	2011	528	D	hg18 nimblegen exome version 2
TCGA-BH-A1F0		80	Infiltrating Ductal	Stage IIA	T1a	N1c	M0	Negative	Indeterminate	[Not Available]	[Not Available]	Negative	Not Performed	2000	529	D	hg18 nimblegen exome version 2
TCGA-BH-A1EV		45	Infiltrating Ductal	Stage IIIA	T3	N1b	M0	Positive	Positive	[Not Available]	[Not Available]	Positive	Not Performed	1999	530	D	hg18 nimblegen exome version 2
TCGA-E2-A14S		65	Infiltrating Ductal	Stage I	T1c	N0	M0	Positive	Positive	2+	[Not Available]	Equivocal	Negative	2008	531	D	hg18 nimblegen exome version 2
TCGA-BH-A0DD		58	Infiltrating Ductal	Stage IIB	T2	N1a	M0	Positive	Positive	[Not Available]	[Not Available]	Positive	Positive	2006	532	D	hg18 nimblegen exome version 2
TCGA-C8-A1HG		50	Infiltrating Ductal	Stage IIA	T2	N0	M0	Positive	Positive	1+	[Not Available]	Negative	Not Performed	2010	533	D	hg18 nimblegen exome version 2
TCGA-BH-A1EW		38	Infiltrating Ductal	Stage IIA	T2	N1b	M0	Negative	Negative	[Not Available]	[Not Available]	Negative	Not Performed	1999	534	D	hg18 nimblegen exome version 2
TCGA-E2-A1BD		53	Infiltrating Ductal	Stage IIA	T2	N0	M0	Positive	Positive	2+	[Not Available]	Equivocal	Negative	2010	535	D	hg18 nimblegen exome version 2
TCGA-E2-A15M		66	Infiltrating Lobular	Stage IIA	T2	N0	M0	Positive	Positive	[Not Available]	[Not Available]	Negative	Not Performed	2010	536	D	hg18 nimblegen exome version 2
TCGA-BH-A1EU		83	Infiltrating Ductal	Stage I	T1	N0	M0	Positive	Positive	[Not Available]	[Not Available]	Negative	Not Performed	1999	537	D	hg18 nimblegen exome version 2
TCGA-E2-A150		48	Infiltrating Ductal	Stage IIA	T2	N0	M0	Negative	Negative	[Not Available]	[Not Available]	Negative	Not Performed	2009	538	D	hg18 nimblegen exome version 2
TCGA-E2-A14Y		35	Infiltrating Ductal	Stage IIA	T2	N0	M0	Positive	Positive	2+	[Not Available]	Equivocal	Positive	2009	539	D	hg18 nimblegen exome version 2
TCGA-E2-A156	TCGA-E2-A156	61	Infiltrating Ductal	Stage I	T1c	N0	M0	Positive	Positive	[Not Available]	[Not Available]	Negative	Not Performed	2009	540	D	hg18 nimblegen exome version 2
TCGA-E2-A155		58	Infiltrating Ductal	Stage IIB	T2	N1a	M0	Positive	Negative	[Not Available]	[Not Available]	Negative	Not Performed	2009	541	D	hg18 nimblegen exome version 2
TCGA-AR-A1AN		46	Infiltrating Ductal	Stage IIA	T2	N0	M0	Positive	Positive	[Not Available]	[Not Available]	Negative	Not Performed	2006	542	D	hg18 nimblegen exome version 2
TCGA-E2-A154		68	Infiltrating Ductal	Stage I	T1c	N0	M0	Positive	Positive	1+	[Not Available]	Negative	Not Performed	2009	543	D	hg18 nimblegen exome version 2
TCGA-E2-A15D		47	Infiltrating Ductal	Stage IIA	T2	N0	M0	Positive	Positive	2+	[Not Available]	Equivocal	Negative	2009	544	D	hg18 nimblegen exome version 2
TCGA-E2-A14R		62	Infiltrating Ductal	Stage IIA	T2	N0	M0	Negative	Negative	1+	[Not Available]	Negative	Not Performed	2008	545	D	hg18 nimblegen exome version 2
TCGA-BH-A18K		46	Infiltrating Ductal	Stage I	T1	N0	M0	Positive	Positive	[Not Available]	[Not Available]	Negative	[Not Available]	1999	546	D	hg18 nimblegen exome version 2
TCGA-BH-A18I		53	Infiltrating Ductal	Stage IIA	T1c	N1a	cM0 (i+)	Positive	Positive	[Not Available]	[Not Available]	Positive	[Not Available]	2010	547	D	hg18 nimblegen exome version 2
TCGA-AR-A1AX		64	Infiltrating Ductal	Stage I	T1	N0	M0	Positive	Positive	3+	[Not Available]	Positive	Not Performed	2007	548	D	hg18 nimblegen exome version 2
TCGA-BH-A1ES		35	Infiltrating Ductal	Stage IIB	T2	N1a	M0	Positive	Positive	[Not Available]	[Not Available]	Negative	[Not Available]	1999	549	D	hg18 nimblegen exome version 2
TCGA-B6-A0X7		62	Mixed Histology	Stage X	T1c	NX	MX	Positive	Positive	[Not Available]	[Not Available]	Not Performed	Not Performed	1994	550	D	hg18 nimblegen exome version 2
TCGA-GM-A2DB		62	Infiltrating Ductal	Stage IIA	T2	N0 (i-)	M0	Negative	Negative	1+	[Not Available]	Negative	Negative	2006	551	D	Nimblegen SeqCap EZ Human Exome Library v2.0
TCGA-BH-A2L8															552	D	Nimblegen SeqCap EZ Human Exome Library v2.0
TCGA-AR-A2LH		55	Infiltrating Lobular	Stage III	T3	N3	M0	Negative	Negative	2+	[Not Available]	Equivocal	Negative	2007	553	D	Nimblegen SeqCap EZ Human Exome Library v2.0
TCGA-GM-A2DI		52	Infiltrating Ductal	Stage I	T1c	N0 (i+)	M0	Negative	Negative	[Not Available]	[Not Available]	Not Performed	Negative	2005	554	D	Nimblegen SeqCap EZ Human Exome Library v2.0
TCGA-AR-A2LQ		59	Infiltrating Lobular	Stage II	T3	N0	M0	Positive	Positive	1+	[Not Available]	Negative	Not Performed	2010	555	D	Nimblegen SeqCap EZ Human Exome Library v2.0
TCGA-HN-A2NL															556	D	Nimblegen SeqCap EZ Human Exome Library v2.0
TCGA-AR-A2LR		49	Other	Stage I	T1	N0	M0	Negative	Negative	[Not Available]	[Not Available]	Negative	Not Performed	2010	557	D	Nimblegen SeqCap EZ Human Exome Library v2.0
TCGA-GM-A2DL		50	Infiltrating Ductal	Stage I	T1c	N0 (i-)	M0	Positive	Positive	1+	[Not Available]	Negative	Not Performed	2003	558	D	Nimblegen SeqCap EZ Human Exome Library v2.0
TCGA-AR-A2LN		65	Infiltrating Lobular	Stage II	T2	N0	M0	Positive	Positive	1+	[Not Available]	Negative	Not Performed	2010	559	D	Nimblegen SeqCap EZ Human Exome Library v2.0
TCGA-AR-A2LO		46	Infiltrating Lobular	Stage II	T2	N1	M0	Positive	Positive	2+	[Not Available]	Equivocal	Negative	2010	560	D	Nimblegen SeqCap EZ Human Exome Library v2.0
TCGA-D8-A27K		47	Infiltrating Ductal	Stage IIB	T2	N1a	M0	Positive	Positive	1+	[Not Available]	Negative	Not Performed	2011	561	D	hg18 nimblegen exome version 2
TCGA-D8-A1X5		81	Infiltrating Ductal	Stage IIIC	T2	N3a	MX	Positive	Positive	3+	[Not Available]	Positive	Not Performed	2010	562	D	hg18 nimblegen exome version 2
TCGA-E9-A1R6		63	Infiltrating Ductal	Stage IIA	T2	N0	M0	Not Performed	Not Performed	[Not Available]	[Not Available]	Not Performed	Not Performed	2010	563	D	hg18 nimblegen exome version 2
TCGA-D8-A1JC		59	Infiltrating Ductal	Stage IIIA	T2	N2a	M0	Positive	Positive	1+	[Not Available]	Negative	Not Performed	2010	564	D	hg18 nimblegen exome version 2
TCGA-E2-A1LA		59	Infiltrating Ductal	Stage IIA	T1c	N1a	M0	Positive	Positive	2+	[Not Available]	Equivocal	Negative	2009	565	D	hg18 nimblegen exome version 2
TCGA-EW-A1P8	TCGA-EW-A1P8	58	Infiltrating Ductal	Stage IIIC	T2	N3b	M0	Negative	Negative	[Not Available]	[Not Available]	Negative	Not Performed	2010	566	D	Nimblegen SeqCap EZ Human Exome Library v2.0
TCGA-AC-A2QH		58	Other	Stage IIB	T3	N0	MX	Negative	Negative	[Not Available]	[Not Available]	Negative	Not Performed	2011	567	D	Nimblegen SeqCap EZ Human Exome Library v2.0
TCGA-E9-A2JS		72	Infiltrating Lobular	Stage IIB	T2	N1	M0	Not Performed	Not Performed	[Not Available]	[Not Available]	Not Performed	Not Performed	2011	568	D	Nimblegen SeqCap EZ Human Exome Library v2.0
TCGA-E9-A1R3		70	Infiltrating Ductal	Stage IIIC	T2	N3	M0	Not Performed	Not Performed	[Not Available]	[Not Available]	Not Performed	Not Performed	2010	569	D	hg18 nimblegen exome version 2
TCGA-GM-A2DA		46	Infiltrating Ductal	Stage IIB	T2	N1b	M0	Positive	Positive	2+	[Not Available]	Equivocal	Positive	1993	570	D	Nimblegen SeqCap EZ Human Exome Library v2.0
TCGA-AO-A1KT		78	Infiltrating Ductal	Stage IIA	T1	N1	M0	Positive	Positive	2+	4+	Equivocal	Negative	2009	571	D	Nimblegen SeqCap EZ Human Exome Library v2.0
TCGA-E2-A1LK		84	Infiltrating Ductal	Stage IIIC	T4b	N3a	M0	Negative	Negative	2+	[Not Available]	Equivocal	Negative	2008	572	D	Nimblegen SeqCap EZ Human Exome Library v2.0
TCGA-E2-A1L9		40	Infiltrating Ductal	Stage IIA	T1c	N1mi	M0	Positive	Positive	[Not Available]	[Not Available]	Negative	Not Performed	2009	573	D	Nimblegen SeqCap EZ Human Exome Library v2.0
TCGA-BH-A1FM		44	Infiltrating Ductal	Stage IIIA	T2	N2	M0	Positive	Negative	[Not Available]	[Not Available]	Not Performed	Not Performed	1998	574	D	Nimblegen SeqCap EZ Human Exome Library v2.0
TCGA-D8-A1JM		59	Infiltrating Ductal	Stage IIB	T2	N1a	M0	Positive	Negative	1+	[Not Available]	Negative	Not Performed	2010	575	D	Nimblegen SeqCap EZ Human Exome Library v2.0
TCGA-E2-A1IU		60	Infiltrating Ductal	Stage IA	T1c	N0 (mol+)	M0	Positive	Positive	[Not Available]	[Not Available]	Negative	Not Performed	2010	576	D	Nimblegen SeqCap EZ Human Exome Library v2.0
TCGA-E9-A1NI		51	Mixed Histology	Stage IIA	T2	N0	M0	Positive	Positive	[Not Available]	[Not Available]	Negative	Not Performed	2011	577	D	Nimblegen SeqCap EZ Human Exome Library v2.0
TCGA-BH-A1FC		78	Medullary	Stage IIA	T1c	N1b	M0	Negative	Negative	[Not Available]	[Not Available]	Negative	[Not Available]	1998	578	D	Nimblegen SeqCap EZ Human Exome Library v2.0
TCGA-GM-A2DO		54	Infiltrating Lobular	Stage I	T1c	N0 (i-)	M0	Positive	Positive	[Not Available]	[Not Available]	Negative	Not Performed	2006	579	D	Nimblegen SeqCap EZ Human Exome Library v2.0
TCGA-E9-A1R5		63	Infiltrating Ductal	Stage IA	T1c	N0	M0	Not Performed	Not Performed	[Not Available]	[Not Available]	Not Performed	Not Performed	2011	580	D	hg18 nimblegen exome version 2
TCGA-AQ-A0Y5		70	Infiltrating Ductal	Stage IIIA	T2	N2a	MX	Positive	Positive	2+	[Not Available]	Positive	Positive	2010	581	D	Nimblegen SeqCap EZ Human Exome Library v2.0
TCGA-E9-A1RC		56	Mixed Histology	Stage IIIC	T4b	N3	M0	Not Performed	Not Performed	[Not Available]	[Not Available]	Not Performed	Not Performed	2007	582	D	hg18 nimblegen exome version 2
TCGA-D8-A1XO		56	Infiltrating Lobular	Stage IIB	T2	N1a	M0	Positive	Positive	1+	[Not Available]	Negative	Not Performed	2010	583	D	hg18 nimblegen exome version 2
TCGA-BH-A1F6		51	Infiltrating Ductal	[Not Available]	T4d	N2a	MX	Negative	Negative	[Not Available]	[Not Available]	Negative	Not Performed	1996	584	D	hg18 nimblegen exome version 2
TCGA-D8-A1XK		55	Infiltrating Ductal	Stage IB	T2	N1a	MX	Negative	Negative	[Not Available]	[Not Available]	Negative	Not Performed	2010	585	D	hg18 nimblegen exome version 2
TCGA-E9-A1NE		28	Infiltrating Ductal	Stage IIB	T2	N1	M0	Positive	Positive	[Not Available]	[Not Available]	Negative	Not Performed	2011	586	D	hg18 nimblegen exome version 2
TCGA-EW-A1PE		56	Infiltrating Ductal	Stage IIA	T1c	N1a	M0	Positive	Positive	[Not Available]	3+	Negative	Not Performed	2011	587	D	hg18 nimblegen exome version 2
TCGA-EW-A1OX		43	Mucinous	Stage IIA	T2	N0	MX	Positive	Positive	[Not Available]	3+	Negative	Not Performed	2009	588	D	hg18 nimblegen exome version 2
TCGA-E2-A1LL		73	Infiltrating Ductal	Stage IIIA	T3	N2a	MX	Negative	Negative	1+	[Not Available]	Negative	Not Performed	2008	589	D	hg18 nimblegen exome version 2
TCGA-C8-A26Y		90	Infiltrating Ductal	Stage IIA	T2	N0	M0	Negative	Negative	1+	[Not Available]	Negative	Not Performed	2010	590	D	Nimblegen SeqCap EZ Human Exome Library v2.0
TCGA-C8-A1HO		34	Infiltrating Ductal	Stage IIIC	T3	N3	M0	Positive	Positive	[Not Available]	[Not Available]	Negative	Not Performed	2010	591	D	Nimblegen SeqCap EZ Human Exome Library v2.0
TCGA-B6-A1KN		57	Infiltrating Ductal	Stage IIIB	T4b	N1	M0	Negative	Negative	[Not Available]	[Not Available]	Not Performed	Not Performed	1998	592	D	Nimblegen SeqCap EZ Human Exome Library v2.0
TCGA-EW-A1P4		43	Medullary	Stage IIA	T2	N0 (i-)	M0	Negative	Negative	[Not Available]	[Not Available]	Negative	Not Performed	2009	593	D	Nimblegen SeqCap EZ Human Exome Library v2.0
TCGA-BH-A1FN		34	Infiltrating Ductal	Stage IIA	T2	N0	M0	Positive	Positive	[Not Available]	[Not Available]	Not Performed	Not Performed	1997	594	D	hg18 nimblegen exome version 2
TCGA-C8-A1HK		53	Infiltrating Ductal	Stage IIB	T2	N1	M0	Negative	Negative	3+	[Not Available]	Positive	Not Performed	2010	595	D	Nimblegen SeqCap EZ Human Exome Library v2.0
TCGA-D8-A1XB		62	Infiltrating Ductal	Stage IIB	T2	N1a	M0	Positive	Positive	1+	[Not Available]	Negative	Not Performed	2010	596	D	hg18 nimblegen exome version 2
TCGA-E9-A1RD		67	Infiltrating Ductal	Stage IIA	T2	N0	M0	Not Performed	Not Performed	[Not Available]	[Not Available]	Not Performed	Not Performed	2011	597	D	hg18 nimblegen exome version 2
TCGA-E2-A1LH		59	Infiltrating Ductal	Stage I	T1c	N0	M0	Negative	Negative	[Not Available]	[Not Available]	Negative	Not Performed	2002	598	D	hg18 nimblegen exome version 2
TCGA-AC-A23H		90	Infiltrating Ductal	[Not Available]	T2	NX	MX	Positive	Negative	[Not Available]	[Not Available]	Positive	Positive	2009	599	D	Nimblegen SeqCap EZ Human Exome Library v2.0
TCGA-E2-A1IJ		57	Infiltrating Lobular	Stage I	T1c	N0	M0	Positive	Positive	2+	[Not Available]	Equivocal	Negative	2009	600	D	hg18 nimblegen exome version 2
TCGA-E9-A1R4		66	Infiltrating Ductal	Stage IA	T1c	N0	M0	Not Performed	Not Performed	[Not Available]	[Not Available]	Not Performed	Not Performed	2011	601	D	hg18 nimblegen exome version 2
TCGA-AR-A254		50	Infiltrating Ductal	Stage IIIA	T2	N2	M0	Positive	Positive	3+	[Not Available]	Positive	Not Performed	2007	602	D	Nimblegen SeqCap EZ Human Exome Library v2.0
TCGA-D8-A27R		41	Infiltrating Ductal	Stage IIIC	T2	N3a	M0	Positive	Positive	2+	[Not Available]	Equivocal	Negative	2011	603	D	Nimblegen SeqCap EZ Human Exome Library v2.0|hg18 nimblegen exome version 2
TCGA-A7-A26G	TCGA-A7-A26G	50	Other	Stage IIA	T2	N0 (i+)	M0	Negative	Negative	[Not Available]	[Not Available]	Negative	Not Performed	2010	604	D	hg18 nimblegen exome version 2
TCGA-EW-A1PB	TCGA-EW-A1PB	70	Infiltrating Ductal	Stage IIIA	T3	N1a	MX	Negative	Negative	[Not Available]	[Not Available]	Negative	Not Performed	2009	605	D	hg18 nimblegen exome version 2
TCGA-BH-A1FU		44	Infiltrating Ductal	Stage IA	T1c	N0	M0	Negative	Negative	[Not Available]	[Not Available]	Not Performed	Not Performed	1997	606	D	hg18 nimblegen exome version 2
TCGA-E9-A1NF		60	Mixed Histology	Stage IIA	T2	N0	M0	Positive	Positive	[Not Available]	[Not Available]	Negative	Not Performed	2011	607	D	hg18 nimblegen exome version 2|Nimblegen SeqCap EZ Human Exome Library v2.0
TCGA-AR-A24N		54	Infiltrating Ductal	Stage I	T1	N0	M0	Positive	Positive	2+	[Not Available]	Equivocal	Negative	2005	608	D	Nimblegen SeqCap EZ Human Exome Library v2.0
TCGA-AR-A2LM		49	Infiltrating Lobular	Stage II	T1	N1	M0	Positive	Positive	[Not Available]	[Not Available]	Not Performed	Negative	2007	609	D	Nimblegen SeqCap EZ Human Exome Library v2.0
TCGA-E2-A1L7		40	Infiltrating Ductal	Stage IIIA	T2	N2	M0	Negative	Negative	[Not Available]	[Not Available]	Negative	Not Performed	2009	610	D	hg18 nimblegen exome version 2
TCGA-AO-A1KR		51	Infiltrating Ductal	Stage II	T2	N0	M0	Negative	Negative	1+	[Not Available]	Negative	Negative	2005	611	D	hg18 nimblegen exome version 2
TCGA-E9-A227		42	Infiltrating Ductal	Stage IIB	T2	N1	M0	Positive	Positive	[Not Available]	4+	Negative	Not Performed	2011	612	D	Nimblegen SeqCap EZ Human Exome Library v2.0
TCGA-E9-A1NC		61	Mixed Histology	Stage IIB	T2	N1	M0	Negative	Positive	[Not Available]	[Not Available]	Positive	Not Performed	2011	613	D	Nimblegen SeqCap EZ Human Exome Library v2.0
TCGA-E9-A245		47	Infiltrating Ductal	Stage IIB	T2	N1	M0	Not Performed	Not Performed	[Not Available]	[Not Available]	Not Performed	Not Performed	2011	614	D	hg18 nimblegen exome version 2
TCGA-D8-A27M		59	Infiltrating Ductal	Stage IIA	T1c	N0	M0	Negative	Negative	[Not Available]	[Not Available]	Negative	Not Performed	2011	615	D	Nimblegen SeqCap EZ Human Exome Library v2.0
TCGA-AQ-A1H3		49	Infiltrating Ductal	Stage IIIC	T2	N3a	MX	Positive	Positive	1+	[Not Available]	Negative	Not Performed	2010	616	D	Nimblegen SeqCap EZ Human Exome Library v2.0
TCGA-E9-A1RH		63	Infiltrating Ductal	Stage IIA	T2	N0	M0	Not Performed	Not Performed	[Not Available]	[Not Available]	Not Performed	Not Performed	2011	617	D	Nimblegen SeqCap EZ Human Exome Library v2.0
TCGA-AC-A2FK		45	Infiltrating Lobular	Stage IIIC	T2	N3a	M0	Positive	Positive	[Not Available]	[Not Available]	Not Performed	Negative	2006	618	D	Nimblegen SeqCap EZ Human Exome Library v2.0
TCGA-BH-A1FE		31	Infiltrating Ductal	Stage IIB	T2	N1	M0	Positive	Positive	[Not Available]	[Not Available]	Not Performed	Not Performed	1998	619	D	Nimblegen SeqCap EZ Human Exome Library v2.0
TCGA-D8-A27F	TCGA-D8-A27F	40	Infiltrating Ductal	Stage IIA	T2	N0	M0	Negative	Negative	1+	[Not Available]	Negative	Not Performed	2010	620	D	Nimblegen SeqCap EZ Human Exome Library v2.0
TCGA-D8-A27I		58	Infiltrating Lobular	Stage IIIA	T1c	N2a	M0	Positive	Positive	1+	[Not Available]	Negative	Not Performed	2010	621	D	Nimblegen SeqCap EZ Human Exome Library v2.0
TCGA-BH-A28Q		46	Infiltrating Lobular	Stage IIB	T2	N1a	M0	Positive	Positive	[Not Available]	[Not Available]	Negative	Indeterminate	2010	622	D	hg18 nimblegen exome version 2|Nimblegen SeqCap EZ Human Exome Library v2.0
TCGA-A2-A0T5		39	Infiltrating Ductal	Stage IIA	T2	N0 (i-)	M0	Positive	Positive	1+	[Not Available]	Negative	Negative	2009	623	D	hg18 nimblegen exome version 2
TCGA-AR-A0TR		68	Infiltrating Ductal	Stage IIB	T2	N1	M0	Positive	Positive	2+	[Not Available]	Equivocal	Negative	2006	624	D	hg18 nimblegen exome version 2
TCGA-BH-A0DQ		42	Infiltrating Ductal	Stage IIB	T2	N1	M0	Positive	Positive	0	1+	Negative	Not Performed	2009	625	D	hg18 nimblegen exome version 2
TCGA-A2-A0EN		70	Infiltrating Lobular	Stage IIA	T2	N0 (i+)	M0	Positive	Positive	2+	[Not Available]	Equivocal	Negative	2003	626	D	hg18 nimblegen exome version 2
TCGA-BH-A0RX		59	Infiltrating Ductal	Stage IIA	T2	N0 (i-)	M0	Negative	Negative	1+	0	Negative	Not Performed	2010	627	D	hg18 nimblegen exome version 2
TCGA-AR-A0TP		43	Infiltrating Ductal	Stage IIA	T2	N0	M0	Positive	Negative	[Not Available]	[Not Available]	Negative	Not Performed	2003	628	D	hg18 nimblegen exome version 2
TCGA-AO-A0JG		49	Other	Stage IIIA	T2	N2a	M0	Positive	Positive	1+	4+	Negative	Not Performed	2009	629	D	hg18 nimblegen exome version 2
TCGA-A2-A0T2		66	Infiltrating Ductal	Stage IV	T3	N3	M1	Negative	Negative	0	[Not Available]	Negative	Not Performed	2009	630	D	hg18 nimblegen exome version 2
TCGA-A1-A0SE		56	Mixed Histology	Stage I	T1c	N0 (i-)	M0	Positive	Positive	1+	3+	Negative	Negative	2005	631	D	hg18 nimblegen exome version 2
TCGA-A1-A0SH		39	Infiltrating Ductal	Stage IIA	T2	N0 (i-)	M0	Negative	Positive	2+	[Not Available]	Equivocal	Negative	2006	632	D	hg18 nimblegen exome version 2
TCGA-A2-A0SU		66	Infiltrating Ductal	Stage IIA	T2	N0 (i+)	M0	Positive	Positive	1+	[Not Available]	Negative	Not Performed	2006	633	D	hg18 nimblegen exome version 2
TCGA-B6-A0RU	TCGA-B6-A0RU	49	Other	Stage IA	T1c	N0 (i-)	M0	Negative	Negative	[Not Available]	[Not Available]	Not Performed	[Not Available]	1998	634	D	hg18 nimblegen exome version 2
TCGA-BH-A0HP		65	Infiltrating Lobular	Stage IIIA	T3	N2a	M0	Positive	Negative	1+	3+	Negative	Not Performed	2009	635	D	hg18 nimblegen exome version 2
TCGA-BH-A0DH		63	Infiltrating Ductal	Stage IIB	T2	N1a	M0	Positive	Positive	0	3+	Negative	Not Performed	2007	636	D	hg18 nimblegen exome version 2
TCGA-A1-A0SJ		39	Infiltrating Ductal	Stage IIIA	T3	N1a	M0	Positive	Positive	2+	[Not Available]	Equivocal	Negative	2006	637	D	hg18 nimblegen exome version 2
TCGA-A1-A0SP		40	Infiltrating Ductal	Stage IIA	T2	N0 (i-)	M0	Negative	Negative	0	[Not Available]	Negative	Not Performed	2007	638	D	hg18 nimblegen exome version 2
TCGA-A1-A0SO		67	Infiltrating Ductal	Stage IIB	T2	N1	M0	Negative	Negative	[Not Available]	[Not Available]	Equivocal	Negative	2007	639	D	hg18 nimblegen exome version 2
TCGA-B6-A0RM		57	Infiltrating Ductal	Stage X	TX	NX	MX	Positive	Positive	[Not Available]	[Not Available]	Not Performed	[Not Available]	1993	640	D	SureSelect Human All Exon 38 Mb v2|hg18 nimblegen exome version 2
TCGA-A2-A0T4		62	Infiltrating Lobular	Stage IIA	T2	N0 (i-)	M0	Positive	Positive	2+	3+	Equivocal	Negative	2009	641	D	hg18 nimblegen exome version 2
TCGA-E9-A1R7		64	Infiltrating Ductal	Stage IIA	T2	N0	M0	Not Performed	Not Performed	[Not Available]	[Not Available]	Not Performed	Not Performed	2011	642	D	hg18 nimblegen exome version 2
TCGA-D8-A1Y0		65	Infiltrating Ductal	Stage IIIA	T1c	N2a	MX	Positive	Positive	1+	[Not Available]	Negative	Not Performed	2010	643	D	hg18 nimblegen exome version 2
TCGA-E9-A249		45	Infiltrating Ductal	Stage IIA	T2	N0 (i-)	M0	Not Performed	Not Performed	[Not Available]	[Not Available]	Not Performed	Not Performed	2011	644	D	hg18 nimblegen exome version 2
TCGA-AR-A24U		47	Infiltrating Ductal	Stage IIA	T1	N1	M0	Negative	Negative	3+	[Not Available]	Positive	Not Performed	2006	645	D	Nimblegen SeqCap EZ Human Exome Library v2.0
TCGA-AR-A24K		46	Infiltrating Ductal	Stage IIA	T2	N0	M0	Positive	Positive	2+	[Not Available]	Equivocal	Negative	2004	646	D	Nimblegen SeqCap EZ Human Exome Library v2.0
TCGA-EW-A1OZ		56	Infiltrating Ductal	Stage IIA	T2	N0 (i-)	M0	Positive	Negative	2+	3+	Equivocal	Positive	2008	647	D	hg18 nimblegen exome version 2
TCGA-A7-A26F		55	Other	Stage IA	T1	N0	M0	Negative	Negative	2+	[Not Available]	Equivocal	Negative	2010	648	D	hg18 nimblegen exome version 2
TCGA-E9-A248		51	Infiltrating Ductal	Stage IIA	T2	N0 (i-)	M0	Not Performed	Not Performed	[Not Available]	[Not Available]	Not Performed	Not Performed	2011	649	D	hg18 nimblegen exome version 2
TCGA-D8-A1XF		45	Infiltrating Ductal	Stage IIA	T2	N0	M0	Positive	Positive	1+	[Not Available]	Negative	Not Performed	2010	650	D	hg18 nimblegen exome version 2
TCGA-A2-A25C		50	Infiltrating Ductal	Stage IIB	T2	N1a	M0	Positive	Positive	1+	3+	Negative	Not Performed	2010	651	D	hg18 nimblegen exome version 2
TCGA-D8-A1Y2		71	Infiltrating Ductal	Stage IIA	T2	N0	MX	Positive	Positive	2+	[Not Available]	Indeterminate	Negative	2011	652	D	Nimblegen SeqCap EZ Human Exome Library v2.0
TCGA-E9-A228		58	Infiltrating Ductal	Stage IIB	T2	N1	M0	Not Performed	Not Performed	[Not Available]	[Not Available]	Not Performed	Not Performed	2011	653	D	Nimblegen SeqCap EZ Human Exome Library v2.0
TCGA-BH-A1FJ		66	Infiltrating Ductal	Stage IIIA	T3	N1b	M0	Negative	Positive	[Not Available]	[Not Available]	Not Performed	Not Performed	1998	654	D	Nimblegen SeqCap EZ Human Exome Library v2.0
TCGA-E9-A1RG		62	Infiltrating Ductal	Stage IIIA	T1c	N2	M0	Not Performed	Not Performed	[Not Available]	[Not Available]	Not Performed	Not Performed	2011	655	D	hg18 nimblegen exome version 2
TCGA-C8-A27B		48	Infiltrating Ductal	Stage IIB	T3	N0	M0	Negative	Negative	[Not Available]	[Not Available]	Negative	Not Performed	2011	656	D	hg18 nimblegen exome version 2
TCGA-E9-A22E		56	Infiltrating Ductal	Stage IIIA	T2	N2	M0	Positive	Positive	[Not Available]	[Not Available]	Positive	Not Performed	2011	657	D	hg18 nimblegen exome version 2
TCGA-E9-A244		54	Infiltrating Ductal	Stage IIA	T2	N0 (i-)	M0	Not Performed	Not Performed	[Not Available]	[Not Available]	Not Performed	Not Performed	2011	658	D	hg18 nimblegen exome version 2
TCGA-E9-A247		59	Infiltrating Ductal	Stage IB	T1c	N0 (i-)	M0	Not Performed	Not Performed	[Not Available]	[Not Available]	Not Performed	Not Performed	2011	659	D	hg18 nimblegen exome version 2
TCGA-D8-A1JU		51	Infiltrating Ductal	Stage IA	T1c	N0	M0	Positive	Positive	1+	[Not Available]	Negative	Not Performed	2010	660	D	Nimblegen SeqCap EZ Human Exome Library v2.0
TCGA-EW-A2FS		41	Infiltrating Ductal	Stage IIB	T2	N1mi	MX	Positive	Negative	1+	3+	Negative	Not Performed	2008	661	D	Nimblegen SeqCap EZ Human Exome Library v2.0
TCGA-C8-A12X		62	Mucinous	Stage IIB	T2	N1	M0	Positive	Positive	1+	[Not Available]	Negative	Not Performed	2010	662	D	hg18 nimblegen exome version 2
TCGA-C8-A138		54	Infiltrating Ductal	Stage IIIA	T2	N2	M0	Positive	Negative	2+	[Not Available]	Equivocal	Not Performed	2010	663	D	hg18 nimblegen exome version 2
TCGA-D8-A146		57	Infiltrating Ductal	Stage IIA	T2	N0	MX	Positive	Positive	1+	[Not Available]	Negative	Not Performed	2010	664	D	hg18 nimblegen exome version 2
TCGA-A2-A0YG	TCGA-A2-A0YG	63	Infiltrating Ductal	Stage IIIC	T2	N3a	M0	Positive	Positive	3+	3+	Positive	Not Performed	2009	665	D	hg18 nimblegen exome version 2
TCGA-AN-A0XW		36	Infiltrating Ductal	Stage IIIA	T2	N2	M0	Positive	Positive	2+	3+	Positive	Negative	2010	666	D	hg18 nimblegen exome version 2
TCGA-B6-A0X5		61	Infiltrating Ductal	Stage IIB	T2	N1b	M0	Positive	Positive	[Not Available]	[Not Available]	Not Performed	Not Performed	1995	667	D	hg18 nimblegen exome version 2
TCGA-A2-A0YF		67	Infiltrating Ductal	Stage IA	T1b	N0 (i+)	M0	Positive	Negative	0	3+	Negative	Not Performed	2009	668	D	hg18 nimblegen exome version 2
TCGA-B6-A0WY		40	Infiltrating Ductal	Stage IIIA	T3	N1b	M0	Positive	Negative	[Not Available]	[Not Available]	Not Performed	Not Performed	1996	669	D	hg18 nimblegen exome version 2
TCGA-B6-A0X4	TCGA-B6-A0X4	62	Infiltrating Ductal	Stage IIB	T2	N1b	M0	Positive	Positive	[Not Available]	[Not Available]	Not Performed	Not Performed	1996	670	D	hg18 nimblegen exome version 2
TCGA-A2-A0YJ		39	Infiltrating Ductal	Stage IIIA	T3	N2a	M0	Positive	Negative	0	1+	Negative	Not Performed	2010	671	D	hg18 nimblegen exome version 2
TCGA-BH-A0BW	TCGA-BH-A0BW	71	Infiltrating Ductal	Stage I	T1c	N0	M0	Negative	Negative	[Not Available]	[Not Available]	[Not Available]	Negative	2006	672	D	hg18 nimblegen exome version 2
TCGA-C8-A12Q	TCGA-C8-A12Q	78	Infiltrating Ductal	Stage IIIA	T1	N2	M0	Negative	Negative	3+	[Not Available]	Positive	Not Performed	2010	673	D	hg18 nimblegen exome version 2
TCGA-AR-A0U1		36	Infiltrating Ductal	Stage IIB	T2	N1	M0	Negative	Negative	1+	[Not Available]	Negative	[Not Available]	2004	674	D	hg18 nimblegen exome version 2
TCGA-C8-A12L	TCGA-C8-A12L	67	Infiltrating Ductal	Stage IIA	T2	N0 (i-)	M0	Negative	Negative	2+	[Not Available]	Equivocal	Performed but Not Available	2010	675	D	hg18 nimblegen exome version 2
TCGA-B6-A0RP		73	Mixed Histology	Stage IIIB	T2	N1b	M0	Positive	Positive	[Not Available]	[Not Available]	Not Performed	[Not Available]	1994	676	D	hg18 nimblegen exome version 2
TCGA-AN-A0XV		67	Infiltrating Ductal	Stage IIIA	T2	N2	M0	Positive	Positive	2+	[Not Available]	Positive	Negative	2010	677	D	hg18 nimblegen exome version 2
TCGA-B6-A0RO		71	Infiltrating Ductal	Stage IIIB	T4	N1a	M0	Positive	Positive	[Not Available]	[Not Available]	Not Performed	[Not Available]	1993	678	D	hg18 nimblegen exome version 2
TCGA-AO-A12F		36	Infiltrating Ductal	Stage IIA	T2	N0 (i-)	M0	Negative	Negative	1+	[Not Available]	Negative	Not Performed	2006	679	D	hg18 nimblegen exome version 2
TCGA-B6-A0X1		48	Infiltrating Ductal	Stage IV	T2	N2	M1	Negative	Negative	[Not Available]	[Not Available]	Not Performed	Not Performed	1994	680	D	hg18 nimblegen exome version 2
TCGA-AQ-A04H		61	Infiltrating Ductal	Stage IIIA	T2	N2a	MX	Positive	Positive	2+	[Not Available]	Indeterminate	Positive	2009	681	D	hg18 nimblegen exome version 2
TCGA-AO-A03N	TCGA-AO-A03N	59	Infiltrating Ductal	Stage IIB	T2	N1a	M0	Positive	Positive	0	3+	Negative	Not Performed	2006	682	D	hg18 nimblegen exome version 2
TCGA-E2-A10F		47	Infiltrating Lobular	Stage IIA	T2	N0 (i-)	M0	Positive	Positive	2+	[Not Available]	Equivocal	Negative	2008	683	D	hg18 nimblegen exome version 2
TCGA-AR-A0TW		50	Infiltrating Ductal	Stage IIIA	T3	N1	M0	Positive	Positive	2+	[Not Available]	Equivocal	Negative	2005	684	D	hg18 nimblegen exome version 2
TCGA-E2-A105		79	Infiltrating Ductal	Stage IIA	T2	N0 (i-)	M0	Positive	Positive	2+	[Not Available]	Equivocal	Not Performed	2007	685	D	hg18 nimblegen exome version 2
TCGA-AR-A0TU		35	Infiltrating Ductal	Stage IIA	T2	N0	M0	Negative	Negative	1+	[Not Available]	Negative	Not Performed	2006	686	D	hg18 nimblegen exome version 2
TCGA-AR-A0TQ		27	Infiltrating Ductal	Stage IIIA	T3	N1	M0	Positive	Negative	2+	[Not Available]	Equivocal	Positive	2006	687	D	hg18 nimblegen exome version 2
TCGA-B6-A0WZ		50	Infiltrating Ductal	Stage IIB	T2	N1b	M0	Positive	Positive	[Not Available]	[Not Available]	Not Performed	Not Performed	1996	688	D	hg18 nimblegen exome version 2
TCGA-B6-A0WT		61	Infiltrating Ductal	Stage IIB	T2	N1	M0	Positive	Positive	[Not Available]	[Not Available]	Not Performed	Not Performed	1995	689	D	hg18 nimblegen exome version 2
TCGA-A2-A0T0		59	Infiltrating Ductal	Stage IIB	T2	N1	M0	Negative	Negative	0	[Not Available]	Negative	Not Performed	2009	690	D	hg18 nimblegen exome version 2
TCGA-AO-A03U		31	Other	Stage IA	T1c	N0 (i-)	M0	Negative	Negative	0	[Not Available]	Negative	Negative	2001	691	D	hg18 nimblegen exome version 2|Nimblegen SeqCap EZ Human Exome Library v2.0
TCGA-AO-A12G		75	Other	Stage IIA	T2	N0 (i+)	M0	Positive	Positive	2+	4+	Positive	Negative	2006	692	D	Nimblegen SeqCap EZ Human Exome Library v2.0
TCGA-BH-A0W4		46	Infiltrating Ductal	Stage IIA	T2	N0 (i-)	M0	Positive	Positive	[Not Available]	[Not Available]	Negative	Not Performed	2010	693	D	Nimblegen SeqCap EZ Human Exome Library v2.0
TCGA-D8-A142		74	Infiltrating Ductal	Stage IIB	T3	N0	M0	Negative	Negative	2+	[Not Available]	Equivocal	Negative	2010	694	D	Nimblegen SeqCap EZ Human Exome Library v2.0
TCGA-BH-A0B7		42	Infiltrating Ductal	Stage IIB	T2	N1a	M0	Positive	Positive	3+	[Not Available]	Positive	[Not Available]	2006	695	D	Nimblegen SeqCap EZ Human Exome Library v2.0
TCGA-BH-A0C7		48	Infiltrating Ductal	Stage IIB	T2	N1mi	M0	Positive	Negative	[Not Available]	[Not Available]	[Not Available]	Positive	2006	696	D	Nimblegen SeqCap EZ Human Exome Library v2.0
TCGA-C8-A12W		49	Infiltrating Ductal	Stage IIIB	T4	N1	M0	Positive	Positive	1+	[Not Available]	Negative	Not Performed	2010	697	D	Nimblegen SeqCap EZ Human Exome Library v2.0
TCGA-E2-A10C		54	Infiltrating Ductal	Stage IIB	T2	N1a	M0	Positive	Positive	1+	[Not Available]	Negative	Not Performed	2008	698	D	Nimblegen SeqCap EZ Human Exome Library v2.0
TCGA-AO-A124	TCGA-AO-A124	38	Other	Stage IIA	T2	N0 (i-)	M0	Negative	Negative	0	[Not Available]	Negative	Not Performed	2002	699	D	Nimblegen SeqCap EZ Human Exome Library v2.0
TCGA-AO-A12B		63	Infiltrating Ductal	Stage IIA	T2	N0 (i-)	M0	Positive	Positive	0	4+	Negative	Not Performed	2004	700	D	Nimblegen SeqCap EZ Human Exome Library v2.0
TCGA-AO-A12H	TCGA-AO-A12H	69	Other	Stage IIA	T2	N0 (i-)	M0	Positive	Positive	0	4+	Negative	Not Performed	2008	701	D	hg18 nimblegen exome version 2
TCGA-BH-A0DE		62	Infiltrating Ductal	Stage IIA	T2	N0	M0	Positive	Positive	[Not Available]	[Not Available]	Negative	[Not Available]	2007	702	D	Nimblegen SeqCap EZ Human Exome Library v2.0
TCGA-AN-A0XL		61	Infiltrating Ductal	Stage IIA	T2	N0	M0	Positive	Positive	1+	[Not Available]	Negative	Not Performed	2010	703	D	Nimblegen SeqCap EZ Human Exome Library v2.0
TCGA-B6-A0WS		58	Infiltrating Ductal	Stage X	T1c	NX	MX	Positive	Positive	[Not Available]	[Not Available]	Not Performed	Not Performed	1996	704	D	Nimblegen SeqCap EZ Human Exome Library v2.0
TCGA-AR-A1AW		65	Infiltrating Ductal	Stage IIA	T2	N0	M0	Positive	Positive	2+	[Not Available]	Equivocal	Negative	2007	705	D	hg18 nimblegen exome version 2
TCGA-BH-A0BT		56	Infiltrating Ductal	Stage IIA	T1c	N1mi	M0	Positive	Positive	[Not Available]	[Not Available]	Negative	[Not Available]	2007	706	D	hg18 nimblegen exome version 2
TCGA-BH-A0BS		55	Infiltrating Ductal	Stage IIIA	T3	N1c	M0	Positive	Positive	[Not Available]	[Not Available]	[Not Available]	Negative	2007	707	D	hg18 nimblegen exome version 2
TCGA-AO-A12A		47	Infiltrating Ductal	Stage IIA	T2	N0 (i+)	M0	Positive	Positive	1+	2+	Negative	Negative	2003	708	D	hg18 nimblegen exome version 2
TCGA-E2-A14Z		64	Infiltrating Ductal	Stage I	T1c	N0	M0	Positive	Positive	1+	[Not Available]	Negative	Not Performed	2009	709	D	hg18 nimblegen exome version 2
TCGA-D8-A143		51	Infiltrating Ductal	Stage IIA	T2	N0	M0	Negative	Negative	1+	[Not Available]	Negative	Not Performed	2010	710	D	hg18 nimblegen exome version 2
TCGA-AR-A0TT		53	Infiltrating Ductal	Stage IIIA	T2	N2	M0	Positive	Negative	1+	[Not Available]	Negative	Not Performed	2006	711	D	hg18 nimblegen exome version 2
TCGA-BH-A0W7		49	Infiltrating Ductal	Stage IA	T1c	N0 (i-)	M0	Positive	Positive	[Not Available]	[Not Available]	Negative	Not Performed	2008	712	D	hg18 nimblegen exome version 2
TCGA-AR-A1AK		70	Infiltrating Lobular	Stage I	T1	N0	M0	Positive	Positive	1+	[Not Available]	Negative	Not Performed	2006	713	D	hg18 nimblegen exome version 2
TCGA-AR-A1AV		68	Infiltrating Ductal	Stage IIB	T2	N1	M0	Positive	Positive	1+	[Not Available]	Negative	Not Performed	2007	714	D	hg18 nimblegen exome version 2
TCGA-C8-A12O		50	Infiltrating Ductal	Stage IIA	T2	N0 (i-)	M0	Positive	Positive	[Not Available]	[Not Available]	Negative	Not Performed	2010	715	D	hg18 nimblegen exome version 2
TCGA-BH-A0H5		45	Infiltrating Ductal	Stage I	T1c	N0 (i-)	M0	Positive	Positive	[Not Available]	[Not Available]	[Not Available]	Negative	2008	716	D	hg18 nimblegen exome version 2
TCGA-AR-A0TS		46	Infiltrating Ductal	Stage IIB	T2	N1	M0	Negative	Negative	1+	[Not Available]	Negative	Not Performed	2006	717	D	hg18 nimblegen exome version 2
TCGA-AR-A0TZ		43	Infiltrating Ductal	Stage IIIA	T2	N2	M0	Positive	Positive	2+	[Not Available]	Equivocal	Negative	2004	718	D	hg18 nimblegen exome version 2
TCGA-BH-A0HN		67	Infiltrating Ductal	Stage IA	T1c	N0 (i-)	M0	Positive	Positive	2+	3+	Equivocal	Negative	2009	719	D	hg18 nimblegen exome version 2
TCGA-C8-A12U		46	Infiltrating Ductal	Stage IIB	T2	N1	M0	Positive	Positive	1+	[Not Available]	Negative	Not Performed	2010	720	D	hg18 nimblegen exome version 2
TCGA-BH-A0H3		46	Infiltrating Ductal	Stage I	T1c	N0	M0	Positive	Positive	[Not Available]	[Not Available]	[Not Available]	Negative	2008	721	D	hg18 nimblegen exome version 2
TCGA-C8-A130	TCGA-C8-A130	52	Infiltrating Ductal	Stage IIIA	T3	N2	M0	Positive	Positive	2+	[Not Available]	Equivocal	Not Performed	2010	722	D	hg18 nimblegen exome version 2
TCGA-AR-A1AL		60	Infiltrating Lobular	Stage IIIA	T3	N1	M0	Positive	Positive	1+	[Not Available]	Negative	Not Performed	2006	723	D	hg18 nimblegen exome version 2
TCGA-E2-A1B5		46	Infiltrating Lobular	Stage IIA	T2	N0	M0	Positive	Positive	[Not Available]	[Not Available]	Negative	Not Performed	2008	724	D	hg18 nimblegen exome version 2
TCGA-E2-A1B6		44	Infiltrating Ductal	Stage IIA	T2	N0	M0	Negative	Negative	2+	[Not Available]	Equivocal	Negative	2008	725	D	hg18 nimblegen exome version 2
TCGA-AR-A1AP		80	Infiltrating Ductal	Stage I	T1	N0	M0	Positive	Positive	2+	[Not Available]	Equivocal	Negative	2007	726	D	hg18 nimblegen exome version 2
TCGA-BH-A0C3		47	Mixed Histology	Stage I	T1c	N0	M0	Positive	Negative	[Not Available]	[Not Available]	Negative	[Not Available]	2006	727	D	hg18 nimblegen exome version 2
TCGA-BH-A0AZ		47	Infiltrating Ductal	Stage IIIA	T3	N1a	cM0 (i+)	Positive	Positive	[Not Available]	[Not Available]	Negative	[Not Available]	2008	728	D	hg18 nimblegen exome version 2
TCGA-BH-A0DG		30	Infiltrating Ductal	Stage IIA	T2	N0	M0	Positive	Negative	[Not Available]	[Not Available]	Negative	[Not Available]	2007	729	D	hg18 nimblegen exome version 2
TCGA-AR-A1AY	TCGA-AR-A1AY	65	Infiltrating Ductal	Stage I	T1	N0	M0	Negative	Negative	[Not Available]	[Not Available]	Negative	Not Performed	2008	730	D	hg18 nimblegen exome version 2
TCGA-E2-A1B1		45	Infiltrating Ductal	Stage IIB	T2	N1	M0	Positive	Positive	2+	[Not Available]	Equivocal	Positive	2007	731	D	hg18 nimblegen exome version 2
TCGA-E2-A1B0		50	Infiltrating Ductal	Stage IIIA	T2	N2	M0	Negative	Negative	3+	[Not Available]	Positive	Not Performed	2007	732	D	hg18 nimblegen exome version 2
TCGA-BH-A0BF		56	Infiltrating Ductal	Stage IIB	T2	N1mi	M0	Positive	Positive	[Not Available]	[Not Available]	Negative	[Not Available]	2009	733	D	hg18 nimblegen exome version 2
TCGA-AR-A1AU		39	Infiltrating Ductal	Stage IIIA	T2	N2	M0	Positive	Positive	2+	[Not Available]	Equivocal	Negative	2007	734	D	hg18 nimblegen exome version 2
TCGA-AR-A1AI		47	Medullary	Stage IIA	T2	N0	M0	Negative	Negative	2+	[Not Available]	Equivocal	Negative	2005	735	D	hg18 nimblegen exome version 2
TCGA-D8-A1JI		54	Infiltrating Ductal	Stage IIA	T1c	N1a	MX	Positive	Positive	[Not Available]	[Not Available]	Negative	Not Performed	2010	736	D	hg18 nimblegen exome version 2
TCGA-D8-A1JL		72	Infiltrating Ductal	Stage IIA	T2	N0	M0	Negative	Negative	1+	[Not Available]	Negative	Not Performed	2010	737	D	hg18 nimblegen exome version 2
TCGA-D8-A27T		53	Infiltrating Lobular	Stage IIIC	T2	N3a	M0	Positive	Positive	1+	[Not Available]	Negative	Not Performed	2011	738	D	hg18 nimblegen exome version 2
TCGA-A2-A1FW		62	Infiltrating Ductal	Stage IIIA	T3	N2a	M0	Positive	Negative	[Not Available]	[Not Available]	Negative	Not Performed	2010	739	D	hg18 nimblegen exome version 2
TCGA-D8-A27N		36	Infiltrating Ductal	Stage IIIA	T2	N2a	M0	Positive	Positive	3+	[Not Available]	Positive	Not Performed	2011	740	D	hg18 nimblegen exome version 2
TCGA-C8-A26X		58	Infiltrating Ductal	Stage IIA	T1	N1	M0	Negative	Negative	1+	[Not Available]	Negative	Not Performed	2010	741	D	hg18 nimblegen exome version 2
TCGA-C8-A26V		47	Infiltrating Ductal	Stage IIIA	T3	N2	M0	Positive	Positive	[Not Available]	[Not Available]	Negative	Not Performed	2010	742	D	hg18 nimblegen exome version 2
TCGA-C8-A26W		58	Infiltrating Ductal	Stage IIB	T2	N1	M0	Positive	Positive	2+	[Not Available]	Equivocal	Not Performed	2010	743	D	hg18 nimblegen exome version 2
TCGA-AC-A2FB		65	Infiltrating Lobular	Stage IIA	T2	N0	MX	Positive	Positive	3+	2+	Positive	Not Performed	2009	744	D	hg18 nimblegen exome version 2
TCGA-AR-A2LE		69	Infiltrating Lobular	Stage I	T1	N0	M0	Positive	Negative	[Not Available]	[Not Available]	Not Performed	Not Performed	2001	745	D	hg18 nimblegen exome version 2
TCGA-D8-A1Y3		61	Infiltrating Ductal	Stage IIIA	T2	N2a	MX	Positive	Positive	2+	[Not Available]	Indeterminate	Negative	2011	746	D	hg18 nimblegen exome version 2
TCGA-AR-A2LL		70	Infiltrating Lobular	Stage II	T3	N0	M0	Positive	Positive	2+	[Not Available]	Equivocal	Negative	2007	747	D	hg18 nimblegen exome version 2
TCGA-GM-A2DM		57	Infiltrating Ductal	Stage IIA	T2	N0 (i-)	M0	Positive	Positive	1+	[Not Available]	Negative	Not Performed	2004	748	D	hg18 nimblegen exome version 2
TCGA-GM-A2DN		58	Infiltrating Ductal	Stage IIA	T2	N0 (i-)	M0	Positive	Positive	1+	[Not Available]	Negative	Not Performed	2004	749	D	hg18 nimblegen exome version 2
TCGA-A2-A04U		47	Infiltrating Ductal	Stage IIA	T2	N0 (i+)	M0	Negative	Negative	1+	[Not Available]	Negative	Positive	2004	750	D	hg18 nimblegen exome version 2
TCGA-A2-A04N		66	Infiltrating Ductal	Stage IA	T1c	N0 (i-)	M0	Positive	Positive	[Not Available]	[Not Available]	Not Performed	Negative	2002	751	D	hg18 nimblegen exome version 2
TCGA-A2-A0YI		62	Infiltrating Ductal	Stage IA	T1c	N0 (i+)	M0	Positive	Positive	1+	3+	Negative	Not Performed	2009	752	D	hg18 nimblegen exome version 2
TCGA-BH-A0AV	TCGA-BH-A0AV	52	Infiltrating Ductal	Stage I	T1c	N0	M0	Negative	Negative	[Not Available]	[Not Available]	[Not Available]	Negative	2008	753	D	hg18 nimblegen exome version 2
TCGA-BH-A0BC		60	Infiltrating Ductal	Stage IIIC	T2	N3	M0	Positive	Positive	0	3+	Negative	Not Performed	2007	754	D	hg18 nimblegen exome version 2
TCGA-E2-A10B		67	Infiltrating Ductal	Stage IIB	T2	N1a	M0	Positive	Positive	2+	[Not Available]	Equivocal	Negative	2007	755	D	hg18 nimblegen exome version 2
TCGA-AO-A129		29	Infiltrating Ductal	Stage IIB	T2	N1a	M0	Negative	Negative	0	[Not Available]	Negative	Negative	2002	756	D	hg18 nimblegen exome version 2
TCGA-AN-A04C		51	Infiltrating Ductal	Stage IIB	T2	N1	M0	Negative	Negative	3+	0	Positive	Not Performed	2008	757	D	hg18 nimblegen exome version 2
TCGA-A8-A097		65	Infiltrating Ductal	Stage IIB	T2	N1	M0	Positive	Positive	2+	[Not Available]	Positive	[Not Available]	2009	758	D	hg18 nimblegen exome version 2
TCGA-E2-A14Q		50	Infiltrating Ductal	Stage IIA	T2	N1mi	M0	Positive	Positive	1+	[Not Available]	Negative	Not Performed	2008	759	D	hg18 nimblegen exome version 2
TCGA-AN-A0FY		55	Infiltrating Ductal	Stage IB	T1c	N0	M0	Positive	Positive	0	[Not Available]	Negative	Not Performed	2010	760	D	hg18 nimblegen exome version 2
TCGA-AR-A1AJ		83	Infiltrating Ductal	Stage I	T1	N0	M0	Positive	Negative	[Not Available]	[Not Available]	Negative	Not Performed	2005	761	D	hg18 nimblegen exome version 2
TCGA-AO-A12E		51	Infiltrating Lobular	Stage IIB	T3	N0 (i+)	M0	Positive	Positive	0	2+	Negative	Not Performed	2005	762	D	hg18 nimblegen exome version 2
TCGA-AR-A1AT		62	Infiltrating Lobular	Stage IIA	T2	N0	M0	Positive	Positive	3+	[Not Available]	Positive	Not Performed	2007	763	D	hg18 nimblegen exome version 2
TCGA-C8-A12M		70	Infiltrating Ductal	Stage IIA	T2	N0 (i-)	M0	Positive	Negative	[Not Available]	[Not Available]	Negative	Not Performed	2010	764	D	hg18 nimblegen exome version 2
TCGA-BH-A18M		39	Infiltrating Ductal	Stage IIIA	T3	N1	M0	Positive	Positive	[Not Available]	[Not Available]	Positive	Positive	2001	765	D	hg18 nimblegen exome version 2
TCGA-BH-A0BQ		39	Infiltrating Ductal	Stage I	T1c	N0	M0	Positive	Positive	[Not Available]	[Not Available]	Positive	[Not Available]	2007	766	D	hg18 nimblegen exome version 2
TCGA-BH-A0WA	TCGA-BH-A0WA	82	Infiltrating Ductal	Stage IA	T1c	N0 (i-)	M0	Negative	Negative	[Not Available]	[Not Available]	Negative	Not Performed	2008	767	D	hg18 nimblegen exome version 2
TCGA-AO-A03M		29	Infiltrating Ductal	Stage IA	T1c	N0 (i-)	M0	Positive	Positive	2+	2+	Negative	Negative	2006	768	D	hg18 nimblegen exome version 2
TCGA-BH-A18L		50	Infiltrating Ductal	Stage IIIA	T3	N1mi	M0	Positive	Positive	[Not Available]	[Not Available]	Negative	[Not Available]	2003	769	D	hg18 nimblegen exome version 2
TCGA-A8-A07R		80	Infiltrating Ductal	Stage IIIC	T2	N3a	M0	Negative	Negative	2+	[Not Available]	Positive	[Not Available]	2009	770	D	hg18 nimblegen exome version 2
TCGA-E2-A15S		34	Infiltrating Ductal	Stage IIB	T2	N1	M0	Positive	Negative	2+	[Not Available]	Equivocal	Negative	2010	771	D	hg18 nimblegen exome version 2
TCGA-AR-A0TY		54	Infiltrating Ductal	Stage IIA	T2	N0	M0	Positive	Negative	[Not Available]	[Not Available]	Negative	Not Performed	2004	772	D	hg18 nimblegen exome version 2
TCGA-E2-A14X	TCGA-E2-A14X	55	Infiltrating Ductal	Stage IIIA	T2	N2	M0	Negative	Negative	1+	[Not Available]	Negative	Not Performed	2009	773	D	hg18 nimblegen exome version 2
TCGA-AN-A0XR	TCGA-AN-A0XR	55	Infiltrating Ductal	Stage IIIA	T2	N2	M0	Positive	Negative	[Not Available]	[Not Available]	Negative	Not Performed	2010	774	D	Nimblegen SeqCap EZ Human Exome Library v2.0
TCGA-BH-A0W5	TCGA-BH-A0W5	77	Infiltrating Ductal	Stage IIA	T1c	N1a	M0	Positive	Positive	[Not Available]	[Not Available]	Equivocal	Equivocal	2008	775	D	Nimblegen SeqCap EZ Human Exome Library v2.0
TCGA-B6-A0IH		81	Infiltrating Lobular	Stage IIIA	T3	N1b	M0	Positive	Positive	[Not Available]	[Not Available]	Not Performed	Not Performed	1995	776	D	Nimblegen SeqCap EZ Human Exome Library v2.0
TCGA-BH-A0E9		53	Infiltrating Lobular	Stage IIB	T2	N1a	M0	Positive	Positive	[Not Available]	[Not Available]	Negative	[Not Available]	2006	777	D	hg18 nimblegen exome version 2
TCGA-A2-A0YD		63	Infiltrating Lobular	Stage IIB	T3	N0 (i+)	M0	Positive	Positive	[Not Available]	[Not Available]	Not Performed	Negative	2009	778	D	hg18 nimblegen exome version 2
TCGA-A2-A0SX		48	Infiltrating Ductal	Stage IA	T1c	N0 (i-)	M0	Negative	Negative	1+	[Not Available]	Negative	Not Performed	2007	779	D	hg18 nimblegen exome version 2
TCGA-A1-A0SM	TCGA-A1-A0SM	77	Infiltrating Ductal	Stage IIA	T2	N0 (i-)	M0	Positive	Negative	3+	[Not Available]	Positive	Positive	2007	780	D	hg18 nimblegen exome version 2
TCGA-A2-A0T7		51	Infiltrating Ductal	Stage IIA	T2	N0 (i+)	M0	Positive	Positive	1+	2+	Negative	Not Performed	2009	781	D	hg18 nimblegen exome version 2
TCGA-A2-A04W		50	Other	Stage IIB	T2	N1mi	M0	Negative	Negative	[Not Available]	[Not Available]	Positive	Positive	2005	782	D	hg18 nimblegen exome version 2
TCGA-A8-A075	TCGA-A8-A075	42	Infiltrating Ductal	Stage IIB	T2	N1a	M0	Positive	Positive	2+	[Not Available]	Positive	[Not Available]	2009	783	D	hg18 nimblegen exome version 2
TCGA-C8-A12K		80	Infiltrating Ductal	Stage IIB	T2	N1	M0	Not Performed	Not Performed	[Not Available]	[Not Available]	Not Performed	Not Performed	2010	784	D	Nimblegen SeqCap EZ Human Exome Library v2.0
TCGA-C8-A12V		55	Infiltrating Ductal	Stage IIA	T2	N0	M0	Negative	Negative	[Not Available]	[Not Available]	Negative	Performed but Not Available	2010	785	D	Nimblegen SeqCap EZ Human Exome Library v2.0
TCGA-C8-A131		82	Infiltrating Ductal	Stage IIIA	T2	N2	M0	Negative	Negative	1+	[Not Available]	Negative	Not Performed	2010	786	D	Nimblegen SeqCap EZ Human Exome Library v2.0
TCGA-AO-A126		39	Infiltrating Ductal	Stage IIA	T2	N0 (i-)	M0	Positive	Positive	1+	2+	Negative	Negative	2002	787	D	Nimblegen SeqCap EZ Human Exome Library v2.0
TCGA-AO-A125		72	Other	Stage IIA	T2	N0 (i-)	M0	Positive	Positive	0	3+	Negative	Negative	2002	788	D	Nimblegen SeqCap EZ Human Exome Library v2.0
TCGA-B6-A0RH		51	Infiltrating Ductal	Stage IIA	T2	N0 (i-)	M0	Positive	Positive	[Not Available]	[Not Available]	Not Performed	Not Performed	1991	789	D	Nimblegen SeqCap EZ Human Exome Library v2.0
TCGA-B6-A0RT	TCGA-B6-A0RT	39	Infiltrating Ductal	Stage IIIA	T3	N1	M0	Negative	Negative	[Not Available]	[Not Available]	Not Performed	[Not Available]	1996	790	D	Nimblegen SeqCap EZ Human Exome Library v2.0
TCGA-A2-A0ES		52	Infiltrating Lobular	Stage IIA	T2	N0 (i-)	M0	Positive	Positive	1+	[Not Available]	Negative	Negative	2008	791	D	Nimblegen SeqCap EZ Human Exome Library v2.0
TCGA-A2-A0D3		42	Infiltrating Ductal	Stage IA	T1c	N0 (i-)	M0	Positive	Positive	1+	[Not Available]	Negative	Negative	2008	792	D	Nimblegen SeqCap EZ Human Exome Library v2.0
TCGA-BH-A18J		56	Infiltrating Ductal	Stage IV	T4b	N2	M1	Positive	Positive	[Not Available]	[Not Available]	Negative	[Not Available]	2000	793	D	Nimblegen SeqCap EZ Human Exome Library v2.0
TCGA-BH-A18H		63	Infiltrating Ductal	Stage IA	T1b	N0	M0	Positive	Positive	[Not Available]	[Not Available]	Positive	Equivocal	2010	794	D	hg18 nimblegen exome version 2
TCGA-E2-A15A		45	Infiltrating Ductal	Stage IIIC	T2	N3a	M0	Positive	Positive	1+	[Not Available]	Negative	Not Performed	2009	795	D	hg18 nimblegen exome version 2
TCGA-AR-A1AO		47	Infiltrating Ductal	Stage IIA	T1	N1	M0	Positive	Negative	1+	[Not Available]	Negative	Not Performed	2006	796	D	hg18 nimblegen exome version 2
TCGA-BH-A18Q		56	Infiltrating Ductal	Stage IIB	T2	N1b	M0	Negative	Negative	[Not Available]	[Not Available]	Positive	Negative	2001	797	D	Nimblegen SeqCap EZ Human Exome Library v2.0
TCGA-BH-A18T		70	Infiltrating Ductal	Stage IIA	T2	N0	M0	Negative	Negative	2+	[Not Available]	Positive	Negative	2003	798	D	hg18 nimblegen exome version 2
TCGA-BH-A1EO		68	Other	Stage IIA	T1c	N1	M0	Positive	Positive	[Not Available]	[Not Available]	Negative	[Not Available]	1999	799	D	Nimblegen SeqCap EZ Human Exome Library v2.0
TCGA-AO-A03V		41	Infiltrating Ductal	Stage IA	T1c	N0 (i-)	M0	Positive	Positive	0	3+	Negative	Not Performed	2008	800	D	hg18 nimblegen exome version 2
TCGA-BH-A0HA		31	Infiltrating Ductal	Stage I	T1c	N0 (i-)	M0	Positive	Positive	[Not Available]	[Not Available]	[Not Available]	Negative	2008	801	D	hg18 nimblegen exome version 2
TCGA-BH-A0B0		56	Infiltrating Ductal	Stage I	T1c	N0	M0	Positive	Positive	[Not Available]	[Not Available]	Negative	[Not Available]	2006	802	D	hg18 nimblegen exome version 2
TCGA-C8-A12N		58	Infiltrating Ductal	Stage IIA	T2	N0 (i-)	M0	Positive	Positive	[Not Available]	[Not Available]	Negative	Not Performed	2010	803	D	Nimblegen SeqCap EZ Human Exome Library v2.0
TCGA-BH-A18S		79	Mucinous	Stage I	T1c	N0	M0	Positive	Positive	[Not Available]	[Not Available]	Negative	[Not Available]	2003	804	D	Nimblegen SeqCap EZ Human Exome Library v2.0
TCGA-A2-A0CV		41	Infiltrating Ductal	Stage IIB	T2	N1a	M0	Positive	Positive	1+	[Not Available]	Negative	Negative	2005	805	D	Nimblegen SeqCap EZ Human Exome Library v2.0
TCGA-C8-A12Y		44	Infiltrating Ductal	Stage IIB	T2	N1	M0	Not Performed	Not Performed	[Not Available]	[Not Available]	Not Performed	Not Performed	2010	806	D	hg18 nimblegen exome version 2
TCGA-BH-A0DI		63	Infiltrating Ductal	Stage IIB	T2	N1a	M0	Positive	Positive	[Not Available]	[Not Available]	Negative	[Not Available]	2009	807	D	hg18 nimblegen exome version 2
TCGA-AR-A1AS		54	Infiltrating Ductal	Stage IIB	T2	N1	M0	Positive	Positive	1+	[Not Available]	Negative	Not Performed	2007	808	D	hg18 nimblegen exome version 2
TCGA-E2-A10A		41	Infiltrating Ductal	Stage IIB	T3	N0 (i-)	M0	Positive	Positive	2+	[Not Available]	Positive	Negative	2007	809	D	hg18 nimblegen exome version 2
TCGA-BH-A18N		88	Infiltrating Ductal	Stage IIA	T2	N1b	M0	Positive	Positive	[Not Available]	[Not Available]	Negative	[Not Available]	2001	810	D	hg18 nimblegen exome version 2
TCGA-BH-A0DV		54	Infiltrating Ductal	Stage IIIA	T2	N2a	M0	Positive	Positive	[Not Available]	[Not Available]	Negative	[Not Available]	2007	811	D	hg18 nimblegen exome version 2
TCGA-E2-A1B4		74	Infiltrating Ductal	Stage IIIA	T1c	N2a	M0	Positive	Positive	1+	[Not Available]	Negative	Not Performed	2008	812	D	hg18 nimblegen exome version 2
TCGA-A2-A0T3		37	Infiltrating Ductal	Stage IB	T1c	N1mi	M0	Positive	Positive	2+	3+	Equivocal	Negative	2009	813	D	hg18 nimblegen exome version 2
TCGA-BH-A18U		72	Infiltrating Ductal	Stage IIIA	T2	N2a	M0	Positive	Positive	3+	[Not Available]	Positive	[Not Available]	2003	814	D	hg18 nimblegen exome version 2
TCGA-E2-A108		64	Infiltrating Ductal	Stage IIIA	T2	N2a	M0	Positive	Positive	1+	[Not Available]	Negative	Not Performed	2009	815	D	hg18 nimblegen exome version 2
TCGA-BH-A0BR		59	Infiltrating Ductal	Stage I	T1c	N0	M0	Positive	Positive	[Not Available]	[Not Available]	Negative	[Not Available]	2007	816	D	hg18 nimblegen exome version 2
TCGA-BH-A0EI		51	Infiltrating Ductal	Stage IIA	T1c	N1a	M0	Positive	Positive	[Not Available]	[Not Available]	Negative	[Not Available]	2008	817	D	hg18 nimblegen exome version 2
TCGA-E2-A107		54	Infiltrating Lobular	Stage IIIA	T3	N2a	M0	Positive	Negative	2+	[Not Available]	Equivocal	Negative	2008	818	D	hg18 nimblegen exome version 2
TCGA-A1-A0SG		61	Other	Stage IIB	T2	N1a	M0	Positive	Positive	[Not Available]	[Not Available]	Negative	Not Performed	2006	819	D	hg18 nimblegen exome version 2
TCGA-D8-A1JF		79	Infiltrating Ductal	Stage IIIA	T1c	N2a	M0	Negative	Negative	1+	[Not Available]	Negative	Not Performed	2010	820	D	hg18 nimblegen exome version 2
TCGA-EW-A1J3		61	Infiltrating Lobular	Stage IA	T1c	N0	M0	Positive	Positive	3+	3+	Positive	Not Performed	2010	821	D	hg18 nimblegen exome version 2
TCGA-D8-A1XW		53	Infiltrating Ductal	Stage IIA	T2	N0	M0	Negative	Positive	1+	[Not Available]	Negative	Not Performed	2011	822	D	hg18 nimblegen exome version 2
TCGA-BH-A201		64	Infiltrating Ductal	Stage IA	T1	N0	M0	Positive	Positive	[Not Available]	[Not Available]	Negative	Not Performed	2011	823	D	hg18 nimblegen exome version 2
TCGA-D8-A1XL		34	Infiltrating Ductal	Stage IIB	T2	N1a	MX	Positive	Positive	2+	[Not Available]	Equivocal	Negative	2010	824	D	hg18 nimblegen exome version 2
TCGA-BH-A202		60	Infiltrating Ductal	Stage II	T2	N0	M0	Positive	Positive	[Not Available]	[Not Available]	Positive	Not Performed	2011	825	D	hg18 nimblegen exome version 2
TCGA-D8-A1XM		57	Infiltrating Ductal	Stage IA	T1c	N0	M0	Positive	Positive	1+	[Not Available]	Negative	Not Performed	2010	826	D	hg18 nimblegen exome version 2
TCGA-D8-A1XR		56	Infiltrating Ductal	Stage IIB	T2	N1a	M0	Positive	Positive	1+	[Not Available]	Negative	Not Performed	2010	827	D	hg18 nimblegen exome version 2
TCGA-E9-A1N4		41	Mixed Histology	Stage IIIA	T2	N2	M0	Positive	Positive	[Not Available]	[Not Available]	Positive	Not Performed	2010	828	D	hg18 nimblegen exome version 2
TCGA-E2-A1L8		52	Infiltrating Lobular	Stage IIA	T2	N1a	M0	Positive	Positive	2+	[Not Available]	Equivocal	Negative	2008	829	D	hg18 nimblegen exome version 2
TCGA-D8-A1JD		41	Infiltrating Ductal	Stage IIB	T2	N1a	M0	Positive	Positive	1+	[Not Available]	Negative	Not Performed	2010	830	D	hg18 nimblegen exome version 2
TCGA-E2-A1IH		80	Infiltrating Lobular	Stage I	T1c	N0	M0	Positive	Positive	2+	[Not Available]	Equivocal	Not Performed	2008	831	D	hg18 nimblegen exome version 2
TCGA-AQ-A1H2		84	Infiltrating Ductal	Stage IIIA	T2	N2a	MX	Positive	Positive	2+	[Not Available]	Indeterminate	Positive	2010	832	D	hg18 nimblegen exome version 2
TCGA-D8-A1JP		73	Infiltrating Ductal	Stage IA	T1c	N0	M0	Positive	Positive	1+	[Not Available]	Negative	Not Performed	2010	833	D	hg18 nimblegen exome version 2
TCGA-BH-A1EX		67	Infiltrating Ductal	Stage IIB	T2	N1b	M0	Positive	Positive	[Not Available]	[Not Available]	Positive	Negative	2000	834	D	hg18 nimblegen exome version 2
TCGA-AR-A24L		26	Infiltrating Ductal	Stage IIB	T2	N1	M0	Positive	Positive	2+	[Not Available]	Equivocal	Negative	2005	835	D	hg18 nimblegen exome version 2
TCGA-GM-A2DD		53	Infiltrating Ductal	Stage I	T1c	N0 (i-)	M0	Negative	Negative	2+	[Not Available]	Equivocal	Negative	2007	836	D	hg18 nimblegen exome version 2
TCGA-AC-A2FO		65	Infiltrating Lobular	Stage IIB	T2	N1	MX	Positive	Negative	[Not Available]	[Not Available]	Negative	Indeterminate	2005	837	D	hg18 nimblegen exome version 2
TCGA-GM-A2DK		58	Infiltrating Ductal	Stage I	T1c	N0 (i-)	M0	Positive	Negative	[Not Available]	[Not Available]	Negative	Not Performed	2005	838	D	hg18 nimblegen exome version 2
TCGA-EW-A1IX		48	Other	Stage IIA	T1b	N1a	MX	Positive	Positive	[Not Available]	3+	Negative	Not Performed	2008	839	D	hg18 nimblegen exome version 2
TCGA-A2-A259	TCGA-A2-A259	70	Infiltrating Ductal	Stage IA	T1c	N0 (i-)	M0	Positive	Positive	[Not Available]	[Not Available]	Negative	Negative	2007	840	D	hg18 nimblegen exome version 2
TCGA-E2-A1IK		71	Infiltrating Ductal	Stage IIA	T1c	N1mi	M0	Positive	Positive	[Not Available]	[Not Available]	Negative	Not Performed	2009	841	D	hg18 nimblegen exome version 2
TCGA-E9-A243		52	Infiltrating Ductal	Stage IIA	T2	N0 (i-)	M0	Not Performed	Not Performed	[Not Available]	[Not Available]	Not Performed	Not Performed	2011	842	D	hg18 nimblegen exome version 2
TCGA-D8-A1XV		84	Mucinous	Stage IIA	T2	N0	M0	Positive	Positive	2+	[Not Available]	Equivocal	Negative	2010	843	D	hg18 nimblegen exome version 2
TCGA-GM-A2DH		58	Infiltrating Ductal	Stage I	T1c	N0 (i+)	M0	Negative	Negative	1+	[Not Available]	Negative	Negative	2007	844	D	hg18 nimblegen exome version 2
TCGA-D8-A1XY		74	Infiltrating Ductal	Stage IIA	T2	N0	MX	Positive	Positive	3+	[Not Available]	Positive	Not Performed	2010	845	D	hg18 nimblegen exome version 2
TCGA-E2-A1IE		61	Infiltrating Ductal	Stage IIB	T2	N1	M0	Positive	Positive	2+	[Not Available]	Equivocal	Negative	2008	846	D	hg18 nimblegen exome version 2
TCGA-D8-A1XU		56	Infiltrating Ductal	Stage IA	T1c	N0	M0	Positive	Positive	1+	[Not Available]	Negative	Not Performed	2010	847	D	hg18 nimblegen exome version 2
TCGA-EW-A1IW		80	Infiltrating Lobular	Stage IIB	T2	N1a	MX	Positive	Positive	3+	3+	Positive	Not Performed	2010	848	D	hg18 nimblegen exome version 2
TCGA-GM-A2DF	TCGA-GM-A2DF	53	Infiltrating Ductal	Stage IIA	T1c	N1a	M0	Negative	Negative	1+	[Not Available]	Negative	Negative	2007	849	D	hg18 nimblegen exome version 2
TCGA-BH-A1EY		79	Infiltrating Ductal	Stage IIA	T2	N0	M0	Positive	Positive	[Not Available]	[Not Available]	Negative	[Not Available]	2000	850	D	hg18 nimblegen exome version 2
TCGA-A2-A25D		90	Infiltrating Lobular	Stage IIIC	T2	N3a	M0	Positive	Negative	1+	[Not Available]	Negative	Negative	2010	851	D	hg18 nimblegen exome version 2
TCGA-D8-A1X6		80	Infiltrating Ductal	Stage IIIA	T3	N2a	MX	Positive	Positive	1+	[Not Available]	Negative	Not Performed	2010	852	D	hg18 nimblegen exome version 2
TCGA-D8-A1XZ		81	Infiltrating Ductal	Stage IIIA	T1c	N2a	MX	Positive	Negative	1+	[Not Available]	Negative	Not Performed	2010	853	D	hg18 nimblegen exome version 2
TCGA-D8-A1XQ		69	Infiltrating Ductal	Stage IIA	T2	N0	M0	Negative	Negative	1+	[Not Available]	Negative	Not Performed	2010	854	D	hg18 nimblegen exome version 2
TCGA-B6-A0RE	TCGA-B6-A0RE	61	Infiltrating Ductal	Stage X	TX	N0 (i-)	M0	Negative	Negative	[Not Available]	[Not Available]	Not Performed	[Not Available]	1989	855	W	SureSelect Human All Exon 38 Mb v2
TCGA-A2-A0CX		52	Infiltrating Ductal	Stage IIA	T2	N0 (i-)	M0	Positive	Negative	3+	[Not Available]	Positive	Not Performed	2006	856	W	SureSelect Human All Exon 38 Mb v2
TCGA-AO-A0JB		50	Infiltrating Ductal	Stage IIIA	T3	N1a	M0	Positive	Positive	0	4+	Negative	Not Performed	2007	857	W	SureSelect Human All Exon 38 Mb v2
TCGA-A2-A0D4	TCGA-A2-A0D4	37	Infiltrating Ductal	Stage IIB	T2	N1a	M0	Positive	Positive	1+	[Not Available]	Negative	Negative	2009	858	W	SureSelect Human All Exon 38 Mb v2
TCGA-B6-A0RG	TCGA-B6-A0RG	26	Infiltrating Ductal	Stage IIB	T3	N0 (i-)	M0	Negative	Negative	[Not Available]	[Not Available]	Not Performed	[Not Available]	1991	859	W	SureSelect Human All Exon 38 Mb v2
TCGA-BH-A0GY	TCGA-BH-A0GY	67	Infiltrating Ductal	Stage IIA	T2	N1	M0	Positive	Positive	1+	2+	Negative	Not Performed	2008	860	W	SureSelect Human All Exon 38 Mb v2
TCGA-AO-A03P		54	Infiltrating Ductal	Stage IIA	T2	N1	M0	Positive	Positive	0	4+	Negative	Not Performed	2003	861	W	SureSelect Human All Exon 38 Mb v2
TCGA-AN-A0AJ		79	Infiltrating Ductal	Stage IIB	T3	N0	M0	Positive	Positive	3+	3+	Positive	Not Performed	2010	862	W	SureSelect Human All Exon 38 Mb v2
TCGA-BH-A0HY		60	Infiltrating Ductal	Stage I	T1c	N0	M0	Positive	Negative	[Not Available]	[Not Available]	Positive	[Not Available]	2009	863	W	SureSelect Human All Exon 38 Mb v2
TCGA-A7-A0CG		78	Mixed Histology	Stage IIA	T2	N0 (i-)	M0	Positive	Negative	1+	[Not Available]	Negative	Not Performed	2010	864	W	SureSelect Human All Exon 38 Mb v2
TCGA-AN-A0AL		41	Infiltrating Ductal	Stage IIIB	T4	N0	M0	Negative	Negative	0	0	Negative	Not Performed	2010	865	W	SureSelect Human All Exon 38 Mb v2
TCGA-BH-A0DS		71	Infiltrating Ductal	Stage IIIA	T2	N2a	M0	Positive	Positive	1+	2+	Negative	Not Performed	2010	866	W	SureSelect Human All Exon 38 Mb v2
TCGA-AO-A0JJ	TCGA-AO-A0JJ	54	Infiltrating Lobular	Stage IIB	T2	N1a	M0	Positive	Positive	0	4+	Negative	Not Performed	2006	867	W	SureSelect Human All Exon 38 Mb v2
TCGA-BH-A0DP		60	Infiltrating Lobular	Stage IIB	T3	N0 (i-)	M0	Positive	Positive	0	3+	Negative	Not Performed	2009	868	W	SureSelect Human All Exon 38 Mb v2
TCGA-BH-A0H7	TCGA-BH-A0H7	65	Infiltrating Ductal	Stage IIIA	T1c	N2a	M0	Positive	Positive	1+	3+	Negative	Not Performed	2008	869	W	SureSelect Human All Exon 38 Mb v2
TCGA-BH-A0H0	TCGA-BH-A0H0	69	Infiltrating Ductal	Stage IA	T1c	N0 (i-)	M0	Positive	Positive	0	2+	Negative	Not Performed	2009	870	W	SureSelect Human All Exon 38 Mb v2
TCGA-A8-A09T		68	Infiltrating Lobular	Stage X	T1c	N0	MX	Positive	Positive	[Not Available]	[Not Available]	Negative	[Not Available]	2009	871	W	SureSelect Human All Exon 38 Mb v2
TCGA-A8-A08J		52	Infiltrating Ductal	Stage IV	T4b	N3	M1	Positive	Negative	1+	[Not Available]	Negative	[Not Available]	2005	872	W	SureSelect Human All Exon 38 Mb v2
TCGA-A8-A099		76	Infiltrating Ductal	Stage X	T4b	N3a	MX	Positive	Positive	3+	[Not Available]	Positive	[Not Available]	2009	873	W	SureSelect Human All Exon 38 Mb v2
TCGA-A8-A06N		66	Infiltrating Ductal	Stage IIIB	T4b	N0	M0	Positive	Negative	0	[Not Available]	Negative	[Not Available]	2009	874	W	SureSelect Human All Exon 38 Mb v2
TCGA-A8-A06U		80	Infiltrating Ductal	Stage IIB	T2	N1a	M0	Positive	Positive	2+	[Not Available]	Positive	[Not Available]	2008	875	W	SureSelect Human All Exon 38 Mb v2
TCGA-A7-A0CE	TCGA-A7-A0CE	57	Infiltrating Ductal	Stage IIA	T2	N0 (i-)	M0	Negative	Negative	2+	[Not Available]	Equivocal	Negative	2009	876	W	SureSelect Human All Exon 38 Mb v2
TCGA-A8-A06O		60	Infiltrating Ductal	Stage I	T1c	N0	M0	Positive	Positive	1+	[Not Available]	Negative	[Not Available]	2009	877	W	SureSelect Human All Exon 38 Mb v2
TCGA-A8-A093		61	Infiltrating Ductal	Stage IIA	T2	N0	M0	Positive	Positive	1+	[Not Available]	Negative	[Not Available]	2009	878	W	SureSelect Human All Exon 38 Mb v2
TCGA-A7-A0CD		66	Infiltrating Ductal	Stage IA	T1	N0 (i-)	M0	Positive	Positive	2+	[Not Available]	Equivocal	Negative	2009	879	W	SureSelect Human All Exon 38 Mb v2
TCGA-A8-A08B	TCGA-A8-A08B	52	Infiltrating Ductal	Stage IIA	T2	N0	M0	Positive	Negative	3+	[Not Available]	Positive	[Not Available]	2008	880	W	SureSelect Human All Exon 38 Mb v2
TCGA-A8-A06T		75	Infiltrating Ductal	Stage IIIA	T3	N1a	M0	Positive	Positive	2+	[Not Available]	Positive	[Not Available]	2007	881	W	SureSelect Human All Exon 38 Mb v2
TCGA-A8-A09Q		83	Infiltrating Ductal	Stage IIIB	T4b	N2a	M0	Positive	Positive	[Not Available]	[Not Available]	Negative	[Not Available]	2008	882	W	SureSelect Human All Exon 38 Mb v2
TCGA-A7-A0CH		79	Infiltrating Ductal	Stage IIA	T2	N0 (i-)	M0	Performed but Not Available	Performed but Not Available	[Not Available]	[Not Available]	Performed but Not Available	Not Performed	2009	883	W	SureSelect Human All Exon 38 Mb v2
TCGA-A8-A09W		70	Infiltrating Lobular	Stage IIIB	T2	N3	M0	Positive	Positive	0	[Not Available]	Negative	[Not Available]	2007	884	W	SureSelect Human All Exon 38 Mb v2
TCGA-A8-A0A9		80	Infiltrating Ductal	Stage IIA	T2	N0	M0	Positive	Positive	[Not Available]	[Not Available]	Negative	[Not Available]	2009	885	W	SureSelect Human All Exon 38 Mb v2
TCGA-A8-A08F		59	Infiltrating Ductal	Stage IIIC	T2	N3a	M0	Positive	Positive	1+	[Not Available]	Negative	[Not Available]	2008	886	W	SureSelect Human All Exon 38 Mb v2
TCGA-A8-A08G		41	Infiltrating Ductal	Stage IIA	T2	N0	M0	Positive	Positive	3+	[Not Available]	Positive	[Not Available]	2009	887	W	SureSelect Human All Exon 38 Mb v2
TCGA-A8-A09X	TCGA-A8-A09X	62	Infiltrating Lobular	Stage IIIC	T2	N3a	M0	Negative	Negative	1+	[Not Available]	Negative	[Not Available]	2009	888	W	SureSelect Human All Exon 38 Mb v2
TCGA-AO-A0JI		56	Infiltrating Ductal	Stage IIA	T1c	N1	M0	Positive	Negative	1+	4+	Negative	Not Performed	2007	889	W	SureSelect Human All Exon 38 Mb v2
TCGA-BH-A0C0		62	Infiltrating Ductal	Stage IIA	T1c	N1a	M0	Positive	Positive	2+	3+	Equivocal	Positive	2007	890	W	SureSelect Human All Exon 38 Mb v2
TCGA-A8-A0AD		83	Mixed Histology	Stage I	T1c	N0	M0	Positive	Positive	1+	[Not Available]	Negative	[Not Available]	2007	891	W	SureSelect Human All Exon 38 Mb v2
TCGA-A8-A0A1		84	Infiltrating Lobular	Stage IIA	T2	N0	M0	Positive	Positive	[Not Available]	[Not Available]	Negative	[Not Available]	2009	892	W	SureSelect Human All Exon 38 Mb v2
TCGA-BH-A0E2		49	Infiltrating Ductal	Stage IIIA	T2	N2a	M0	Positive	Positive	1+	3+	Negative	Not Performed	2009	893	W	SureSelect Human All Exon 38 Mb v2
TCGA-BH-A0E1		52	Infiltrating Ductal	Stage IIB	T2	N1	M0	Positive	Positive	2+	2+	Equivocal	Negative	2009	894	W	SureSelect Human All Exon 38 Mb v2
TCGA-BH-A0H6	TCGA-BH-A0H6	82	Infiltrating Ductal	Stage I	T1b	NX	M0	Positive	Positive	1+	2+	Negative	Not Performed	2008	895	W	SureSelect Human All Exon 38 Mb v2
TCGA-BH-A0B4		65	Infiltrating Ductal	Stage IIIA	T2	N2	M0	Positive	Positive	2+	3+	Equivocal	Positive	2007	896	W	SureSelect Human All Exon 38 Mb v2
TCGA-BH-A0B1		66	Infiltrating Ductal	Stage IIB	T2	N1a	M0	Positive	Positive	1+	3+	Negative	Not Performed	2007	897	W	SureSelect Human All Exon 38 Mb v2
TCGA-A8-A08L	TCGA-A8-A08L	89	Infiltrating Ductal	Stage IIIA	T3	N2a	M0	Positive	Negative	1+	[Not Available]	Negative	[Not Available]	2008	898	W	SureSelect Human All Exon 38 Mb v2
TCGA-AN-A0AK		76	Infiltrating Ductal	Stage IIA	T2	N0	M0	Positive	Negative	2+	3+	Positive	Not Performed	2010	899	W	SureSelect Human All Exon 38 Mb v2
TCGA-AN-A0AR		55	Infiltrating Ductal	Stage IIA	T2	N0	M0	Negative	Negative	0	0	Negative	Not Performed	2010	900	W	SureSelect Human All Exon 38 Mb v2
TCGA-A2-A0D0	TCGA-A2-A0D0	60	Infiltrating Ductal	Stage IIA	T2	N0 (i-)	M0	Negative	Negative	0	0	Negative	Negative	2008	901	W	SureSelect Human All Exon 38 Mb v2
TCGA-AO-A03O		69	Infiltrating Ductal	Stage IIA	T2	N0 (i-)	M0	Positive	Positive	1+	[Not Available]	Negative	Negative	2002	902	W	SureSelect Human All Exon 38 Mb v2
TCGA-BH-A0BA		51	Mixed Histology	Stage IIIC	T3	N3a	M0	Positive	Positive	1+	3+	Negative	Not Performed	2006	903	W	SureSelect Human All Exon 38 Mb v2
TCGA-A2-A0CT		71	Infiltrating Ductal	Stage IIA	T2	N0 (i-)	M0	Positive	Negative	2+	[Not Available]	Equivocal	Negative	2005	904	W	SureSelect Human All Exon 38 Mb v2
TCGA-A2-A0EU	TCGA-A2-A0EU	79	Infiltrating Ductal	Stage IA	T1c	N0 (i-)	M0	Positive	Positive	0	[Not Available]	Negative	Negative	2008	905	W	SureSelect Human All Exon 38 Mb v2
TCGA-A8-A09K		68	Infiltrating Ductal	Stage IIA	T1c	N1	M0	Positive	Positive	0	[Not Available]	Negative	[Not Available]	2008	906	W	SureSelect Human All Exon 38 Mb v2
TCGA-A7-A0D9	TCGA-A7-A0D9	37	Infiltrating Ductal	Stage IIA	T2	N0 (i-)	M0	Positive	Negative	1+	[Not Available]	Negative	Not Performed	2009	907	W	SureSelect Human All Exon 38 Mb v2
TCGA-AN-A0FJ		59	Infiltrating Ductal	Stage IV	T2	N2	M1	Positive	Negative	1+	1+	Positive	Not Performed	2010	908	W	SureSelect Human All Exon 38 Mb v2
TCGA-AN-A03X		74	Infiltrating Ductal	Stage IIA	T2	N0	M0	Positive	Positive	1+	[Not Available]	Positive	Not Performed	2010	909	W	SureSelect Human All Exon 38 Mb v2
TCGA-BH-A0HF		77	Infiltrating Ductal	Stage IA	T1c	N0 (i-)	M0	Positive	Positive	0	3+	Negative	Not Performed	2008	910	W	SureSelect Human All Exon 38 Mb v2
TCGA-BH-A0DK	TCGA-BH-A0DK	49	Infiltrating Ductal	Stage IIA	T2	N0 (i-)	M0	Positive	Positive	0	[Not Available]	Negative	Not Performed	2009	911	W	SureSelect Human All Exon 38 Mb v2
TCGA-A8-A084		81	Infiltrating Ductal	Stage IIB	T2	N1a	M0	Positive	Negative	1+	[Not Available]	Negative	[Not Available]	2007	912	W	SureSelect Human All Exon 38 Mb v2
TCGA-A8-A0A7		57	Infiltrating Lobular	Stage IIB	T2	N1a	M0	Negative	Negative	3+	[Not Available]	Positive	[Not Available]	2009	913	W	SureSelect Human All Exon 38 Mb v2
TCGA-A8-A09M		75	Infiltrating Ductal	Stage IIIC	T2	N3a	M0	Positive	Positive	1+	[Not Available]	Negative	[Not Available]	2009	914	W	SureSelect Human All Exon 38 Mb v2
TCGA-A8-A06R		69	Infiltrating Ductal	Stage IIB	T2	N1a	M0	Positive	Negative	2+	[Not Available]	Positive	[Not Available]	2007	915	W	SureSelect Human All Exon 38 Mb v2
TCGA-A8-A07I	TCGA-A8-A07I	69	Infiltrating Ductal	Stage IIIA	T2	N2a	M0	Positive	Negative	3+	[Not Available]	Positive	[Not Available]	2009	916	W	SureSelect Human All Exon 38 Mb v2
TCGA-BH-A0B9	TCGA-BH-A0B9	44	Infiltrating Ductal	Stage IA	T1c	N0 (i-)	M0	Negative	Negative	0	0	Negative	Not Performed	2006	917	W	SureSelect Human All Exon 38 Mb v2
TCGA-BH-A0B3	TCGA-BH-A0B3	53	Infiltrating Ductal	Stage IIB	T2	N1a	M0	Negative	Negative	1+	0	Negative	Not Performed	2007	918	W	SureSelect Human All Exon 38 Mb v2
TCGA-A8-A07W		76	Infiltrating Ductal	Stage IV	T2	NX	M1	Positive	Positive	[Not Available]	[Not Available]	Negative	[Not Available]	2009	919	W	SureSelect Human All Exon 38 Mb v2
TCGA-A8-A08I		53	Infiltrating Ductal	Stage IIA	T2	N0	M0	Positive	Positive	1+	[Not Available]	Negative	[Not Available]	2009	920	W	SureSelect Human All Exon 38 Mb v2
TCGA-A8-A09A		40	Infiltrating Ductal	Stage X	T2	NX	M0	Positive	Positive	1+	[Not Available]	Negative	[Not Available]	2009	921	W	SureSelect Human All Exon 38 Mb v2
TCGA-A8-A08H		66	Infiltrating Ductal	Stage IIA	T2	N0	M0	Positive	Positive	3+	[Not Available]	Positive	[Not Available]	2007	922	W	SureSelect Human All Exon 38 Mb v2
TCGA-A8-A07J		35	Infiltrating Ductal	Stage IIB	T2	N1a	M0	Positive	Positive	1+	[Not Available]	Negative	[Not Available]	2009	923	W	SureSelect Human All Exon 38 Mb v2
TCGA-A8-A082		58	Infiltrating Ductal	Stage IIB	T2	N1a	M0	Positive	Positive	1+	[Not Available]	Negative	[Not Available]	2008	924	W	SureSelect Human All Exon 38 Mb v2
TCGA-BH-A0B8		64	Infiltrating Ductal	Stage I	T1b	N0 (i-)	M0	Positive	Positive	2+	3+	Equivocal	Negative	2006	925	W	SureSelect Human All Exon 38 Mb v2
TCGA-A8-A06P		63	Infiltrating Ductal	Stage IIIA	T1c	N2a	M0	Positive	Positive	[Not Available]	[Not Available]	Negative	[Not Available]	2009	926	W	SureSelect Human All Exon 38 Mb v2
TCGA-A8-A096		73	Infiltrating Ductal	Stage IIA	T2	N0	M0	Positive	Positive	1+	[Not Available]	Negative	[Not Available]	2009	927	W	SureSelect Human All Exon 38 Mb v2
TCGA-AO-A0JF	TCGA-AO-A0JF	68	Infiltrating Ductal	Stage IIA	T1c	N1a	M0	Positive	Positive	1+	4+	Negative	Not Performed	2009	928	W	SureSelect Human All Exon 38 Mb v2
TCGA-AN-A049		62	Infiltrating Ductal	Stage IIA	T2	N0	M0	Positive	Positive	0	[Not Available]	Negative	Not Performed	2008	929	W	SureSelect Human All Exon 38 Mb v2
TCGA-AO-A0JA		36	Infiltrating Ductal	Stage IIIC	T2	N3	M0	Positive	Positive	1+	2+	Negative	Not Performed	2009	930	W	SureSelect Human All Exon 38 Mb v2
TCGA-A8-A085		44	Infiltrating Ductal	Stage IIB	T2	N1a	M0	Positive	Positive	1+	[Not Available]	Negative	[Not Available]	2008	931	W	SureSelect Human All Exon 38 Mb v2
TCGA-A7-A0CJ		57	Infiltrating Ductal	Stage IIA	T2	N0 (i-)	M0	Positive	Positive	1+	[Not Available]	Negative	Not Performed	2010	932	W	SureSelect Human All Exon 38 Mb v2
TCGA-A8-A06Y		66	Infiltrating Ductal	Stage IIA	T2	N0	M0	Positive	Positive	1+	[Not Available]	Negative	[Not Available]	2008	933	W	SureSelect Human All Exon 38 Mb v2
TCGA-A8-A095		45	Infiltrating Ductal	Stage I	T1c	N0	M0	Positive	Positive	1+	[Not Available]	Negative	[Not Available]	2007	934	W	SureSelect Human All Exon 38 Mb v2
TCGA-A8-A09N		57	Infiltrating Ductal	Stage IIIC	T2	N3a	M0	Positive	Positive	3+	[Not Available]	Positive	[Not Available]	2006	935	W	SureSelect Human All Exon 38 Mb v2
TCGA-A8-A07P		68	Infiltrating Ductal	Stage IIB	T2	N1	M0	Positive	Positive	2+	[Not Available]	Positive	[Not Available]	2009	936	W	SureSelect Human All Exon 38 Mb v2
TCGA-A8-A094	TCGA-A8-A094	75	Infiltrating Ductal	Stage IIA	T2	N0	M0	Positive	Negative	1+	[Not Available]	Negative	[Not Available]	2009	937	W	SureSelect Human All Exon 38 Mb v2
TCGA-A8-A083		67	Infiltrating Ductal	Stage IIB	T3	N0	M0	Positive	Positive	1+	[Not Available]	Negative	[Not Available]	2008	938	W	SureSelect Human All Exon 38 Mb v2
TCGA-A8-A09B		58	Infiltrating Ductal	Stage IIIB	T4b	N1a	M0	Positive	Positive	[Not Available]	[Not Available]	Negative	[Not Available]	2009	939	W	SureSelect Human All Exon 38 Mb v2
TCGA-A8-A07L		58	Infiltrating Ductal	Stage IIIA	T3	N1a	M0	Positive	Positive	0	[Not Available]	Negative	[Not Available]	2009	940	W	SureSelect Human All Exon 38 Mb v2
TCGA-A8-A07Z		85	Infiltrating Ductal	Stage IIA	T2	N0	M0	Positive	Positive	[Not Available]	[Not Available]	Negative	[Not Available]	2008	941	W	SureSelect Human All Exon 38 Mb v2
TCGA-A8-A076		66	Infiltrating Ductal	Stage IIA	T2	N0	M0	Positive	Positive	3+	[Not Available]	Positive	[Not Available]	2006	942	W	SureSelect Human All Exon 38 Mb v2
TCGA-A8-A086		59	Infiltrating Ductal	Stage IIA	T1c	N1a	M0	Positive	Positive	0	[Not Available]	Negative	[Not Available]	2009	943	W	SureSelect Human All Exon 38 Mb v2
TCGA-A8-A0A4		73	Infiltrating Lobular	Stage IIA	T2	N0	M0	Positive	Positive	[Not Available]	[Not Available]	Negative	[Not Available]	2009	944	W	SureSelect Human All Exon 38 Mb v2
TCGA-A8-A09R		82	Infiltrating Ductal	Stage IIB	T2	N1	M0	Positive	Positive	1+	[Not Available]	Negative	[Not Available]	2009	945	W	SureSelect Human All Exon 38 Mb v2
TCGA-BH-A0AY		62	Infiltrating Ductal	Stage IIA	T2	N0 (i-)	M0	Positive	Positive	0	[Not Available]	Negative	Not Performed	2008	946	W	SureSelect Human All Exon 38 Mb v2
TCGA-A8-A08A		89	Infiltrating Ductal	Stage I	T1c	N0	M0	Positive	Positive	1+	[Not Available]	Negative	[Not Available]	2007	947	W	SureSelect Human All Exon 38 Mb v2
TCGA-A8-A08O		45	Infiltrating Ductal	Stage IV	T2	N3a	M1	Positive	Positive	1+	[Not Available]	Negative	[Not Available]	2008	948	W	SureSelect Human All Exon 38 Mb v2
TCGA-A8-A08X		43	Infiltrating Ductal	Stage IIIC	T4d	N3a	M0	Negative	Negative	3+	[Not Available]	Positive	[Not Available]	2007	949	W	SureSelect Human All Exon 38 Mb v2
TCGA-A8-A090		74	Infiltrating Ductal	Stage IIA	T2	N0	M0	Positive	Positive	2+	[Not Available]	Positive	[Not Available]	2008	950	W	SureSelect Human All Exon 38 Mb v2
TCGA-A8-A08P		70	Infiltrating Ductal	Stage IIIA	T2	N2a	M0	Positive	Positive	3+	[Not Available]	Positive	[Not Available]	2008	951	W	SureSelect Human All Exon 38 Mb v2
TCGA-A8-A091		61	Infiltrating Ductal	Stage IIA	T2	N0	M0	Positive	Negative	1+	[Not Available]	Negative	[Not Available]	2008	952	W	SureSelect Human All Exon 38 Mb v2
TCGA-A8-A09G		79	Infiltrating Ductal	Stage IIIC	T3	N3a	M0	Positive	Negative	2+	[Not Available]	Positive	[Not Available]	2008	953	W	SureSelect Human All Exon 38 Mb v2
TCGA-A8-A09C		69	Infiltrating Ductal	Stage X	T2	N0	MX	Positive	Positive	0	[Not Available]	Negative	[Not Available]	2009	954	W	SureSelect Human All Exon 38 Mb v2
TCGA-A8-A07F		65	Infiltrating Ductal	Stage IIB	T2	N1a	M0	Positive	Positive	1+	[Not Available]	Negative	[Not Available]	2009	955	W	SureSelect Human All Exon 38 Mb v2
TCGA-A8-A0A6		64	Infiltrating Lobular	Stage IIIC	T2	N3a	M0	Positive	Positive	1+	[Not Available]	Negative	[Not Available]	2009	956	W	SureSelect Human All Exon 38 Mb v2
TCGA-A8-A081		80	Infiltrating Ductal	Stage IIA	T2	N0	M0	Positive	Positive	1+	[Not Available]	Negative	[Not Available]	2008	957	W	SureSelect Human All Exon 38 Mb v2
TCGA-AN-A0AS		70	Infiltrating Ductal	Stage IIIA	T2	N2	M0	Positive	Negative	0	[Not Available]	Negative	Not Performed	2010	958	W	SureSelect Human All Exon 38 Mb v2
TCGA-BH-A0AW		56	Infiltrating Ductal	Stage IIA	T1c	N1a	M0	Positive	Negative	3+	[Not Available]	Positive	Not Performed	2008	959	W	SureSelect Human All Exon 38 Mb v2
TCGA-AO-A0JD		59	Infiltrating Ductal	Stage IIIA	T3	N1a	M0	Positive	Positive	1+	2+	Negative	Negative	2005	960	W	SureSelect Human All Exon 38 Mb v2
TCGA-AN-A03Y		66	Infiltrating Ductal	Stage IIA	T2	N0	M0	Positive	Positive	0	[Not Available]	Negative	Not Performed	2010	961	W	SureSelect Human All Exon 38 Mb v2
TCGA-A8-A08Z		76	Infiltrating Ductal	Stage IIIB	T4b	N3a	M0	Positive	Positive	1+	[Not Available]	Negative	[Not Available]	2004	962	W	SureSelect Human All Exon 38 Mb v2
TCGA-A8-A092	TCGA-A8-A092	48	Infiltrating Ductal	Stage IIIA	T2	N2a	M0	Positive	Positive	1+	[Not Available]	Negative	[Not Available]	2008	963	W	SureSelect Human All Exon 38 Mb v2
TCGA-A8-A08T		64	Infiltrating Ductal	Stage IV	T2	N1a	M1	Positive	Positive	2+	[Not Available]	Positive	[Not Available]	2002	964	W	SureSelect Human All Exon 38 Mb v2
TCGA-A8-A09D		47	Infiltrating Ductal	Stage IIB	T2	N1	M0	Positive	Positive	1+	[Not Available]	Negative	[Not Available]	2007	965	W	SureSelect Human All Exon 38 Mb v2
TCGA-BH-A0DZ		43	Infiltrating Ductal	Stage IIB	T2	N1a	M0	Positive	Positive	3+	2+	Positive	Not Performed	2009	966	W	SureSelect Human All Exon 38 Mb v2
TCGA-BH-A0HK	TCGA-BH-A0HK	81	Infiltrating Ductal	Stage IIB	T2	N1	M0	Positive	Negative	0	3+	Negative	Not Performed	2010	967	W	SureSelect Human All Exon 38 Mb v2
TCGA-A8-A06Z		84	Infiltrating Ductal	Stage IIB	T3	N0	M0	Positive	Positive	1+	[Not Available]	Negative	[Not Available]	2007	968	W	SureSelect Human All Exon 38 Mb v2
TCGA-A8-A07O		51	Infiltrating Ductal	Stage IIA	T2	N0	M0	Negative	Negative	1+	[Not Available]	Negative	[Not Available]	2009	969	W	SureSelect Human All Exon 38 Mb v2
TCGA-A8-A06X		77	Infiltrating Ductal	Stage IIB	T3	N0	M0	Positive	Negative	3+	[Not Available]	Positive	[Not Available]	2006	970	W	SureSelect Human All Exon 38 Mb v2
TCGA-AO-A0JC		64	Infiltrating Ductal	Stage IIA	T2	N0 (i-)	M0	Positive	Positive	0	4+	Negative	Not Performed	2006	971	W	SureSelect Human All Exon 38 Mb v2
TCGA-AO-A0JM	TCGA-AO-A0JM	40	Infiltrating Ductal	Stage IIB	T2	N1	M0	Positive	Positive	3+	2+	Positive	Positive	2005	972	W	SureSelect Human All Exon 38 Mb v2
TCGA-BH-A0BV		78	Infiltrating Ductal	Stage IIB	T2	N1a	M0	Positive	Positive	0	3+	Negative	Not Performed	2006	973	W	SureSelect Human All Exon 38 Mb v2
TCGA-B6-A0RI	TCGA-B6-A0RI	44	Infiltrating Ductal	Stage IIIB	T4b	N1b	M0	Positive	Positive	[Not Available]	[Not Available]	Not Performed	[Not Available]	1992	974	W	SureSelect Human All Exon 38 Mb v2
TCGA-B6-A0IK		63	Infiltrating Ductal	Stage IIIB	T4	N1	M0	Negative	Negative	[Not Available]	[Not Available]	Not Performed	[Not Available]	1994	975	W	SureSelect Human All Exon 38 Mb v2
TCGA-A8-A09E		73	Infiltrating Ductal	Stage IIIB	T4b	N1a	M0	Positive	Positive	2+	[Not Available]	Positive	[Not Available]	2008	976	W	SureSelect Human All Exon 38 Mb v2
TCGA-BH-A0BJ		41	Infiltrating Ductal	Stage IIB	T2	N1a	M0	Positive	Positive	1+	3+	Negative	Not Performed	2008	977	W	SureSelect Human All Exon 38 Mb v2
TCGA-AO-A0JE		53	Infiltrating Ductal	Stage IIIA	T2	N2a	M0	Negative	Negative	3+	[Not Available]	Positive	Positive	2005	978	W	SureSelect Human All Exon 38 Mb v2
TCGA-A8-A079		69	Infiltrating Ductal	Stage IIIB	T4b	N3	M0	Positive	Positive	1+	[Not Available]	Negative	[Not Available]	2007	979	W	SureSelect Human All Exon 38 Mb v2
TCGA-A8-A09Z		83	Infiltrating Lobular	Stage IIB	T3	N0	M0	Positive	Negative	1+	[Not Available]	Negative	[Not Available]	2008	980	W	SureSelect Human All Exon 38 Mb v2
TCGA-AN-A0FV		58	Infiltrating Ductal	Stage IIA	T2	N0	M0	Negative	Negative	3+	[Not Available]	Positive	Not Performed	2010	981	W	SureSelect Human All Exon 38 Mb v2
TCGA-A8-A07B	TCGA-A8-A07B	69	Infiltrating Ductal	Stage IIA	T2	N0	M0	Positive	Positive	3+	[Not Available]	Positive	[Not Available]	2007	982	W	SureSelect Human All Exon 38 Mb v2
TCGA-BH-A0GZ		62	Infiltrating Ductal	Stage IIA	T1c	N1a	M0	Positive	Positive	2+	3+	Equivocal	Negative	2009	983	W	SureSelect Human All Exon 38 Mb v2
TCGA-BH-A0HX	TCGA-BH-A0HX	54	Infiltrating Ductal	Stage IIB	T2	N1a	M0	Positive	Positive	[Not Available]	3+	Negative	Not Performed	2008	984	W	SureSelect Human All Exon 38 Mb v2
TCGA-BH-A0HB	TCGA-BH-A0HB	55	Infiltrating Ductal	Stage IA	T1c	N0 (i-)	M0	Positive	Positive	2+	3+	Equivocal	Negative	2008	985	W	SureSelect Human All Exon 38 Mb v2
TCGA-BH-A0E0	TCGA-BH-A0E0	38	Infiltrating Ductal	Stage IIIC	T3	N3a	M0	Negative	Negative	1+	0	Negative	Not Performed	2009	986	W	SureSelect Human All Exon 38 Mb v2
TCGA-BH-A0H9		69	Infiltrating Ductal	Stage IIA	T2	N0 (i-)	M0	Positive	Positive	2+	3+	Equivocal	Negative	2007	987	W	SureSelect Human All Exon 38 Mb v2
TCGA-AO-A03L	TCGA-AO-A03L	34	Infiltrating Ductal	Stage IIIA	T3	N2	M0	Positive	Positive	2+	2+	Positive	Negative	2003	988	W	SureSelect Human All Exon 38 Mb v2
TCGA-BH-A0BM	TCGA-BH-A0BM	54	Infiltrating Ductal	Stage IIB	T2	N1a	M0	Positive	Negative	0	3+	Negative	Not Performed	2007	989	W	SureSelect Human All Exon 38 Mb v2
TCGA-E2-A106		34	Infiltrating Ductal	Stage IB	T1c	N1mi	M0	Positive	Positive	2+	[Not Available]	Equivocal	Negative	2006
TCGA-D8-A1XD		36	Infiltrating Ductal	Stage IIIA	T1c	N2a	M0	Positive	Positive	1+	[Not Available]	Negative	Not Performed	2010
TCGA-EW-A2FV		39	Other	Stage IIIC	T3	N3a	MX	Positive	Positive	1+	3+	Negative	Not Performed	2011
TCGA-AO-A12C		42	Infiltrating Ductal	Stage IIB	T2	N1a	M0	Positive	Positive	3+	2+	Positive	Negative	2005
TCGA-E2-A1IP		42	Infiltrating Ductal	Stage IIB	T2	N1mi	M0	Positive	Negative	1+	[Not Available]	Negative	Not Performed	2010
TCGA-BH-A0B2		43	Infiltrating Ductal	Stage I	T1a	N0	M0	Positive	Positive	[Not Available]	[Not Available]	Negative	[Not Available]	2007
TCGA-A7-A13F		44	Infiltrating Ductal	Stage IIIA	T3	N1a	M0	Positive	Positive	2+	[Not Available]	Equivocal	Negative	2010
TCGA-AQ-A04L		48	Infiltrating Ductal	Stage IIA	T2	N0 (i-)	MX	Positive	Negative	3+	2+	Positive	Not Performed	2001
TCGA-EW-A1J2		50	Infiltrating Lobular	Stage IIB	T1c	N1mi	MX	Positive	Positive	[Not Available]	3+	Negative	Not Performed	2010
TCGA-EW-A1PF		50	Infiltrating Ductal	Stage IA	T1c	N0	M0	Positive	Positive	[Not Available]	3+	Negative	Not Performed	2010
TCGA-E9-A1N6		52	Infiltrating Ductal	Stage IIB	T2	N1	M0	Positive	Positive	[Not Available]	[Not Available]	Positive	Not Performed	2010
TCGA-EW-A1P0		55	Mixed Histology	Stage IIB	T2	N1b	MX	Positive	Negative	[Not Available]	3+	Negative	Not Performed	2008
TCGA-A7-A0DB		56	Infiltrating Ductal	Stage IIA	T2	N0 (i-)	M0	Positive	Positive	1+	[Not Available]	Negative	Not Performed	2009
TCGA-EW-A1OW		58	Infiltrating Ductal	Stage IIA	T2	N0	MX	Negative	Negative	1+	[Not Available]	Negative	Not Performed	2009
TCGA-AO-A0JL		59	Infiltrating Ductal	Stage IIIA	T2	N2a	M0	Negative	Negative	1+	[Not Available]	Negative	Positive	2006
TCGA-BH-A1FB		60	Infiltrating Ductal	Stage IIB	T2	N1b	M0	Positive	Positive	[Not Available]	[Not Available]	Negative	[Not Available]	2000
TCGA-D8-A27V		62	Infiltrating Lobular	Stage IIA	T2	N0	M0	Positive	Positive	1+	[Not Available]	Negative	Not Performed	2011
TCGA-A2-A0CY		63	Infiltrating Ductal	Stage IIB	T2	N1	M0	Positive	Positive	1+	[Not Available]	Negative	Negative	2006
TCGA-A2-A0SV		63	Infiltrating Ductal	Stage IV	T2	N2a	M1	Positive	Positive	2+	[Not Available]	Equivocal	Negative	2006
TCGA-A7-A0DC		63	Infiltrating Ductal	Stage IA	T1c	N0 (i-)	M0	Positive	Negative	1+	[Not Available]	Negative	Not Performed	2009
TCGA-E2-A10E		64	Infiltrating Ductal	Stage IIA	T1c	N1a	M0	Positive	Positive	2+	[Not Available]	Equivocal	Negative	2008
TCGA-A8-A08C		65	Infiltrating Ductal	Stage IIA	T2	N0	M0	Positive	Positive	2+	[Not Available]	Positive	[Not Available]	2008
TCGA-A8-A07S		73	Mixed Histology	Stage IIA	T2	N0	M0	Positive	Negative	[Not Available]	[Not Available]	Negative	[Not Available]	2009
TCGA-AO-A1KQ		84	Infiltrating Ductal	Stage IIIB	T4	N1	M0	Positive	Positive	1+	4+	Negative	Not Performed	2006
