# Supplementary material for: SynthEx: a synthetic-normal-based DNA sequencing tool for copy number alteration detection and tumor heterogeneity profiling
Source: Genome Biol. 2017 Apr 8;18:66. doi: 10.1186/s13059-017-1193-3 (PMC5385048; doi:10.1186/s13059-017-1193-3)
Supplement: Supplementary file 3 — Sequencing quality metric scores collected by Picard for 989 TCGA breast cancers and matched normals as well as the mean ratio difference between matched tumor and normal. (XLSX 450 kb) [file 13059_2017_1193_MOESM3_ESM.xlsx]

## Sheet: Sheet1
Patient_ID	mean_of_RD_target_non_target	mean_of_RD_non_target_non_target	sd_of_RD_target_non_target	sd_of_RD_non_target_non_target	PCT_PF_UQ_READS_ALIGNED_Normal	PCT_SELECTED_BASES_Normal	ON_BAIT_VS_SELECTED_Normal	MEAN_TARGET_COVERAGE_Normal	MEAN_BAIT_COVERAGE_Normal	PCT_USABLE_BASES_ON_BAIT_Normal	PCT_USABLE_BASES_ON_TARGET_Normal	FOLD_ENRICHMENT_Normal	ZERO_CVG_TARGETS_PCT_Normal	FOLD_80_BASE_PENALTY_Normal	PCT_TARGET_BASES_2X_Normal	PCT_TARGET_BASES_10X_Normal	PCT_TARGET_BASES_20X_Normal	PCT_TARGET_BASES_30X_Normal	AT_DROPOUT_Normal	GC_DROPOUT_Normal	PCT_PF_UQ_READS_ALIGNED_Tumor	PCT_SELECTED_BASES_Tumor	ON_BAIT_VS_SELECTED_Tumor	MEAN_TARGET_COVERAGE_Tumor	MEAN_BAIT_COVERAGE_Tumor	PCT_USABLE_BASES_ON_BAIT_Tumor	PCT_USABLE_BASES_ON_TARGET_Tumor	FOLD_ENRICHMENT_Tumor	ZERO_CVG_TARGETS_PCT_Tumor	FOLD_80_BASE_PENALTY_Tumor	PCT_TARGET_BASES_2X_Tumor	PCT_TARGET_BASES_10X_Tumor	PCT_TARGET_BASES_20X_Tumor	PCT_TARGET_BASES_30X_Tumor	AT_DROPOUT_Tumor	GC_DROPOUT_Tumor
TCGA-A1-A0SB	0.052161	-0.00477459	0.108827	0.119894	0.939824	0.445224	0.632715	1.63853	1.62725	0.197165	0.197165	1.24201	0.033847	2.55906	0.932354	0.846057	0.757575	0.631015	0.109632	11.5992	0.930391	0.474707	0.666097	1.4796	1.46284	0.200448	0.200448	1.29219	0.050144	2.51429	0.918403	0.802355	0.630259	0.434809	3.15381	7.33537
TCGA-A1-A0SD	0.214883	-0.0269842	0.199362	0.207608	0.948173	0.820138	0.686645	2.02252	1.99428	0.471532	0.471532	1.54285	0.07808	3.39749	0.897352	0.842807	0.800148	0.755631	0.196991	18.2309	0.943013	0.847813	0.723942	2.12363	2.09641	0.529833	0.529833	1.58023	0.075693	3.16506	0.90589	0.866391	0.833852	0.798397	0.313954	14.0293
TCGA-A1-A0SE	-1.92998	0.263642	1.44077	1.28951	0.95015	0.85688	0.592293	1.98732	1.9557	0.427161	0.427161	1.49768	0.084303	2.20735	0.906579	0.873874	0.844668	0.809737	0.110976	13.359	0.943374	0.70329	0.59614	1.90275	1.88519	0.354196	0.354196	1.41471	0.051302	2.04968	0.933479	0.883435	0.854269	0.816522	0.918108	7.24673
TCGA-A1-A0SF	0.0106758	-0.00208896	0.0345017	0.0386815	0.914865	0.353081	0.620999	1.53997	1.53231	0.081582	0.081582	1.13319	0.023961	2.47651	0.948763	0.836277	0.70097	0.52577	0.11804	11.4986	0.938206	0.449265	0.655174	1.55373	1.54101	0.223899	0.223899	1.26109	0.038682	2.9823	0.926644	0.810794	0.661314	0.495926	0.143939	12.5098
TCGA-A1-A0SG	-0.168896	0.0251879	0.16987	0.169988	0.936569	0.53754	0.667138	1.91648	1.90769	0.298296	0.298296	1.34685	0.026843	3.17326	0.942563	0.863006	0.818773	0.763704	0.151166	11.9167	0.935987	0.397981	0.634562	1.65878	1.65081	0.185536	0.185536	1.19456	0.024738	3.50618	0.946147	0.828354	0.713867	0.588174	0.081154	15.8391
TCGA-A1-A0SH	0.0631312	-0.00909795	0.233226	0.2156	0.948984	0.850696	0.601199	1.95792	1.92576	0.433283	0.433283	1.50102	0.085887	2.38855	0.903225	0.866719	0.831441	0.788343	0.072185	15.5795	0.949461	0.856535	0.608244	2.02024	1.98995	0.42151	0.42151	1.50905	0.080949	2.27762	0.910608	0.877082	0.848908	0.816659	0.092533	13.2882
TCGA-A1-A0SI	-0.0227463	0.00313804	0.113633	0.126099	0.93501	0.339759	0.587333	1.4842	1.47632	0.112352	0.112352	1.09228	0.024516	2.34562	0.948236	0.829983	0.668159	0.460233	0.123228	11.6479	0.929097	0.311044	0.605528	1.53825	1.53197	0.091012	0.091012	1.06718	0.019638	2.46674	0.956329	0.838559	0.704141	0.527315	0.111771	11.3491
TCGA-A1-A0SJ	-0.105964	0.0152884	0.342733	0.32299	0.942244	0.852034	0.614515	2.01073	1.97993	0.429346	0.429346	1.51122	0.082606	2.38378	0.906217	0.871123	0.839814	0.803546	0.067548	15.6278	0.953047	0.854524	0.679782	2.11514	2.08666	0.510695	0.510695	1.55632	0.078475	2.89685	0.906937	0.871592	0.842369	0.809204	0.32886	13.1273
TCGA-A1-A0SK	0.218824	-0.0293455	0.391208	0.334307	0.934672	0.832145	0.746966	2.09565	2.06904	0.455428	0.455428	1.58573	0.074564	3.36861	0.903838	0.859912	0.823873	0.785227	2.16897	11.0772	0.945494	0.861253	0.601619	1.99203	1.9603	0.4307	0.4307	1.50668	0.083787	2.5837	0.908616	0.872408	0.836023	0.790455	0.284626	12.2231
TCGA-A1-A0SM	-4.22583	0.561664	2.82895	2.68374	0.948787	0.864417	0.664158	2.04047	2.00722	0.498312	0.498312	1.55122	0.088127	2.81453	0.901377	0.864633	0.827055	0.78407	0.13353	16.7383	0.95618	0.648868	0.61884	2.05129	2.03823	0.342202	0.342202	1.39596	0.038617	8.65654	0.931185	0.80964	0.716	0.644015	1.72025	30.5638
TCGA-A1-A0SN	-0.123885	0.0208827	0.330314	0.322045	0.936877	0.433062	0.64803	1.67937	1.66985	0.18272	0.18272	1.24037	0.028978	2.65518	0.937045	0.847331	0.763322	0.651395	0.085641	13.4711	0.939797	0.339267	0.594793	1.55584	1.54899	0.117281	0.117281	1.09713	0.021244	2.56872	0.953927	0.837538	0.693869	0.511627	0.124669	10.9938
TCGA-A1-A0SO	-0.125858	0.0161631	0.311588	0.289293	0.950847	0.8554	0.604435	1.96083	1.92834	0.434101	0.434101	1.50575	0.085944	2.40464	0.905435	0.867381	0.829511	0.784736	0.089692	15.4968	0.95022	0.85521	0.68419	2.0881	2.0567	0.51559	0.51559	1.55948	0.084173	3.31057	0.902674	0.863606	0.824936	0.780848	0.340139	13.7271
TCGA-A1-A0SP	-0.23109	0.0357684	0.585138	0.517077	0.948746	0.849277	0.602323	1.9798	1.94825	0.419926	0.419926	1.50111	0.083427	2.51195	0.906494	0.866579	0.828459	0.784668	0.07407	16.8414	0.938951	0.84437	0.761406	2.13334	2.10816	0.511728	0.511728	1.60038	0.071119	3.88394	0.905492	0.858026	0.819117	0.778583	4.65187	8.23895
TCGA-A1-A0SQ	0.0176707	0.00199843	0.264759	0.540402	0.94838	0.507838	0.633878	1.72496	1.70659	0.211663	0.211663	1.29996	0.051268	5.30842	0.905822	0.776663	0.668246	0.569106	0.087124	21.5952	0.93399	0.522893	0.68981	1.68587	1.67147	0.282358	0.282358	1.34937	0.043304	3.2343	0.92526	0.826691	0.718773	0.595409	3.85292	7.34022
TCGA-A2-A04N	-0.123001	0.0175886	0.23781	0.224842	0.941257	0.839003	0.687045	2.06441	2.03501	0.494003	0.494003	1.55298	0.080619	2.97402	0.90419	0.864685	0.828878	0.788813	0.195192	15.5904	0.942206	0.826274	0.652731	2.04599	2.01907	0.459473	0.459473	1.52409	0.074716	2.71147	0.911741	0.872036	0.839913	0.802383	0.511591	12.4863
TCGA-A2-A04P	0.362533	-0.0484771	0.523467	0.458771	0.954116	0.585712	0.594345	2.05145	2.03933	0.301414	0.301414	1.33395	0.035535	4.16952	0.942471	0.860551	0.810555	0.766903	0.300183	16.4092	0.937471	0.765331	0.685267	2.16964	2.15211	0.439743	0.439743	1.51194	0.051411	3.99427	0.925741	0.866398	0.83092	0.795679	0.185451	16.8067
TCGA-A2-A04Q	0.540238	-0.0747275	0.81943	0.840312	0.947739	0.815308	0.641819	2.03714	2.01339	0.446989	0.446989	1.51096	0.066388	3.11223	0.919473	0.87183	0.830134	0.783534	5.65992	8.28695	0.938917	0.846289	0.663982	2.21411	2.18542	0.475143	0.475143	1.5419	0.076865	4.67775	0.903611	0.848943	0.806732	0.769591	0.099169	20.3957
TCGA-A2-A04R	-0.133079	0.0181709	0.220748	0.2032	0.946629	0.840666	0.61361	1.94286	1.91092	0.373367	0.373367	1.50474	0.084998	2.92239	0.902087	0.855743	0.804373	0.747121	0.156074	19.4634	0.943365	0.827962	0.635679	1.92432	1.89333	0.358987	0.358987	1.51347	0.083262	2.89683	0.901306	0.853363	0.799721	0.739159	0.07013	17.3203
TCGA-A2-A04T	0.328463	-0.0411113	0.498343	0.446398	0.949701	0.664027	0.568472	2.02216	2.00669	0.300956	0.300956	1.36912	0.043872	4.20942	0.931915	0.851094	0.799176	0.752437	0.403989	15.7898	0.945071	0.759531	0.691169	2.26313	2.24302	0.439196	0.439196	1.51236	0.05681	6.78833	0.914777	0.837689	0.791056	0.752805	0.301878	21.0794
TCGA-A2-A04U	0.343771	-0.0444683	0.39406	0.312889	0.941862	0.833829	0.672419	2.03228	2.00286	0.486977	0.486977	1.54094	0.080176	2.83462	0.904706	0.863879	0.82686	0.785178	0.313389	14.6154	0.934092	0.864814	0.692092	2.11987	2.08581	0.504051	0.504051	1.56931	0.090236	3.56182	0.899317	0.863019	0.823585	0.778025	1.11433	12.074
TCGA-A2-A04V	-0.879211	0.121571	0.616947	0.606761	0.948002	0.82562	0.639208	2.0006	1.97397	0.450768	0.450768	1.51465	0.073206	3.23026	0.9126	0.860479	0.811794	0.760713	1.25271	13.1097	0.952967	0.665372	0.626066	1.8741	1.85284	0.36564	0.36564	1.41191	0.059826	3.74167	0.916177	0.835484	0.765829	0.69386	0.832064	14.1501
TCGA-A2-A04W	-0.305391	0.0381147	0.299049	0.242628	0.94662	0.84793	0.658917	2.1042	2.07464	0.480127	0.480127	1.53942	0.080371	2.82482	0.90521	0.868743	0.838016	0.804502	0.161166	16.1557	0.942642	0.8079	0.633379	1.88019	1.85008	0.437248	0.437248	1.50125	0.081808	3.16212	0.902217	0.844563	0.779815	0.708422	0.149153	17.0086
TCGA-A2-A04X	-1.47938	0.205835	1.00679	0.967488	0.937075	0.840813	0.631067	2.13819	2.11316	0.43045	0.43045	1.517	0.069114	3.27298	0.91564	0.869721	0.836181	0.802315	3.42137	10.8181	0.951169	0.608655	0.628395	2.05549	2.04161	0.337751	0.337751	1.37483	0.040657	3.91825	0.938614	0.864616	0.818394	0.774464	1.15376	12.9718
TCGA-A2-A04Y	0.10672	-0.0140164	0.342195	0.303773	0.945605	0.832848	0.660068	2.08898	2.06163	0.47234	0.47234	1.53238	0.074591	3.40938	0.911636	0.862886	0.820918	0.779778	0.58579	14.3052	0.941925	0.835779	0.625052	2.07953	2.05055	0.429254	0.429254	1.51023	0.07785	3.75304	0.908167	0.852728	0.803774	0.758046	0.328039	16.907
TCGA-A2-A0CK	-0.117473	0.0160362	0.264696	0.254744	0.895496	0.663741	0.59597	1.49656	1.48337	0.321638	0.321638	1.38945	0.03896	1.96081	0.951999	0.886012	0.704608	0.461922	1.15226	2.94739	0.895649	0.655164	0.61607	1.63104	1.61952	0.325759	0.325759	1.39821	0.034568	2.03622	0.956567	0.908498	0.800159	0.635111	2.55372	2.82437
TCGA-A2-A0CL	-0.0242075	0.0104645	0.355433	0.307522	0.9359	0.84765	0.742546	2.08074	2.05377	0.531505	0.531505	1.59117	0.075411	3.16928	0.905697	0.864421	0.828888	0.789722	1.99134	9.89037	0.94131	0.829264	0.686722	2.09534	2.07032	0.454895	0.454895	1.5477	0.07029	2.70758	0.914082	0.875399	0.84831	0.81687	1.47738	8.88816
TCGA-A2-A0CM	-0.277481	0.0293832	0.311672	0.288063	0.944109	0.838467	0.594091	2.02108	1.99096	0.412084	0.412084	1.48957	0.079625	3.28039	0.908138	0.854188	0.805865	0.759544	0.249266	15.5608	0.947963	0.828175	0.641424	1.95486	1.92258	0.461034	0.461034	1.51749	0.085336	4.09676	0.900719	0.832131	0.761403	0.693686	0.445216	17.66
TCGA-A2-A0CO	-0.357746	0.0445809	0.325771	0.308537	0.898309	0.653566	0.599336	1.59437	1.58246	0.308246	0.308246	1.38519	0.035401	1.87133	0.956244	0.909887	0.79849	0.617563	0.061841	3.48584	0.87743	0.59697	0.57645	1.65876	1.64828	0.235114	0.235114	1.32894	0.031447	1.89911	0.959299	0.922605	0.842318	0.696786	0.343968	3.10045
TCGA-A2-A0CP	-0.663363	0.0746136	0.692739	0.63655	0.945669	0.8515	0.652924	2.05289	2.02387	0.478562	0.478562	1.53727	0.078787	3.05275	0.909692	0.864568	0.823117	0.780834	0.308737	13.4029	0.945593	0.802134	0.604616	2.01617	1.98772	0.403461	0.403461	1.47795	0.075315	4.32473	0.905428	0.834727	0.774182	0.719785	0.441917	17.4602
TCGA-A2-A0CQ	0.295988	-0.0382305	0.449937	0.461766	0.938942	0.759198	0.566466	2.01498	1.9933	0.333789	0.333789	1.42576	0.059726	3.4503	0.915671	0.850099	0.806097	0.762854	0.22211	15.5976	0.939417	0.835631	0.622709	2.09886	2.06901	0.439981	0.439981	1.50853	0.079074	3.92385	0.908109	0.853974	0.804742	0.758168	0.636716	16.6013
TCGA-A2-A0CR	0.101768	-0.0116453	0.166404	0.156968	0.890064	0.648226	0.573017	1.5605	1.54762	0.28483	0.28483	1.36212	0.037974	1.81747	0.954258	0.907363	0.778322	0.56884	0.060446	3.96421	0.890889	0.681783	0.591454	1.63911	1.62693	0.313619	0.313619	1.39779	0.036273	1.89399	0.955957	0.918122	0.827534	0.670596	2.25056	2.75795
TCGA-A2-A0CS	0.47084	-0.0558756	0.466569	0.475451	0.945109	0.830761	0.695753	2.0209	1.9923	0.49561	0.49561	1.55416	0.078787	2.91469	0.903499	0.862803	0.825386	0.782353	0.389424	14.1791	0.930111	0.85034	0.661372	2.30414	2.27996	0.429866	0.429866	1.54227	0.067673	3.09906	0.916246	0.879103	0.858438	0.838384	1.13921	13.8279
TCGA-A2-A0CT	-0.200552	0.020402	0.304146	0.276172	0.925762	0.778291	0.567457	1.97258	1.93728	0.339256	0.339256	1.4373	0.090765	5.52247	0.878833	0.790394	0.724673	0.667048	0.798057	18.8266	0.925151	0.759133	0.573566	2.07533	2.04444	0.335504	0.335504	1.43113	0.080159	7.4338	0.88561	0.791073	0.726102	0.672432	0.391224	21.1291
TCGA-A2-A0CU	0.257937	-0.0307962	0.408501	0.360743	0.937392	0.739038	0.605528	1.96692	1.94518	0.341516	0.341516	1.44303	0.060889	3.43209	0.915713	0.846788	0.79742	0.746359	0.649715	13.2949	0.943327	0.815684	0.601039	1.91602	1.88391	0.421123	0.421123	1.48265	0.084026	3.29669	0.904262	0.843915	0.781453	0.714964	1.07092	13.0335
TCGA-A2-A0CV	0.100549	-0.00997047	0.236673	0.257587	0.936439	0.824399	0.709524	2.05782	2.03072	0.480449	0.480449	1.55933	0.075363	3.57001	0.898873	0.845565	0.805156	0.762585	0.145796	18.0809	0.940175	0.830264	0.655118	2.02192	1.99228	0.473075	0.473075	1.52776	0.080471	2.76781	0.90537	0.866244	0.82947	0.786521	0.588672	13.5379
TCGA-A2-A0CW	0.0484825	-0.00797601	0.170495	0.176894	0.92427	0.836613	0.732162	2.23922	2.21541	0.477824	0.477824	1.57936	0.067699	3.27302	0.913145	0.873953	0.849172	0.823607	2.01565	10.0732	0.942474	0.848037	0.676089	2.06788	2.03797	0.491327	0.491327	1.55065	0.08127	2.99786	0.905701	0.867628	0.831977	0.791323	0.533312	13.2063
TCGA-A2-A0CX	0.038065	-0.0130303	0.397353	0.390931	0.930773	0.724203	0.603927	2.03012	2.0038	0.357939	0.357939	1.43307	0.070589	5.95448	0.89335	0.804187	0.747056	0.69655	1.5107	16.7493	0.923911	0.722077	0.584072	2.11455	2.0866	0.309978	0.309978	1.41728	0.072746	8.13626	0.88758	0.790024	0.728031	0.67781	0.292934	22.5372
TCGA-A2-A0CZ	0.0959094	-0.0133157	0.185003	0.179313	0.934895	0.83875	0.670418	2.24221	2.2159	0.465627	0.465627	1.54221	0.071531	4.47867	0.908006	0.853382	0.815777	0.783258	0.246283	18.2135	0.942842	0.842876	0.657794	2.21348	2.18492	0.472794	0.472794	1.53608	0.076127	4.95413	0.902127	0.843839	0.799947	0.76195	0.093188	21.4781
TCGA-A2-A0D0	0.0046168	0.00202829	1.7838	1.35343	0.92942	0.729217	0.604917	2.06036	2.03279	0.363447	0.363447	1.43678	0.072794	6.75939	0.888797	0.796269	0.737099	0.686771	0.521297	20.3477	0.939304	0.779124	0.679088	2.2449	2.22213	0.427353	0.427353	1.51576	0.062973	7.64142	0.906952	0.82694	0.776381	0.734053	0.498669	22.7967
TCGA-A2-A0D1	0.363726	-0.0553126	0.497002	0.431879	0.946421	0.712265	0.675682	2.18621	2.17077	0.409356	0.409356	1.47461	0.045426	4.04039	0.932741	0.868855	0.832307	0.800038	0.783081	14.0609	0.94321	0.847847	0.646713	2.18413	2.15221	0.456746	0.456746	1.53126	0.083548	6.94551	0.892717	0.817223	0.758574	0.710092	0.075114	25.4029
TCGA-A2-A0D2	0.408633	-0.0597861	0.419214	0.389057	0.94715	0.69608	0.671526	2.18935	2.17505	0.39866	0.39866	1.46195	0.042219	3.96534	0.93614	0.870952	0.835271	0.804414	0.805431	13.134	0.935677	0.831505	0.57193	2.14178	2.11313	0.37533	0.37533	1.46943	0.07604	4.77949	0.904329	0.839463	0.789563	0.7463	0.07081	22.0326
TCGA-A2-A0D3	0.348543	-0.0412061	0.335362	0.311337	0.944169	0.840331	0.67274	2.02961	1.99767	0.481243	0.481243	1.54452	0.086091	3.34551	0.898948	0.853112	0.805907	0.754762	0.142505	19.9678	0.939249	0.867406	0.695346	2.107	2.07276	0.511752	0.511752	1.57265	0.090783	2.9077	0.899192	0.866727	0.835172	0.799698	1.08314	12.4166
TCGA-A2-A0D4	0.0277426	-0.00701695	0.170232	0.166066	0.933147	0.72948	0.591977	1.99357	1.9658	0.362336	0.362336	1.42754	0.073736	5.79584	0.890691	0.798529	0.736746	0.682305	0.840852	17.9309	0.930803	0.741151	0.616003	2.01505	1.98244	0.372789	0.372789	1.45172	0.084716	6.90176	0.877787	0.780571	0.712053	0.654612	0.31909	21.0747
TCGA-A2-A0EM	0.58137	-0.0829976	0.546596	0.534179	0.935494	0.662748	0.605783	1.95913	1.94058	0.29966	0.29966	1.39589	0.052344	4.13722	0.920458	0.837133	0.779982	0.724822	0.262016	16.3339	0.934013	0.856342	0.698438	2.31278	2.28443	0.502996	0.502996	1.569	0.075879	6.04363	0.899974	0.840876	0.798622	0.763191	0.17833	22.1671
TCGA-A2-A0EN	0.423352	-0.0590223	0.363995	0.349202	0.943826	0.678783	0.649671	1.9836	1.96861	0.373986	0.373986	1.43665	0.044892	2.29272	0.938042	0.882857	0.85488	0.824352	0.36121	8.8328	0.942584	0.861233	0.692487	2.08161	2.04896	0.523795	0.523795	1.56776	0.087298	3.09416	0.899313	0.862151	0.825866	0.785671	0.138958	16.9524
TCGA-A2-A0EO	0.543592	-0.0785521	0.541398	0.530662	0.941033	0.577983	0.680257	1.99237	1.9789	0.317553	0.317553	1.38681	0.039745	4.27211	0.932879	0.848982	0.793031	0.738824	0.368546	13.7088	0.933127	0.849766	0.625485	2.18023	2.15047	0.438423	0.438423	1.51774	0.078292	4.45405	0.902769	0.845119	0.801009	0.763015	0.132273	19.3826
TCGA-A2-A0EP	0.533503	-0.0688591	0.338963	0.340286	0.893952	0.594403	0.610046	1.6937	1.68445	0.274791	0.274791	1.35167	0.028461	1.89989	0.960173	0.921409	0.850539	0.730103	2.98129	2.87327	0.877666	0.716136	0.625319	1.91762	1.90618	0.327118	0.327118	1.44332	0.034272	1.92375	0.958701	0.935099	0.906608	0.864723	1.94528	3.28334
TCGA-A2-A0EQ	0.40381	-0.0566985	0.378807	0.360497	0.937615	0.607856	0.661702	1.99403	1.97803	0.295287	0.295287	1.39669	0.045817	4.48344	0.926306	0.842485	0.786714	0.732785	0.694734	13.9944	0.933902	0.812653	0.627346	2.12186	2.0976	0.408894	0.408894	1.49964	0.066284	3.6775	0.915122	0.860569	0.820408	0.782921	0.898192	14.0845
TCGA-A2-A0ER	0.479072	-0.0672021	0.484493	0.475709	0.940468	0.647916	0.600625	1.96119	1.94448	0.303589	0.303589	1.38235	0.047605	3.65806	0.926957	0.848972	0.796079	0.743229	0.565753	13.6168	0.933085	0.831542	0.651333	2.14742	2.12069	0.404181	0.404181	1.52591	0.072568	4.01189	0.908544	0.853333	0.81084	0.771627	0.146405	17.3306
TCGA-A2-A0ES	-1.58997	0.21112	1.13069	1.0852	0.944113	0.843191	0.678774	2.03909	2.00589	0.481112	0.481112	1.54988	0.088665	3.31573	0.890786	0.84208	0.79965	0.755168	0.092414	19.7374	0.946087	0.75106	0.628082	2.17684	2.16116	0.386947	0.386947	1.46592	0.04645	4.69559	0.931093	0.867221	0.825038	0.782722	0.565936	24.4438
TCGA-A2-A0ET	0.279954	-0.0306017	0.416028	0.472725	0.937441	0.833329	0.671321	2.23308	2.20691	0.479472	0.479472	1.53997	0.071466	4.07226	0.907226	0.857788	0.822778	0.791311	0.132882	17.6233	0.935954	0.85064	0.694835	2.23309	2.20488	0.491574	0.491574	1.56385	0.077572	3.63911	0.904934	0.864312	0.833677	0.803407	0.353968	16.4319
TCGA-A2-A0EU	0.076216	-0.0116884	0.188568	0.17061	0.929681	0.75212	0.578371	1.98451	1.95355	0.344011	0.344011	1.43072	0.081096	5.36089	0.885937	0.797762	0.735123	0.679946	0.865879	18.0861	0.925111	0.766463	0.583495	1.96889	1.93192	0.352409	0.352409	1.44276	0.094645	6.64907	0.873349	0.773475	0.695608	0.630536	0.401007	22.2575
TCGA-A2-A0EV	-0.347249	0.0390785	0.464706	0.414703	0.941584	0.862711	0.660277	1.99625	1.96403	0.494165	0.494165	1.54782	0.085315	3.3047	0.904796	0.85318	0.801083	0.748028	1.02524	13.7345	0.943919	0.833536	0.67002	2.04847	2.01714	0.49026	0.49026	1.53924	0.083114	4.30031	0.899936	0.835565	0.777101	0.723544	0.196896	18.6526
TCGA-A2-A0EW	0.872039	-0.120179	0.70559	0.693622	0.937545	0.786511	0.709921	1.97035	1.94541	0.444435	0.444435	1.53914	0.070511	3.11334	0.905699	0.848466	0.804609	0.755472	1.28383	12.1484	0.939201	0.848168	0.718051	2.32832	2.30439	0.425581	0.425581	1.57686	0.067738	3.38052	0.91182	0.874438	0.85259	0.831349	0.406289	16.299
TCGA-A2-A0EX	-0.0703529	0.00245153	0.327728	0.302762	0.941994	0.846438	0.663642	1.96745	1.9375	0.496359	0.496359	1.54176	0.08097	2.99288	0.907572	0.858246	0.808417	0.753558	1.96571	10.5707	0.944323	0.838763	0.655351	1.93994	1.9078	0.475905	0.475905	1.53234	0.085232	4.14684	0.898473	0.824037	0.751845	0.684293	0.525886	17.7383
TCGA-A2-A0EY	-0.227016	0.0244393	0.394993	0.384596	0.941393	0.840674	0.664413	1.99202	1.96337	0.487959	0.487959	1.53929	0.077642	3.27266	0.908772	0.855275	0.805043	0.753	0.831615	12.7959	0.942333	0.807101	0.669646	2.00066	1.97021	0.475395	0.475395	1.525	0.08133	4.55235	0.898915	0.826643	0.759699	0.697143	0.223817	18.2151
TCGA-A2-A0ST	-0.248947	0.0247877	0.425439	0.469198	0.935061	0.809824	0.750214	2.06826	2.04581	0.49412	0.49412	1.5758	0.064787	3.54609	0.911365	0.859651	0.818994	0.776037	4.22519	7.77527	0.950158	0.770902	0.599403	1.88602	1.86248	0.379679	0.379679	1.45694	0.065776	2.1976	0.916688	0.872467	0.838417	0.792663	0.064807	11.1063
TCGA-A2-A0SU	0.0145994	-0.00288064	0.274971	0.240517	0.94866	0.869427	0.620401	2.00009	1.96771	0.449302	0.449302	1.52413	0.085909	2.27318	0.905863	0.871916	0.841113	0.805608	0.114953	13.8268	0.947062	0.87499	0.685539	2.06369	2.0306	0.51083	0.51083	1.57026	0.088409	2.89486	0.900629	0.865305	0.828748	0.787597	0.118083	16.3848
TCGA-A2-A0SW	-0.954033	0.138513	1.40589	1.55189	0.945613	0.832033	0.695322	2.05998	2.02464	0.490849	0.490849	1.55455	0.092328	7.17568	0.877671	0.786683	0.714551	0.657879	0.08661	25.7399	0.958441	0.68828	0.650483	1.94716	1.92807	0.396731	0.396731	1.44323	0.055039	8.85437	0.907913	0.775194	0.673097	0.597641	1.89129	31.3479
TCGA-A2-A0SX	-0.0496043	0.0095464	0.263413	0.245087	0.949417	0.865535	0.680359	2.07466	2.04175	0.502632	0.502632	1.56225	0.087823	2.96894	0.899979	0.863422	0.827083	0.786663	0.092519	17.7637	0.9468	0.850442	0.604234	1.97339	1.94188	0.430747	0.430747	1.50308	0.084273	2.29406	0.904969	0.871038	0.840308	0.801613	0.101679	12.0522
TCGA-A2-A0SY	-0.085504	0.010883	0.375815	0.556353	0.940081	0.846906	0.705463	2.07899	2.0506	0.507954	0.507954	1.56854	0.078345	3.07555	0.903725	0.861732	0.826953	0.7889	0.533483	13.5104	0.93648	0.846162	0.681504	2.08964	2.06031	0.423739	0.423739	1.55315	0.079994	2.85872	0.905384	0.87009	0.83878	0.802766	0.30793	14.1563
TCGA-A2-A0T0	0.1498	-0.0197766	0.296686	0.427384	0.960416	0.554262	0.615149	1.93895	1.92706	0.285048	0.285048	1.32492	0.035418	7.89868	0.933833	0.792269	0.675474	0.591159	2.58725	32.2709	0.955911	0.635443	0.612684	1.95818	1.94576	0.324606	0.324606	1.38254	0.037653	2.16237	0.948414	0.893117	0.865156	0.83298	1.82585	5.64721
TCGA-A2-A0T1	-1.31407	0.163908	0.953705	0.812677	0.947549	0.854731	0.695848	2.0584	2.02819	0.512517	0.512517	1.56657	0.081981	2.72364	0.904573	0.869225	0.837294	0.800721	0.462324	12.995	0.950054	0.724333	0.576208	1.89749	1.8752	0.334431	0.334431	1.41274	0.062499	5.64113	0.907641	0.801378	0.709807	0.634955	0.652144	27.2693
TCGA-A2-A0T2	0.788461	-0.125932	1.0684	1.18563	0.943126	0.367233	0.616176	1.70361	1.69799	0.201821	0.201821	1.14687	0.017577	2.29712	0.962133	0.868557	0.807703	0.713398	0.590716	7.67669	0.932278	0.838166	0.691968	2.29002	2.25512	0.473042	0.473042	1.55564	0.090331	7.79981	0.878524	0.806612	0.760438	0.723635	0.31396	22.7441
TCGA-A2-A0T3	0.718774	-0.109942	0.68074	0.692124	0.942925	0.482775	0.64986	1.78875	1.77491	0.276427	0.276427	1.28879	0.039142	4.09879	0.917368	0.811395	0.736417	0.65498	0.085902	19.2558	0.946522	0.860203	0.654632	2.19856	2.16854	0.462377	0.462377	1.54282	0.080914	3.09735	0.90627	0.871959	0.845414	0.817328	0.204464	15.6777
TCGA-A2-A0T4	-0.820971	0.0986677	0.604137	0.529444	0.949113	0.850615	0.625622	2.01355	1.9832	0.453984	0.453984	1.51827	0.081547	2.39927	0.907641	0.87083	0.83898	0.80308	0.118589	14.5857	0.948093	0.779185	0.633715	1.93684	1.91095	0.429781	0.429781	1.48576	0.071557	2.4018	0.908591	0.867761	0.832885	0.788364	0.112257	12.4929
TCGA-A2-A0T5	0.335668	-0.0480712	0.311216	0.302074	0.945628	0.587804	0.607121	2.00691	1.99738	0.292112	0.292112	1.34473	0.02936	2.30916	0.953686	0.8903	0.86101	0.833529	0.202631	10.4019	0.944513	0.859854	0.691873	2.10462	2.0722	0.518122	0.518122	1.56668	0.086747	3.34836	0.898316	0.858776	0.820597	0.779527	0.112892	18.3294
TCGA-A2-A0T6	0.171041	-0.0268592	0.457945	0.467808	0.934785	0.824921	0.758449	2.07977	2.05492	0.489109	0.489109	1.58857	0.070164	3.53419	0.906514	0.858832	0.819125	0.776754	3.3687	8.87551	0.947543	0.835514	0.681574	2.07148	2.04267	0.495575	0.495575	1.54769	0.078774	3.80297	0.901599	0.85178	0.804017	0.754063	0.346376	22.062
TCGA-A2-A0T7	0.0471328	-0.00423338	0.227796	0.204996	0.949133	0.845119	0.677031	2.09752	2.06817	0.494564	0.494564	1.54975	0.079968	2.91103	0.905193	0.868197	0.83636	0.800787	0.15504	16.1794	0.949069	0.837283	0.585857	1.9388	1.90846	0.413794	0.413794	1.48289	0.080896	2.48162	0.906982	0.867204	0.828146	0.780074	0.07436	14.8084
TCGA-A2-A0YC	0.0410482	-0.00378211	0.211777	0.200727	0.949027	0.835321	0.638937	1.93246	1.90092	0.42538	0.42538	1.51954	0.084525	2.95163	0.901395	0.853705	0.800372	0.740239	0.122935	18.7209	0.948673	0.843232	0.651243	2.04885	2.01924	0.453772	0.453772	1.53192	0.080957	2.86934	0.904829	0.866305	0.830829	0.790852	0.101165	16.7425
TCGA-A2-A0YD	-9.72839	1.27749	6.30774	6.05047	0.950811	0.831733	0.651385	2.04505	2.0167	0.450326	0.450326	1.52605	0.07742	2.84438	0.906612	0.866561	0.832162	0.79307	0.11014	16.613	0.943957	0.309329	0.621716	1.60358	1.59433	0.087944	0.087944	1.07624	0.028861	5.01759	0.944544	0.758657	0.60868	0.488666	20.1401	2.18937
TCGA-A2-A0YE	-0.117776	0.0131844	0.42627	0.407855	0.943795	0.856765	0.670357	2.04872	2.01743	0.443753	0.443753	1.55139	0.08393	2.48602	0.904858	0.871726	0.841644	0.807083	0.507948	12.4665	0.938912	0.850423	0.693262	2.31281	2.2864	0.467836	0.467836	1.56276	0.073223	4.0294	0.907593	0.865438	0.837072	0.810186	0.342315	18.2478
TCGA-A2-A0YF	0.582772	-0.080223	0.482893	0.543696	0.955306	0.616692	0.603513	1.78741	1.77033	0.289774	0.289774	1.36298	0.049792	5.57213	0.918223	0.788429	0.671203	0.576676	1.39477	28.0362	0.940036	0.834113	0.68259	2.06824	2.04191	0.408515	0.408515	1.54761	0.073063	2.78608	0.910479	0.870723	0.839039	0.803941	0.205402	13.3095
TCGA-A2-A0YG	0.381388	-0.05163	0.300421	0.346825	0.951301	0.698928	0.620658	1.8615	1.84057	0.306707	0.306707	1.42951	0.05931	5.59192	0.907559	0.796583	0.704098	0.628272	0.748907	27.156	0.952293	0.841465	0.65963	2.08929	2.06074	0.475438	0.475438	1.53656	0.078266	3.50929	0.904928	0.860824	0.819846	0.775294	0.073277	19.3378
TCGA-A2-A0YH	-5.77715	0.729689	4.38299	3.47023	0.933914	0.844747	0.674619	2.02102	1.99202	0.484923	0.484923	1.54801	0.079256	2.62395	0.906282	0.869094	0.835785	0.796216	0.142547	13.8852	0.954103	0.460574	0.544397	1.73711	1.72632	0.160019	0.160019	1.19144	0.032463	4.96271	0.940578	0.804262	0.674325	0.566089	1.16581	25.995
TCGA-A2-A0YI	-0.00183801	-0.000157839	0.115031	0.111009	0.9431	0.749386	0.683024	2.02281	2.00347	0.447495	0.447495	1.50137	0.05645	3.29352	0.922361	0.864507	0.823369	0.778283	0.223562	15.193	0.949095	0.750517	0.675516	1.98841	1.96776	0.449688	0.449688	1.49722	0.059935	3.24557	0.919605	0.861923	0.817611	0.76751	0.236091	15.087
TCGA-A2-A0YJ	0.426273	-0.0621393	0.587925	0.607681	0.967701	0.399689	0.595951	1.61574	1.60463	0.194789	0.194789	1.16916	0.034003	4.12802	0.937653	0.794202	0.641146	0.50414	1.09552	23.3799	0.947495	0.724047	0.698164	2.05736	2.04057	0.446497	0.446497	1.49595	0.049397	3.56621	0.92283	0.866268	0.82797	0.783672	0.146399	14.2357
TCGA-A2-A0YK	-0.189188	0.0202572	0.291893	0.236109	0.944619	0.829798	0.677839	2.0648	2.03973	0.448828	0.448828	1.54233	0.070663	2.6998	0.91278	0.873053	0.84277	0.80884	0.15358	14.0038	0.948673	0.819618	0.672045	1.98528	1.95709	0.472215	0.472215	1.53324	0.077646	2.84318	0.90553	0.863042	0.822726	0.775448	0.136621	15.281
TCGA-A2-A0YL	-0.234309	0.0281764	0.272073	0.258856	0.941914	0.860388	0.688545	2.05281	2.02033	0.47731	0.47731	1.56485	0.086907	2.56659	0.902909	0.870987	0.840517	0.805343	0.306997	12.6096	0.944821	0.845136	0.675507	2.00868	1.97853	0.471631	0.471631	1.54878	0.082168	2.75723	0.904211	0.865063	0.82732	0.783488	0.141807	15.4149
TCGA-A2-A0YM	0.00112424	-0.00139048	0.222718	0.210933	0.947767	0.829692	0.62691	1.93927	1.90884	0.359459	0.359459	1.50835	0.081769	2.71721	0.903636	0.859779	0.814271	0.761779	0.077567	17.5898	0.952045	0.832427	0.612046	1.94413	1.91245	0.347912	0.347912	1.49936	0.08462	3.25664	0.900388	0.847786	0.789437	0.726135	0.223048	20.7947
TCGA-A2-A0YT	0.132078	-0.018037	0.286115	0.300693	0.946316	0.844263	0.689476	2.06163	2.03399	0.497233	0.497233	1.55722	0.076157	2.68014	0.909045	0.872024	0.841933	0.807223	0.232062	12.7301	0.947611	0.846262	0.610236	1.88643	1.85045	0.394461	0.394461	1.50523	0.094311	3.34734	0.894007	0.835425	0.764611	0.690861	0.109384	20.2425
TCGA-A2-A1FV	0.0293948	-0.00472294	0.0938214	0.105242	0.941712	0.487614	0.654419	1.71498	1.70415	0.24714	0.24714	1.29616	0.032953	2.88206	0.933294	0.844447	0.767726	0.671142	0.192154	12.8658	0.936183	0.524768	0.640233	1.73474	1.72156	0.256087	0.256087	1.31853	0.039337	3.01623	0.929596	0.847162	0.764223	0.656008	0.098418	11.7653
TCGA-A2-A1FW	0.17342	-0.0263175	0.214333	0.264364	0.93791	0.41491	0.616708	1.63174	1.62171	0.159573	0.159573	1.20026	0.030145	3.05926	0.935549	0.828101	0.715658	0.58476	0.067843	16.3767	0.942473	0.567233	0.670156	2.04574	2.03729	0.29675	0.29675	1.37216	0.025857	3.70359	0.945606	0.864613	0.826831	0.784628	0.154226	14.1716
TCGA-A2-A1FX	0.0372601	-0.0069944	0.235677	0.286628	0.942562	0.459508	0.647354	1.69953	1.68896	0.217225	0.217225	1.26566	0.031747	3.12906	0.933003	0.836511	0.752831	0.651956	0.116427	15.408	0.939111	0.505507	0.623685	1.51357	1.49348	0.160729	0.160729	1.29092	0.058081	2.96604	0.907817	0.782491	0.617657	0.448743	8.60818	4.56406
TCGA-A2-A1FZ	-0.0616291	0.0103551	0.0986459	0.108713	0.93513	0.428765	0.624793	1.63593	1.62478	0.182278	0.182278	1.22018	0.033444	2.70278	0.931407	0.839084	0.745593	0.624983	0.071413	14.7476	0.940411	0.447778	0.642557	1.51966	1.50588	0.235706	0.235706	1.2512	0.041512	3.00795	0.923243	0.79968	0.634676	0.456282	0.162762	12.9116
TCGA-A2-A1G0	0.0372998	-0.0043937	0.108961	0.11924	0.934609	0.447687	0.617737	1.67559	1.66529	0.162319	0.162319	1.23401	0.030688	2.63217	0.93565	0.847195	0.766699	0.659123	0.070461	14.2306	0.938288	0.550603	0.674834	2.00918	2.00119	0.29929	0.29929	1.36226	0.02449	3.52194	0.94565	0.862595	0.825072	0.783075	0.24169	14.1364
TCGA-A2-A1G1	0.0431033	-0.0081197	0.160337	0.224949	0.942863	0.46611	0.637966	1.7064	1.69628	0.220488	0.220488	1.26551	0.030536	2.82571	0.936076	0.845349	0.770194	0.673768	0.175734	13.5955	0.944691	0.404175	0.588414	1.57889	1.56745	0.135786	0.135786	1.16848	0.033569	2.52813	0.931452	0.831382	0.71607	0.563289	0.065724	13.9843
TCGA-A2-A1G4	0.100024	-0.0124528	0.273596	0.407234	0.944446	0.526507	0.661036	1.78715	1.77085	0.232858	0.232858	1.33386	0.04639	5.10465	0.910973	0.794654	0.702656	0.615443	0.08558	18.8481	0.942018	0.556102	0.657992	1.97731	1.96793	0.294444	0.294444	1.3556	0.028227	3.38959	0.942032	0.8602	0.820189	0.774715	0.150619	14.9183
TCGA-A2-A1G6	-0.0533057	0.00785319	0.127061	0.124881	0.942201	0.479762	0.623097	1.64937	1.63654	0.211214	0.211214	1.26781	0.03807	2.78775	0.926376	0.832567	0.736119	0.618075	0.101277	15.2782	0.943257	0.465288	0.628184	1.78105	1.77219	0.212986	0.212986	1.25804	0.026569	2.62616	0.942916	0.858013	0.804975	0.733955	0.114866	13.0259
TCGA-A2-A259	-2.03871	0.28662	1.86014	1.71866	0.933139	0.493792	0.635102	1.73116	1.71889	0.207519	0.207519	1.28861	0.036173	3.58981	0.926419	0.824169	0.734575	0.636993	0.080585	17.0224	0.940442	0.149869	0.582672	1.83	1.82554	0.075142	0.075142	0.733361	0.013688	3.21941	0.9781	0.910581	0.805868	0.724112	0.090674	16.2016
TCGA-A2-A25A	-0.0105564	0.00127309	0.125452	0.125692	0.940671	0.449784	0.625724	1.61795	1.60573	0.177606	0.177606	1.24161	0.036455	2.59319	0.927277	0.835513	0.732096	0.599887	0.068587	14.2143	0.943511	0.508003	0.651702	1.95306	1.94476	0.265972	0.265972	1.31214	0.024864	3.7398	0.944395	0.853196	0.806749	0.756366	0.094743	17.2029
TCGA-A2-A25B	0.0264449	-0.00320432	0.206651	0.190591	0.939862	0.444361	0.645548	1.71027	1.70108	0.208098	0.208098	1.24989	0.02804	2.85097	0.93899	0.849359	0.774156	0.676051	0.075409	14.1795	0.941099	0.466704	0.640669	1.64879	1.63528	0.194205	0.194205	1.2679	0.040097	3.18172	0.925121	0.824905	0.705881	0.567679	0.072882	14.6334
TCGA-A2-A25C	-0.0104142	0.00141438	0.0803791	0.0895734	0.940643	0.388257	0.610886	1.54802	1.53713	0.127593	0.127593	1.16731	0.032706	2.71692	0.93135	0.818768	0.697888	0.550274	0.064998	15.3818	0.938102	0.437796	0.624064	1.55188	1.53739	0.169934	0.169934	1.22873	0.042757	2.96958	0.919829	0.801037	0.657625	0.503797	0.063028	16.7049
TCGA-A2-A25D	0.040825	-0.00654679	0.0743862	0.0949394	0.938917	0.457739	0.656939	1.79294	1.78552	0.246383	0.246383	1.27037	0.023188	3.26727	0.947333	0.853821	0.786035	0.701895	0.085679	14.7732	0.945197	0.481289	0.629963	1.70147	1.69022	0.244772	0.244772	1.27395	0.033769	3.35257	0.932237	0.833055	0.73313	0.619783	0.065296	17.3199
TCGA-A2-A25E	0.129687	-0.0190448	0.159391	0.157593	0.940482	0.343844	0.608623	1.545	1.53624	0.129858	0.129858	1.11294	0.026617	3.18864	0.937237	0.803923	0.666058	0.515418	0.063244	17.2711	0.944171	0.435408	0.608498	1.64735	1.63632	0.1608	0.1608	1.21538	0.032957	3.41512	0.93332	0.81983	0.711614	0.591889	0.064201	17.5785
TCGA-A2-A25F	-0.164842	0.0240294	0.191938	0.204198	0.94292	0.422984	0.62019	1.56573	1.55307	0.152481	0.152481	1.21107	0.037501	2.82998	0.9247	0.821016	0.690452	0.534822	0.068224	15.7051	0.943793	0.364482	0.609907	1.70054	1.69387	0.157314	0.157314	1.13917	0.020389	3.3454	0.950892	0.837121	0.751537	0.653493	0.067481	16.9489
TCGA-A2-A3KC	0.0491132	-0.00720168	0.177104	0.166608	0.8916	0.657645	0.602817	1.51193	1.49912	0.315041	0.315041	1.3904	0.038061	1.91198	0.953485	0.891523	0.723669	0.489645	0.376743	2.90128	0.890481	0.661121	0.569389	1.51748	1.50366	0.281036	0.281036	1.36792	0.040275	1.82899	0.951579	0.898879	0.737209	0.49585	0.270336	3.17063
TCGA-A2-A3KD	0.138664	-0.0171387	0.143487	0.133875	0.895362	0.6483	0.603124	1.67652	1.66558	0.313217	0.313217	1.38441	0.032901	1.89924	0.9576	0.918995	0.843496	0.712077	1.17045	3.3221	0.889388	0.678891	0.600952	1.69008	1.67835	0.31748	0.31748	1.40287	0.035123	1.95949	0.958746	0.924331	0.849819	0.720904	1.94811	2.63673
TCGA-A2-A3XS	0.174062	-0.0216812	0.167758	0.172365	0.891738	0.611754	0.607636	1.78663	1.77814	0.285626	0.285626	1.36245	0.025914	1.91198	0.964252	0.933036	0.885643	0.805337	4.02505	2.71674	0.887768	0.648089	0.609157	1.85937	1.85058	0.296826	0.296826	1.38859	0.026908	2.00942	0.962814	0.934385	0.896747	0.834923	2.54854	2.96451
TCGA-A2-A3XT	0.145467	-0.0190529	0.141897	0.148041	0.882283	0.622451	0.615617	1.7519	1.74277	0.290739	0.290739	1.37564	0.028136	1.94763	0.962458	0.927946	0.870969	0.776774	2.41509	2.76933	0.886088	0.674873	0.617074	1.80132	1.79087	0.318665	0.318665	1.41179	0.03153	2.10957	0.959479	0.927931	0.873315	0.784544	3.7269	2.76835
TCGA-A2-A3XU	-0.315459	0.0368729	0.34111	0.28551	0.885612	0.66216	0.629648	1.77535	1.76578	0.321243	0.321243	1.41229	0.029229	1.98714	0.961988	0.927718	0.871322	0.783102	3.37996	2.64333	0.890239	0.609683	0.594537	1.83409	1.82576	0.287986	0.287986	1.35151	0.025458	2.20155	0.964441	0.930982	0.881076	0.800753	0.859125	3.05004
TCGA-A2-A3XV	-0.17956	0.0198998	0.202138	0.184981	0.887819	0.67319	0.606408	1.77174	1.76139	0.304657	0.304657	1.40313	0.031321	1.9071	0.960028	0.930727	0.882281	0.798152	3.61887	2.79765	0.89435	0.650676	0.603365	1.86831	1.8596	0.308429	0.308429	1.38617	0.02656	1.94325	0.962015	0.933996	0.901194	0.847948	2.87478	3.12896
TCGA-A2-A3XW	-0.121924	0.0162943	0.183861	0.174395	0.885742	0.664703	0.631494	1.75677	1.74683	0.325111	0.325111	1.41522	0.030323	2.0399	0.961017	0.925458	0.863948	0.767497	3.62588	2.61748	0.884595	0.632344	0.611461	1.80013	1.79129	0.297051	0.297051	1.37955	0.027263	1.97231	0.963327	0.93148	0.886526	0.811707	2.34254	2.95632
TCGA-A2-A3XX	-0.199061	0.0240482	0.203261	0.28348	0.894504	0.636077	0.601305	1.78717	1.77812	0.30792	0.30792	1.37483	0.02755	1.91433	0.962196	0.931701	0.886457	0.807789	3.40637	2.86653	0.894308	0.585776	0.589028	1.79282	1.78454	0.27132	0.27132	1.33009	0.025271	2.06872	0.963334	0.929198	0.878561	0.789513	1.25067	3.17603
TCGA-A2-A3XY	-0.312516	0.03634	0.306311	0.259018	0.890017	0.669067	0.620846	1.78592	1.77569	0.3184	0.3184	1.41068	0.031052	1.9704	0.958926	0.927835	0.879756	0.800197	2.77586	2.94708	0.891372	0.60993	0.615259	1.75336	1.74432	0.288698	0.288698	1.36656	0.027593	2.02395	0.962542	0.927711	0.86672	0.765021	3.22888	2.68474
TCGA-A2-A3XZ	-0.0203273	0.00319323	0.0864254	0.0970314	0.888293	0.648277	0.6008	1.8911	1.88263	0.298711	0.298711	1.38272	0.025879	1.89809	0.963405	0.936638	0.908641	0.864503	2.55506	3.19129	0.888767	0.634222	0.608628	1.73428	1.72416	0.298587	0.298587	1.37882	0.030814	2.0087	0.959515	0.922615	0.859949	0.75417	1.03267	3.39084
TCGA-A2-A3Y0	-0.0852075	0.00921078	0.19891	0.237904	0.888202	0.66194	0.612094	1.71113	1.70077	0.306461	0.306461	1.39986	0.031382	1.90444	0.960244	0.924763	0.857766	0.746018	2.79877	2.76314	0.890389	0.654425	0.62554	1.89817	1.88975	0.318533	0.318533	1.40434	0.025875	2.02816	0.964446	0.935661	0.900559	0.849414	1.06006	3.08154
TCGA-A2-A4RW	-0.447211	0.0540512	0.330939	0.323482	0.890132	0.67431	0.635989	1.69101	1.68008	0.327499	0.327499	1.42454	0.033248	2.0455	0.958355	0.91621	0.835589	0.710826	3.18248	2.66174	0.898186	0.588428	0.603471	1.68226	1.67305	0.267184	0.267184	1.34258	0.028266	1.92451	0.960298	0.919348	0.844363	0.716928	0.550213	3.4078
TCGA-A2-A4RX	0.0396701	-0.00519843	0.122072	0.114257	0.890418	0.635847	0.613336	1.79458	1.78557	0.298397	0.298397	1.38328	0.027602	1.8883	0.962515	0.931247	0.88712	0.814459	1.80741	3.02758	0.893313	0.656426	0.611992	1.88177	1.87316	0.320617	0.320617	1.39616	0.026326	2.0044	0.962668	0.934796	0.901661	0.847862	4.38258	2.81697
TCGA-A2-A4RY	-6.2018	0.751952	3.76392	3.54741	0.891054	0.649262	0.62626	1.82377	1.81541	0.315847	0.315847	1.4014	0.025818	2.01954	0.965778	0.934993	0.889606	0.818512	3.98326	2.46712	0.927555	0.21857	0.559434	1.789	1.78576	0.102906	0.102906	0.879566	0.009969	1.80936	0.985902	0.949896	0.90699	0.839786	1.63359	3.0567
TCGA-A2-A4S0	0.171932	-0.0224204	0.117464	0.11823	0.896086	0.523795	0.601788	1.82698	1.82093	0.243819	0.243819	1.29083	0.018705	1.86498	0.968575	0.93434	0.899171	0.841542	1.29465	3.34023	0.896386	0.636989	0.596268	1.74957	1.74032	0.299522	0.299522	1.3718	0.028262	1.87261	0.961729	0.92988	0.878883	0.788945	2.35691	2.96957
TCGA-A2-A4S1	0.0942208	-0.0117454	0.0933334	0.0916035	0.894466	0.595484	0.584545	1.778	1.76961	0.273727	0.273727	1.33391	0.02581	1.87436	0.962805	0.931068	0.88792	0.809812	1.38165	3.22206	0.882092	0.636043	0.608954	1.72201	1.71203	0.298035	0.298035	1.3803	0.030419	2.02787	0.960476	0.923449	0.853594	0.738877	1.88875	2.78781
TCGA-A2-A4S2	-0.358208	0.0461902	0.269945	0.256105	0.891332	0.665562	0.625704	1.80197	1.79227	0.317957	0.317957	1.41178	0.029677	1.9807	0.960778	0.929915	0.88225	0.805338	3.99072	2.70465	0.890025	0.587085	0.601213	1.79286	1.78546	0.274349	0.274349	1.33996	0.023049	2.00218	0.966611	0.933045	0.882753	0.797526	3.63093	2.66554
TCGA-A2-A4S3	-0.150714	0.0198161	0.200104	0.184809	0.88714	0.665785	0.622327	1.71924	1.70896	0.323244	0.323244	1.40958	0.031248	2.01495	0.959697	0.921358	0.852613	0.74253	2.09846	2.99549	0.887612	0.629241	0.616726	1.70826	1.69822	0.301444	0.301444	1.38114	0.030531	2.12836	0.959069	0.916504	0.83774	0.712239	1.04561	3.33342
TCGA-A7-A0CD	-0.0330405	0.00168993	0.245479	0.27701	0.927514	0.74634	0.601868	2.11162	2.07992	0.359513	0.359513	1.44466	0.082211	8.0817	0.876102	0.782817	0.721832	0.671908	0.206143	24.7535	0.927986	0.750662	0.584276	2.15584	2.11875	0.344613	0.344613	1.43429	0.092241	11.9305	0.862063	0.752381	0.686689	0.63876	0.260974	25.5968
TCGA-A7-A0CE	0.0380641	-0.00270111	0.23176	0.268057	0.9334	0.752794	0.602137	2.2082	2.17061	0.346306	0.346306	1.4486	0.093908	13.4591	0.859011	0.751888	0.685238	0.636116	0.137488	29.8351	0.921765	0.750657	0.587723	2.15777	2.12452	0.338588	0.338588	1.43684	0.08403	10.2717	0.872028	0.773407	0.712984	0.665912	0.118835	24.9335
TCGA-A7-A0CG	-0.118216	0.00829244	0.350414	0.359607	0.91592	0.732792	0.623485	2.12417	2.09219	0.362307	0.362307	1.45203	0.082329	8.87326	0.872757	0.778008	0.719377	0.672231	0.466939	23.4836	0.931692	0.726016	0.618572	2.27705	2.23886	0.3583	0.3583	1.44456	0.091186	18.9257	0.851208	0.736289	0.683193	0.646518	0.137766	27.766
TCGA-A7-A0CH	-0.0651392	0.0106459	0.271022	0.296547	0.933987	0.759813	0.602555	2.03642	1.99949	0.36668	0.36668	1.45293	0.094454	8.36512	0.866772	0.763453	0.689953	0.630643	0.250017	24.3998	0.926338	0.741281	0.611047	2.04223	2.00481	0.375616	0.375616	1.44828	0.094116	9.1843	0.860298	0.755219	0.690242	0.638834	0.328507	22.7607
TCGA-A7-A0CJ	0.176926	-0.027481	0.35905	0.363268	0.919888	0.706818	0.550839	1.89795	1.86482	0.307414	0.307414	1.38256	0.085332	6.58829	0.871712	0.759467	0.677761	0.609351	0.176585	22.995	0.92358	0.750899	0.547818	2.11398	2.07964	0.320316	0.320316	1.40644	0.085779	9.28652	0.872299	0.769663	0.706405	0.657242	0.216708	23.7858
TCGA-A7-A0D9	-0.101023	0.00814209	0.458781	0.336264	0.886764	0.790004	0.597099	2.01726	1.98373	0.339374	0.339374	1.4659	0.088044	5.20267	0.883879	0.80288	0.741641	0.687354	0.69846	19.256	0.929326	0.770621	0.556976	1.97855	1.93892	0.316115	0.316115	1.4249	0.099198	6.79864	0.867808	0.766537	0.689571	0.625095	0.34021	22.0685
TCGA-A7-A0DA	-0.000432625	-0.0111176	0.822429	0.770247	0.937607	0.848399	0.708158	2.1174	2.08871	0.487878	0.487878	1.57096	0.078683	2.8487	0.90728	0.87219	0.843034	0.810558	2.37706	8.95962	0.939577	0.844332	0.714085	2.35017	2.32623	0.418437	0.418437	1.57249	0.068029	3.61228	0.912807	0.874651	0.852391	0.831307	0.538943	15.8032
TCGA-A7-A13D	0.0223419	-0.00294191	0.140269	0.151097	0.865787	0.723502	0.629284	1.81575	1.80381	0.335769	0.335769	1.45051	0.035809	1.98263	0.958782	0.930505	0.88439	0.811937	3.0496	2.76854	0.872631	0.727705	0.613376	1.72224	1.70897	0.32241	0.32241	1.44191	0.039272	2.11011	0.9555	0.920827	0.845084	0.721239	2.46095	2.76507
TCGA-A7-A13E	0.0140501	-0.00137966	0.207372	0.200655	0.870237	0.727052	0.621052	1.73196	1.71872	0.339075	0.339075	1.44692	0.039107	1.92664	0.955094	0.922318	0.859137	0.753659	2.36459	2.97539	0.874374	0.728761	0.613632	1.73698	1.72371	0.317605	0.317605	1.44272	0.03922	2.27388	0.955307	0.917527	0.832511	0.701692	2.54065	2.84532
TCGA-A7-A13G	0.226607	-0.029182	1.01061	0.620484	0.935477	0.505039	0.688299	1.8775	1.86785	0.25959	0.25959	1.33333	0.029737	3.59151	0.942063	0.849731	0.793722	0.730887	2.50364	11.1972	0.847051	0.640257	0.607947	1.6119	1.59858	0.247298	0.247298	1.38245	0.038769	2.27314	0.949961	0.884418	0.748107	0.571125	0.060111	11.0567
TCGA-A7-A13H	-0.00271776	-0.00147257	0.104815	0.0977436	0.897321	0.615567	0.62925	1.78543	1.77743	0.311672	0.311672	1.38032	0.024898	2.03381	0.9646	0.928487	0.875532	0.793006	2.34626	2.83189	0.894906	0.619211	0.596229	1.6544	1.64348	0.294599	0.294599	1.35948	0.032723	1.88015	0.958347	0.919388	0.833542	0.685991	1.49217	2.86124
TCGA-A7-A26E	-0.0524883	0.00625721	0.169459	0.157718	0.870635	0.728377	0.627181	1.84057	1.82821	0.342347	0.342347	1.45198	0.03679	1.97925	0.958075	0.932035	0.891705	0.827903	2.62303	2.86085	0.871769	0.729023	0.618099	1.79866	1.78592	0.344832	0.344832	1.44603	0.03781	2.02909	0.957407	0.929472	0.877234	0.791435	4.66622	2.59435
TCGA-A7-A26F	0.262418	-0.0316342	1.47154	0.909765	0.934705	0.43085	0.600567	1.51813	1.50294	0.12597	0.12597	1.20511	0.043964	2.35507	0.919941	0.824273	0.694853	0.51801	0.092173	12.852	0.850181	0.667538	0.609423	1.6565	1.64324	0.256139	0.256139	1.40162	0.038842	2.15914	0.952662	0.902312	0.799431	0.643008	0.061924	8.19313
TCGA-A7-A26G	0.0823731	-0.0143119	0.209309	0.231227	0.938942	0.452747	0.643161	1.60685	1.59426	0.215147	0.215147	1.2564	0.037723	2.69623	0.927135	0.831127	0.717965	0.576265	0.111392	13.1411	0.939031	0.41167	0.599556	1.66917	1.65892	0.144396	0.144396	1.18461	0.029742	2.91775	0.93674	0.83606	0.747753	0.639106	0.06244	16.2926
TCGA-A7-A26H	0.00405746	-0.000496588	0.0794705	0.0839073	0.92536	0.448471	0.650257	1.63913	1.62839	0.20646	0.20646	1.25705	0.032931	2.56261	0.9343	0.844319	0.748318	0.619441	0.116366	12.0182	0.940878	0.431885	0.628321	1.52428	1.50981	0.188847	0.188847	1.22578	0.042961	2.78678	0.921436	0.804281	0.644098	0.469202	0.081293	14.6076
TCGA-A7-A26I	0.328384	-0.0419502	1.54818	0.987864	0.925606	0.442661	0.649816	1.64597	1.63568	0.200036	0.200036	1.25109	0.031603	2.76601	0.935358	0.841612	0.7435	0.617299	0.100611	13.3967	0.842851	0.661487	0.610277	1.6762	1.66356	0.269887	0.269887	1.39827	0.037059	2.37229	0.953769	0.899317	0.788843	0.633006	0.087543	6.56212
TCGA-A7-A26J	0.717683	-0.0864576	0.729513	0.665919	0.872538	0.726826	0.625133	1.83002	1.81788	0.342603	0.342603	1.44963	0.036304	1.98859	0.958764	0.932705	0.889444	0.819302	4.37447	2.59363	0.806535	0.735779	0.615492	1.82169	1.80852	0.16238	0.16238	1.4482	0.038825	2.21091	0.957659	0.92232	0.863105	0.776221	0.067275	6.66144
TCGA-A7-A2KD	0.226093	-0.0257865	0.263428	0.290004	0.897678	0.541049	0.592145	1.53329	1.52279	0.258646	0.258646	1.29789	0.031521	1.89677	0.955384	0.897658	0.749034	0.526651	0.082753	3.70331	0.897743	0.595201	0.62223	1.88785	1.88122	0.294978	0.294978	1.36084	0.020619	2.14558	0.968151	0.934132	0.894647	0.834796	1.8841	3.059
TCGA-A7-A3IY	-0.743108	0.0887812	0.599547	0.555579	0.897991	0.683923	0.593667	1.65294	1.64028	0.327387	0.327387	1.40078	0.037402	1.87383	0.953347	0.917038	0.835424	0.690888	1.61316	3.02756	0.879182	0.604582	0.571876	1.81826	1.80953	0.264347	0.264347	1.33098	0.026404	1.88016	0.964295	0.937852	0.902764	0.837854	0.059655	2.97565
TCGA-A7-A3IZ	-0.673642	0.0829935	0.524437	0.547617	0.89635	0.661314	0.607114	1.54828	1.53597	0.317849	0.317849	1.39591	0.036742	1.9634	0.955616	0.897968	0.75396	0.5438	0.179123	3.13262	0.90996	0.569278	0.577168	1.63443	1.62409	0.258925	0.258925	1.30885	0.030835	1.95888	0.956649	0.911902	0.811514	0.646606	0.06444	4.05176
TCGA-A7-A3J0	-0.86071	0.101038	0.596745	0.548696	0.894487	0.666302	0.59936	1.59801	1.58601	0.307535	0.307535	1.39359	0.035865	1.88708	0.956682	0.912702	0.804341	0.625859	0.197997	2.83866	0.903729	0.534714	0.583392	1.56683	1.55642	0.251476	0.251476	1.28631	0.030992	1.94121	0.955426	0.902076	0.772301	0.569608	0.060579	5.50666
TCGA-A7-A3J1	-0.00657545	0.00253702	0.150013	0.138802	0.891342	0.651296	0.575624	1.47883	1.46493	0.281076	0.281076	1.36614	0.040483	1.88239	0.949464	0.886265	0.699593	0.442228	0.060971	4.70361	0.895387	0.663259	0.595306	1.50217	1.48902	0.320656	0.320656	1.38865	0.038769	1.98632	0.952315	0.885325	0.702322	0.465641	1.44026	2.84614
TCGA-A7-A3RF	0.0525987	-0.00777044	0.115798	0.136875	0.899139	0.581879	0.619256	1.9061	1.90034	0.284284	0.284284	1.34893	0.018171	1.96478	0.971642	0.940762	0.910244	0.865542	2.28834	2.77777	0.874489	0.59877	0.568744	1.73947	1.73019	0.24236	0.24236	1.3244	0.027914	1.89265	0.96415	0.934528	0.881397	0.780615	0.060623	2.80767
TCGA-A7-A425	0.198489	-0.0254469	0.151404	0.152381	0.901701	0.538834	0.576296	1.50641	1.49514	0.248536	0.248536	1.28433	0.033292	1.88782	0.953929	0.892787	0.725207	0.484229	0.061102	6.20991	0.895101	0.65024	0.594641	1.5273	1.51466	0.312094	0.312094	1.37956	0.03784	1.98086	0.953511	0.892583	0.726429	0.498671	0.908275	2.88685
TCGA-A7-A426	0.0650646	-0.00926247	0.114738	0.110452	0.894933	0.651944	0.620247	1.74243	1.7326	0.326399	0.326399	1.399	0.030045	1.97365	0.960721	0.924173	0.862303	0.761649	1.94051	2.99123	0.891126	0.660799	0.601906	1.57856	1.56604	0.30908	0.30908	1.39182	0.037106	1.99439	0.953998	0.901756	0.775861	0.584862	0.060536	5.13929
TCGA-A7-A4SA	-0.208227	0.0226669	0.271027	0.272506	0.88553	0.667659	0.634009	1.75573	1.74573	0.319815	0.319815	1.41888	0.030471	2.03504	0.961361	0.926167	0.86369	0.765935	4.25435	2.45488	0.893226	0.632359	0.601144	1.95154	1.94434	0.275566	0.275566	1.37217	0.022316	1.86335	0.967077	0.941658	0.920164	0.888461	1.22236	3.1006
TCGA-A7-A4SB	0.269224	-0.0361781	0.225533	0.273667	0.89194	0.577727	0.605963	1.68114	1.67238	0.271354	0.271354	1.3364	0.026968	1.91955	0.961536	0.920791	0.847396	0.720795	1.4441	3.18216	0.899473	0.668159	0.597348	1.8357	1.82564	0.318399	0.318399	1.39333	0.030427	2.0758	0.958721	0.928605	0.885533	0.813052	2.73312	3.34597
TCGA-A7-A4SC	-0.21163	0.0266784	0.197334	0.18624	0.899786	0.643031	0.604623	1.70488	1.69483	0.306845	0.306845	1.38194	0.030592	1.94942	0.960108	0.925055	0.857808	0.741205	2.66192	2.7749	0.895437	0.587968	0.597427	1.70411	1.69464	0.27582	0.27582	1.33787	0.028813	1.94597	0.95944	0.92127	0.852711	0.733575	1.00642	3.38007
TCGA-A7-A4SD	-0.0800219	0.00856396	0.189031	0.173257	0.887905	0.629624	0.601837	1.73319	1.72371	0.29153	0.29153	1.37079	0.028843	1.93209	0.96162	0.927125	0.87011	0.770115	1.24682	3.09126	0.891803	0.626345	0.615556	1.86191	1.85407	0.297807	0.297807	1.37831	0.024108	2.02118	0.965487	0.935041	0.896263	0.835717	1.73695	2.94707
TCGA-A7-A4SE	-0.169604	0.0217635	0.14711	0.141999	0.886966	0.63011	0.578534	1.8572	1.84892	0.279841	0.279841	1.35397	0.025324	1.84559	0.96516	0.938372	0.909328	0.859789	1.25038	3.13108	0.895639	0.593901	0.596417	1.77127	1.76289	0.280632	0.280632	1.34149	0.025727	2.10919	0.962898	0.926745	0.867915	0.768838	2.65154	3.01692
TCGA-A7-A4SF	0.159254	-0.0226036	0.177992	0.196138	0.887221	0.596982	0.619026	1.72292	1.71456	0.290288	0.290288	1.3599	0.025909	2.03212	0.963284	0.923251	0.854726	0.743691	2.88496	2.78768	0.888779	0.63977	0.624302	1.93034	1.92281	0.311581	0.311581	1.39365	0.023162	2.18409	0.967133	0.938748	0.904351	0.852568	3.40585	2.58264
TCGA-A7-A56D	-0.0234062	0.00243685	0.246749	0.25959	0.886671	0.674829	0.62569	1.65691	1.6458	0.336018	0.336018	1.41778	0.033882	2.16116	0.958157	0.911026	0.804864	0.649476	7.0786	2.37589	0.890136	0.664335	0.622636	1.80983	1.80029	0.320737	0.320737	1.40885	0.029507	2.15133	0.962148	0.929363	0.87614	0.790784	3.62565	2.71079
TCGA-A7-A5ZV	-0.359573	0.0401273	0.387361	0.337022	0.883502	0.70564	0.608176	1.6978	1.6861	0.338145	0.338145	1.42484	0.035284	2.07774	0.958231	0.920808	0.83288	0.692844	8.30721	2.31041	0.88945	0.65397	0.606012	1.67839	1.66725	0.309512	0.309512	1.39027	0.033639	2.27078	0.957738	0.906669	0.794255	0.641345	2.7626	2.77492
TCGA-A7-A5ZW	0.376553	-0.049965	0.273554	0.273479	0.889775	0.4755	0.603904	1.63408	1.6266	0.222529	0.222529	1.25035	0.022989	2.0505	0.963622	0.914969	0.81064	0.646747	6.10959	2.5361	0.881938	0.705183	0.606735	1.69001	1.67704	0.324355	0.324355	1.42353	0.038426	1.95917	0.955995	0.920518	0.846158	0.718075	1.99909	2.98432
TCGA-A7-A5ZX	-0.0269811	0.00315341	0.130685	0.127638	0.886946	0.711367	0.59648	1.76673	1.75445	0.316685	0.316685	1.41992	0.036473	1.82635	0.958374	0.931363	0.884013	0.799708	2.24641	2.91658	0.888114	0.706196	0.595985	1.64934	1.63583	0.314206	0.314206	1.41639	0.039828	1.85836	0.954811	0.917264	0.831198	0.681467	0.947508	3.15303
TCGA-A8-A06N	-0.0935543	0.0124385	0.214605	0.235525	0.933906	0.68897	0.558305	2.03302	2.00382	0.31332	0.31332	1.3773	0.075793	8.99162	0.879241	0.76839	0.69618	0.638211	0.113528	26.168	0.934223	0.677525	0.555549	2.10632	2.07823	0.308349	0.308349	1.36787	0.071049	10.6449	0.881049	0.767017	0.702234	0.653084	0.202757	24.4773
TCGA-A8-A06O	0.00880638	-0.00263886	0.242836	0.258968	0.938278	0.720416	0.607587	2.01783	1.98557	0.346177	0.346177	1.43342	0.083969	7.44219	0.874523	0.774362	0.702818	0.642552	0.191586	23.8839	0.934965	0.73288	0.582652	2.01791	1.97645	0.339474	0.339474	1.42267	0.101971	9.47356	0.851936	0.738713	0.665524	0.609282	0.186072	24.4965
TCGA-A8-A06P	-0.0321977	0.00630419	0.230033	0.237275	0.934839	0.743484	0.602708	2.08755	2.05768	0.366964	0.366964	1.4436	0.078358	7.1962	0.883218	0.79208	0.732654	0.682318	0.17501	23.0852	0.925928	0.713148	0.562841	1.99303	1.96079	0.324316	0.324316	1.39579	0.082311	7.56982	0.874124	0.769756	0.700079	0.642547	0.205685	22.8212
TCGA-A8-A06Q	0.0379174	-0.00709857	0.270671	0.287029	0.937645	0.837774	0.609398	2.08904	2.06303	0.431802	0.431802	1.50025	0.07114	2.85475	0.915816	0.873152	0.840439	0.806914	2.38984	10.0498	0.946356	0.838985	0.664352	1.97844	1.94594	0.482365	0.482365	1.53838	0.08643	4.13725	0.899535	0.833484	0.765775	0.699728	0.301549	17.5884
TCGA-A8-A06R	0.126115	0.00109545	1.94221	2.18128	0.934268	0.732357	0.560804	1.9419	1.90648	0.332591	0.332591	1.40576	0.091048	6.72911	0.870058	0.767733	0.691486	0.627127	0.180271	23.286	0.940932	0.766112	0.672787	2.18725	2.17002	0.4277	0.4277	1.5044	0.050964	3.84764	0.927408	0.869877	0.837036	0.8046	0.292351	15.667
TCGA-A8-A06T	0.0454717	-0.00450182	0.162274	0.170459	0.9369	0.678742	0.574831	2.04676	2.01972	0.316953	0.316953	1.38347	0.069982	9.28065	0.882517	0.770434	0.701702	0.646834	0.163738	24.7943	0.932431	0.687988	0.583221	2.07022	2.0463	0.325643	0.325643	1.39564	0.06371	8.39641	0.892596	0.787883	0.724795	0.673009	0.221434	22.3846
TCGA-A8-A06U	-0.380081	0.056149	0.450817	0.420017	0.93171	0.738515	0.567155	2.01723	1.98077	0.327865	0.327865	1.41429	0.09218	8.00369	0.86631	0.764929	0.692919	0.634846	0.149014	24.8674	0.93321	0.671339	0.593245	2.04849	2.02234	0.311912	0.311912	1.3924	0.06828	9.3177	0.885931	0.772859	0.703236	0.647302	0.217231	23.8492
TCGA-A8-A06X	-0.142894	0.0166412	0.347041	0.368704	0.926572	0.681838	0.546428	1.90611	1.87812	0.292641	0.292641	1.36344	0.07354	6.71315	0.884872	0.774677	0.696059	0.628508	0.203108	21.6627	0.926369	0.671104	0.58719	2.08973	2.06478	0.307511	0.307511	1.3878	0.064917	10.246	0.88981	0.776897	0.711312	0.659947	0.23892	24.0287
TCGA-A8-A06Y	-0.114244	0.00987668	0.266148	0.266142	0.935821	0.692718	0.585106	1.98124	1.9543	0.313386	0.313386	1.40002	0.071648	6.84081	0.88762	0.783129	0.71268	0.653455	0.216901	22.1465	0.920008	0.689012	0.580961	2.10069	2.06916	0.304996	0.304996	1.3946	0.079998	11.4631	0.871728	0.75311	0.68293	0.630643	0.136556	26.2352
TCGA-A8-A06Z	-0.0640468	0.00450771	0.308366	0.297765	0.937987	0.74628	0.599576	2.04767	2.01985	0.371106	0.371106	1.44297	0.074525	6.56475	0.888457	0.797625	0.738332	0.687364	0.276315	21.0874	0.929128	0.73235	0.562898	2.13172	2.10059	0.324901	0.324901	1.40737	0.079369	10.4177	0.878435	0.771364	0.703734	0.65196	0.169851	25.5708
TCGA-A8-A075	-0.0879336	0.0137097	0.393262	0.337021	0.948777	0.842417	0.664723	2.04905	2.01791	0.4841	0.4841	1.54039	0.083835	2.94619	0.901767	0.862162	0.824589	0.78275	0.159464	17.0249	0.94996	0.823502	0.618488	2.08099	2.05738	0.398102	0.398102	1.49922	0.065763	2.86905	0.91779	0.874647	0.843473	0.809083	0.159458	18.0062
TCGA-A8-A076	-0.167228	0.0172692	0.239982	0.240255	0.933159	0.753884	0.603489	2.04053	2.01115	0.362038	0.362038	1.4502	0.078336	6.86135	0.884197	0.791703	0.730215	0.677589	0.346885	21.2457	0.939696	0.736099	0.616296	2.09373	2.06151	0.369844	0.369844	1.44895	0.083049	10.3408	0.871721	0.764699	0.69774	0.6458	0.161713	25.4223
TCGA-A8-A079	-0.142244	0.00835273	0.501628	0.517838	0.933872	0.72178	0.560697	2.00975	1.98268	0.337491	0.337491	1.39936	0.071418	6.39187	0.891389	0.796456	0.73342	0.678999	0.281631	20.6133	0.933721	0.727349	0.564184	2.24073	2.21195	0.310471	0.310471	1.40539	0.072672	13.3902	0.880459	0.770027	0.708637	0.663269	0.116619	27.1125
TCGA-A8-A07B	-0.00424402	-0.00567831	0.326431	0.330889	0.932396	0.728047	0.576636	2.01951	1.9913	0.333607	0.333607	1.41529	0.074925	6.53712	0.88753	0.793659	0.730264	0.675638	0.305328	20.7399	0.930714	0.748384	0.564393	2.12259	2.08586	0.311278	0.311278	1.41793	0.091738	11.0512	0.8651	0.752703	0.682113	0.629334	0.147781	26.3614
TCGA-A8-A07C	0.376303	-0.045763	0.581631	0.591229	0.947057	0.82074	0.64593	2.04987	2.02399	0.456056	0.456056	1.51662	0.071244	3.29908	0.913251	0.860825	0.817374	0.774717	0.45105	14.057	0.932106	0.842249	0.64539	2.11991	2.09005	0.411768	0.411768	1.52749	0.080844	3.76565	0.903169	0.855402	0.813382	0.770897	0.095115	19.173
TCGA-A8-A07E	-0.150739	0.0134143	0.668149	0.788881	0.943509	0.835234	0.634792	1.97156	1.94208	0.454181	0.454181	1.51667	0.079621	2.92693	0.908849	0.858894	0.810204	0.758497	0.51929	12.9826	0.933182	0.830076	0.632877	2.20017	2.1739	0.415574	0.415574	1.51266	0.071097	4.17236	0.909512	0.854235	0.814617	0.77975	0.523056	16.5125
TCGA-A8-A07F	-0.135277	0.0167135	0.230799	0.255233	0.934487	0.752971	0.531741	1.92673	1.89135	0.325887	0.325887	1.3947	0.0909	6.03389	0.875601	0.776713	0.701207	0.634411	0.337863	20.7898	0.923969	0.750451	0.580749	2.0258	1.9918	0.343822	0.343822	1.43154	0.08732	7.58009	0.873738	0.773926	0.705384	0.648837	0.337861	22.1066
TCGA-A8-A07G	-0.0561369	0.00658926	0.264347	0.29066	0.942962	0.837642	0.653822	2.01242	1.98363	0.468118	0.468118	1.53074	0.078197	3.11825	0.908952	0.859197	0.812776	0.764574	0.448668	13.8337	0.942455	0.833333	0.680828	2.09523	2.0669	0.48253	0.48253	1.54608	0.076635	4.01671	0.906629	0.849716	0.801	0.755297	0.464137	15.7533
TCGA-A8-A07I	-0.0596736	0.00595866	0.154038	0.172966	0.930781	0.770859	0.575085	2.0259	1.99145	0.349171	0.349171	1.43893	0.089164	6.63407	0.877199	0.785935	0.719784	0.663803	0.306984	22.2332	0.923945	0.766305	0.557889	1.94649	1.90591	0.33942	0.33942	1.42318	0.101689	7.36734	0.859168	0.750721	0.672062	0.607625	0.258744	23.1763
TCGA-A8-A07J	0.0151001	-0.00304418	0.236381	0.26822	0.933815	0.739348	0.5871	2.06518	2.03464	0.355745	0.355745	1.42979	0.079742	7.26202	0.879663	0.785417	0.723246	0.671367	0.211498	23.3408	0.92785	0.74918	0.614296	2.09441	2.05967	0.375016	0.375016	1.45519	0.088439	8.87726	0.869001	0.770058	0.707636	0.658415	0.438033	23.2486
TCGA-A8-A07L	-0.0269319	0.00153084	0.179101	0.201352	0.936249	0.684802	0.589264	2.03735	2.01294	0.329772	0.329772	1.3981	0.065247	7.26535	0.892462	0.791923	0.72866	0.675444	0.316281	21.6709	0.922496	0.691942	0.583053	2.07266	2.0457	0.276943	0.276943	1.398	0.07022	9.09329	0.887204	0.781034	0.713743	0.659258	0.318807	22.2337
TCGA-A8-A07O	-0.0784864	0.0112026	0.18933	0.201427	0.924897	0.747801	0.586576	1.9871	1.95503	0.357377	0.357377	1.43434	0.08406	6.06715	0.87977	0.787345	0.72114	0.663581	0.344611	20.6984	0.92	0.739436	0.596335	2.00263	1.97178	0.357941	0.357941	1.43662	0.08074	6.2879	0.881026	0.786679	0.720774	0.663843	0.491727	19.5585
TCGA-A8-A07P	-0.0163739	0.00211489	0.07471	0.0834763	0.922089	0.69803	0.596839	2.26199	2.24697	0.305302	0.305302	1.41196	0.04221	7.61691	0.921233	0.831866	0.789319	0.754796	0.37814	19.9926	0.930083	0.705599	0.612708	1.97807	1.9471	0.355253	0.355253	1.42804	0.080475	7.31354	0.877119	0.772651	0.702426	0.643433	0.380032	21.0361
TCGA-A8-A07R	-0.22281	0.0267157	0.392708	0.361123	0.940893	0.765116	0.649685	2.17981	2.1623	0.406348	0.406348	1.48866	0.05122	3.51838	0.927254	0.869899	0.839345	0.810491	0.179059	16.9564	0.943366	0.747457	0.672211	2.24746	2.22748	0.418627	0.418627	1.49332	0.056098	7.07157	0.91437	0.832813	0.784599	0.745572	0.260329	20.8173
TCGA-A8-A07U	-0.00217961	-0.00217661	0.245138	0.256636	0.946208	0.835081	0.624723	2.02213	1.99453	0.442605	0.442605	1.50964	0.075003	2.84397	0.91392	0.869111	0.829277	0.786732	1.02018	11.1044	0.942466	0.839415	0.642919	2.06583	2.0361	0.456907	0.456907	1.52436	0.079638	3.75381	0.905362	0.849241	0.800076	0.753813	0.631269	15.5454
TCGA-A8-A07W	-0.270618	0.029478	0.443096	0.431253	0.93705	0.67518	0.598167	1.99394	1.96632	0.335847	0.335847	1.39847	0.073054	7.58571	0.884578	0.778906	0.708428	0.648842	0.26378	22.4361	0.928671	0.663165	0.595373	2.21994	2.19681	0.311338	0.311338	1.38864	0.060013	13.8279	0.894558	0.779077	0.718559	0.673326	0.20027	25.2214
TCGA-A8-A07Z	-0.0193228	-0.00131078	0.222917	0.240359	0.937729	0.660273	0.596276	1.97085	1.94588	0.331198	0.331198	1.3874	0.066761	7.19293	0.889559	0.781356	0.711983	0.652695	0.290587	21.5237	0.928893	0.669569	0.602365	2.12061	2.09488	0.31676	0.31676	1.39788	0.066609	11.0008	0.886871	0.77397	0.709632	0.659475	0.220266	24.9355
TCGA-A8-A081	-0.326182	0.0349166	0.431382	0.428689	0.937252	0.704571	0.542736	1.87388	1.842	0.312258	0.312258	1.37474	0.083158	5.7535	0.879373	0.773535	0.69128	0.61761	0.781459	19.5802	0.92987	0.691978	0.592805	2.16481	2.13747	0.326156	0.326156	1.40523	0.070298	11.2426	0.884392	0.773747	0.709977	0.66047	0.257558	26.0369
TCGA-A8-A082	-0.0955551	0.0122592	0.210515	0.18004	0.928293	0.664826	0.60399	2.03682	2.01288	0.318874	0.318874	1.39596	0.063819	7.77486	0.892685	0.786707	0.721181	0.666215	0.194166	23.0168	0.927087	0.644528	0.61396	2.06074	2.03713	0.322304	0.322304	1.38961	0.062547	9.58419	0.89089	0.777557	0.710247	0.656345	0.220559	23.6997
TCGA-A8-A083	-0.271585	0.0303738	0.362995	0.368405	0.938757	0.671777	0.620552	2.0386	2.0148	0.345626	0.345626	1.41223	0.06404	7.80682	0.890275	0.784558	0.721681	0.668701	0.223784	22.6236	0.932033	0.629673	0.616662	2.14401	2.10482	0.317378	0.317378	1.38139	0.093257	19.9026	0.845099	0.703328	0.639842	0.597083	0.326059	26.9832
TCGA-A8-A084	-0.0123358	-0.0014058	0.205973	0.231982	0.939186	0.667285	0.600909	2.06394	2.04123	0.33648	0.33648	1.39535	0.060794	8.9124	0.893937	0.785411	0.721753	0.669161	0.219862	23.6275	0.930987	0.67796	0.609516	2.17614	2.15114	0.320336	0.320336	1.40842	0.064904	12.5015	0.887392	0.773342	0.710872	0.663168	0.145416	26.4798
TCGA-A8-A085	-0.104482	0.00834704	0.274471	0.306794	0.937517	0.674291	0.601752	1.98117	1.95663	0.338814	0.338814	1.40049	0.065668	6.83981	0.89145	0.78587	0.716894	0.657448	0.286914	21.3735	0.929326	0.675953	0.595569	2.12677	2.10018	0.309879	0.309879	1.39708	0.068055	12.1726	0.88179	0.765842	0.700813	0.650202	0.170678	25.7715
TCGA-A8-A086	-0.159862	0.0158934	0.312676	0.318336	0.936955	0.696019	0.617565	2.03632	2.01004	0.354681	0.354681	1.42553	0.070281	7.24821	0.887796	0.788477	0.72607	0.672838	0.438483	21.6591	0.938638	0.674565	0.588873	2.12637	2.09888	0.321247	0.321247	1.39127	0.070255	11.1479	0.882597	0.76751	0.701809	0.651702	0.214277	25.3471
TCGA-A8-A08A	-0.000988909	-0.000914974	0.126398	0.15819	0.928414	0.676094	0.574033	2.05471	2.03232	0.311119	0.311119	1.38117	0.060303	7.56166	0.89748	0.797321	0.737605	0.687158	0.510689	20.8379	0.899192	0.692328	0.604593	2.09091	2.06586	0.320309	0.320309	1.414	0.066371	8.80605	0.889699	0.787329	0.726717	0.677286	0.322468	22.41
TCGA-A8-A08B	-0.0387621	0.00730174	0.172398	0.208705	0.920331	0.763821	0.597904	2.11587	2.08486	0.328436	0.328436	1.45185	0.081304	7.68108	0.88189	0.790661	0.729976	0.679986	0.226251	23.7425	0.92559	0.74293	0.571901	1.98501	1.95149	0.339094	0.339094	1.42049	0.086148	6.90045	0.875567	0.774376	0.703351	0.643488	0.514775	20.7624
TCGA-A8-A08F	-0.0654055	0.00890224	0.260106	0.296237	0.92201	0.754848	0.623927	2.06917	2.02885	0.359588	0.359588	1.46522	0.101299	9.77217	0.854887	0.750682	0.679564	0.623745	0.277816	26.3857	0.911401	0.742746	0.588543	2.14138	2.10778	0.339335	0.339335	1.43285	0.085145	9.8913	0.87139	0.771453	0.710831	0.663548	0.24457	23.6746
TCGA-A8-A08G	-0.0264378	0.00326976	0.417022	0.455671	0.937056	0.742981	0.600092	2.06596	2.02962	0.355407	0.355407	1.44142	0.092267	8.95409	0.8643	0.760766	0.690917	0.635918	0.208391	25.4917	0.925424	0.749031	0.602734	2.18363	2.15211	0.350721	0.350721	1.44685	0.080879	10.1752	0.876026	0.777402	0.717755	0.671908	0.305285	23.6762
TCGA-A8-A08H	0.033722	-0.0031114	0.224827	0.240263	0.937066	0.737537	0.600395	1.99047	1.95877	0.375407	0.375407	1.43845	0.083045	6.52193	0.87903	0.782591	0.714617	0.656298	0.233746	22.115	0.93164	0.739171	0.593202	2.00276	1.96559	0.360237	0.360237	1.43417	0.093265	7.18832	0.863049	0.763069	0.697639	0.643836	0.735749	21.5012
TCGA-A8-A08I	-0.0322885	0.0020508	0.108727	0.122092	0.928519	0.735866	0.61411	2.34249	2.32848	0.34798	0.34798	1.44727	0.03971	8.14932	0.925162	0.838341	0.798743	0.767606	0.216242	21.4152	0.944929	0.743401	0.603653	2.0966	2.06268	0.371296	0.371296	1.44424	0.086794	11.3556	0.868738	0.756085	0.684978	0.63134	0.143502	25.7089
TCGA-A8-A08J	-0.07264	0.00818288	0.196061	0.223026	0.945183	0.725374	0.611427	2.06302	2.03296	0.379352	0.379352	1.43913	0.078501	8.89354	0.877755	0.772016	0.705281	0.651747	0.164164	24.9583	0.944943	0.727109	0.617282	2.13589	2.10595	0.382808	0.382808	1.44431	0.077594	11.395	0.877112	0.767154	0.703616	0.655113	0.210236	24.7436
TCGA-A8-A08L	-0.0570363	-0.00207677	0.346201	0.353517	0.929466	0.695382	0.625204	2.053	2.03076	0.339227	0.339227	1.43047	0.061007	6.27658	0.900004	0.80728	0.752548	0.704277	1.91276	17.2126	0.935835	0.694748	0.57156	2.11602	2.08337	0.310569	0.310569	1.39112	0.081682	13.0623	0.867105	0.748584	0.680493	0.629508	0.199009	26.7526
TCGA-A8-A08O	0.00624532	-0.00290974	0.12822	0.134298	0.927405	0.694041	0.637879	2.00175	1.97543	0.335851	0.335851	1.43835	0.070915	6.69351	0.888061	0.788686	0.721627	0.66401	0.362556	21.2426	0.927359	0.698829	0.57647	1.90294	1.86682	0.301448	0.301448	1.39737	0.091898	7.27014	0.866382	0.746721	0.658699	0.587656	0.336386	24.0933
TCGA-A8-A08P	-0.164244	0.0224993	0.25948	0.250493	0.937143	0.719371	0.574406	2.00229	1.9725	0.33113	0.33113	1.4084	0.077993	6.7019	0.882396	0.786089	0.719091	0.66153	0.2925	22.0404	0.925761	0.711739	0.675508	2.08154	2.05077	0.364095	0.364095	1.47418	0.080784	8.61807	0.874133	0.773585	0.71161	0.661081	1.40715	21.4362
TCGA-A8-A08R	0.0937142	-0.0117921	0.173433	0.171439	0.948071	0.832832	0.667789	2.09604	2.06775	0.479906	0.479906	1.53742	0.076808	3.8984	0.907304	0.851627	0.804733	0.760834	0.311144	17.1086	0.944238	0.842847	0.652047	2.05852	2.02773	0.460597	0.460597	1.53225	0.082676	3.94568	0.903804	0.845648	0.791549	0.740194	0.351156	17.5287
TCGA-A8-A08S	0.0925589	-0.0101934	0.211206	0.214898	0.946173	0.841202	0.658055	2.0749	2.04618	0.476765	0.476765	1.53539	0.077529	3.39491	0.909413	0.860208	0.815946	0.772115	0.298431	15.6534	0.944278	0.848055	0.629899	2.0441	2.01304	0.446464	0.446464	1.51992	0.082476	3.81684	0.904562	0.8473	0.792569	0.740822	0.325758	16.5836
TCGA-A8-A08T	-0.163781	0.016765	0.281075	0.278433	0.934011	0.724542	0.593045	2.04618	2.02002	0.35105	0.35105	1.42538	0.069825	6.54238	0.88879	0.795771	0.737291	0.687119	0.296261	20.8797	0.922478	0.705095	0.595083	2.11557	2.08498	0.310362	0.310362	1.41505	0.077177	10.0375	0.874768	0.767704	0.706565	0.658587	0.216196	24.3766
TCGA-A8-A08X	0.107003	-0.0111028	0.227858	0.257069	0.937188	0.736278	0.6125	2.01156	1.9833	0.383763	0.383763	1.44637	0.075563	6.41866	0.88697	0.79434	0.731132	0.675742	0.320407	20.4247	0.924586	0.756847	0.624442	2.04433	2.01149	0.369954	0.369954	1.46673	0.085957	6.15264	0.878881	0.792512	0.732836	0.680803	1.7729	18.6004
TCGA-A8-A08Z	-0.0782131	0.00942325	0.141772	0.141123	0.925265	0.770063	0.592509	2.14876	2.11996	0.3162	0.3162	1.45145	0.075636	6.70716	0.887864	0.805403	0.753625	0.710332	0.308868	21.3477	0.928245	0.754772	0.571034	2.07109	2.03477	0.346175	0.346175	1.4267	0.091269	8.41317	0.866613	0.765313	0.70015	0.649177	0.219245	23.9144
TCGA-A8-A090	-0.0449438	0.00107866	0.201525	0.221864	0.933066	0.712743	0.616082	2.04528	2.01808	0.358817	0.358817	1.4348	0.072638	6.52871	0.88658	0.794955	0.735482	0.684167	0.280021	20.5847	0.931469	0.730135	0.601445	2.10216	2.0688	0.354443	0.354443	1.43483	0.084338	9.73238	0.868514	0.764232	0.70112	0.651694	0.190826	24.1986
TCGA-A8-A091	-0.13826	0.01576	0.262233	0.245308	0.92758	0.730778	0.629787	2.08573	2.05885	0.367797	0.367797	1.45521	0.072039	7.16606	0.885549	0.795768	0.739602	0.691472	0.275424	21.314	0.933308	0.712841	0.634406	2.11797	2.08528	0.376638	0.376638	1.44759	0.082862	10.0931	0.868865	0.764336	0.703971	0.65669	0.331966	23.7521
TCGA-A8-A092	-0.00881074	-0.00245845	0.244991	0.239358	0.932239	0.720345	0.599609	2.0269	2.00181	0.354067	0.354067	1.42764	0.068016	5.9105	0.893987	0.803786	0.745456	0.693965	0.38787	19.1196	0.924063	0.736819	0.61327	2.10024	2.06561	0.369581	0.369581	1.44724	0.087007	9.68935	0.866416	0.765628	0.704012	0.654771	0.2155	22.5617
TCGA-A8-A093	-0.0242371	0.00138543	0.273491	0.268419	0.925618	0.710219	0.598935	1.96087	1.92727	0.350307	0.350307	1.421	0.087072	7.02959	0.872735	0.767258	0.691384	0.62768	0.215676	23.0495	0.915949	0.724428	0.60219	2.02844	1.99191	0.343532	0.343532	1.43196	0.091842	8.89732	0.861768	0.755204	0.688091	0.634349	0.227721	22.6414
TCGA-A8-A094	0.0364318	-0.00613186	0.0785377	0.0812481	0.932594	0.678989	0.602084	2.30376	2.29131	0.318251	0.318251	1.40375	0.035049	9.14824	0.929505	0.83031	0.786744	0.752763	0.219418	22.0967	0.929187	0.725476	0.574787	2.00397	1.96858	0.335697	0.335697	1.41236	0.088704	7.76297	0.866354	0.760839	0.692589	0.637679	0.188415	23.1387
TCGA-A8-A095	-0.0996254	0.00890114	0.397113	0.43167	0.933914	0.671344	0.590303	1.9754	1.9495	0.329628	0.329628	1.39025	0.06891	7.26877	0.887678	0.782997	0.713795	0.654807	0.251908	21.79	0.91966	0.673586	0.580313	2.26717	2.2485	0.299868	0.299868	1.38428	0.048199	10.8823	0.909967	0.805844	0.757673	0.720968	0.188775	22.9791
TCGA-A8-A096	-0.1968	0.0220128	0.279199	0.304095	0.921255	0.700129	0.564136	2.13432	2.09772	0.304418	0.304418	1.38879	0.088882	10.4803	0.853232	0.755466	0.705408	0.664748	0.378265	24.9789	0.926227	0.675298	0.584626	2.23037	2.21111	0.30527	0.30527	1.3886	0.050504	9.99815	0.907181	0.802829	0.75215	0.712669	0.184639	22.8949
TCGA-A8-A097	-0.31123	0.035261	0.484931	0.399655	0.935376	0.842734	0.684254	2.24187	2.21461	0.476731	0.476731	1.55313	0.075233	3.96661	0.905507	0.861064	0.828171	0.796473	0.133378	20.1176	0.947964	0.821934	0.628652	2.03276	2.00253	0.439905	0.439905	1.50547	0.080671	4.68845	0.901204	0.828525	0.764148	0.706511	0.164006	20.6188
TCGA-A8-A099	0.00649049	0.00181714	0.182598	0.226041	0.933871	0.731173	0.605948	2.07487	2.03934	0.364151	0.364151	1.43868	0.090123	10.8013	0.862572	0.751427	0.681839	0.629237	0.115006	27.1928	0.92198	0.729475	0.631274	2.02478	1.99208	0.375701	0.375701	1.45546	0.085775	8.14397	0.872244	0.76805	0.698295	0.640678	0.461005	22.9017
TCGA-A8-A09A	-0.0176051	0.00560085	0.177784	0.179149	0.946086	0.736035	0.612959	2.07253	2.04527	0.385784	0.385784	1.44656	0.072468	7.38599	0.886942	0.792058	0.731073	0.679668	0.172916	22.8827	0.930916	0.724566	0.612393	2.0624	2.03479	0.37366	0.37366	1.43934	0.073028	7.69686	0.885481	0.78659	0.725524	0.674708	0.290326	21.9003
TCGA-A8-A09B	0.0199764	-0.00461733	0.199512	0.193711	0.937721	0.703854	0.630916	2.05555	2.0322	0.380352	0.380352	1.43968	0.06365	7.57639	0.893353	0.793391	0.733694	0.683183	0.392793	21.4196	0.921023	0.718449	0.652628	2.05017	2.01562	0.379156	0.379156	1.46329	0.088752	9.35376	0.865396	0.759133	0.6911	0.636463	0.722709	24.2031
TCGA-A8-A09C	-0.00909543	-0.00229565	0.281323	0.311261	0.93788	0.714909	0.614427	2.0779	2.04946	0.369399	0.369399	1.43495	0.075107	7.47796	0.881151	0.789925	0.730621	0.680111	0.18316	22.7293	0.93943	0.734032	0.601956	2.18317	2.15341	0.35533	0.35533	1.43751	0.075853	11.728	0.876981	0.771156	0.712646	0.668343	0.186459	25.0219
TCGA-A8-A09D	-0.0866059	0.012518	0.293892	0.298469	0.935708	0.719647	0.597325	2.01136	1.98475	0.354396	0.354396	1.42556	0.071318	6.41561	0.887999	0.791779	0.729053	0.674784	0.29313	20.6332	0.930589	0.69944	0.599624	2.03967	2.01204	0.339786	0.339786	1.41486	0.071822	8.42804	0.883262	0.777748	0.712186	0.658362	0.249031	21.9995
TCGA-A8-A09E	-0.40817	0.0512409	0.391739	0.388052	0.907087	0.796778	0.572212	1.81176	1.76825	0.267797	0.267797	1.45112	0.109071	4.9868	0.862981	0.758823	0.66799	0.586749	0.381059	19.5112	0.925916	0.759445	0.584572	1.97647	1.94148	0.362061	0.362061	1.43956	0.089958	6.76611	0.873456	0.7748	0.703366	0.642818	0.431568	20.0782
TCGA-A8-A09G	-0.204523	0.02112	0.28411	0.324081	0.931566	0.745592	0.591408	2.06851	2.03983	0.364208	0.364208	1.43662	0.076018	6.88752	0.887024	0.796516	0.736145	0.685111	0.273903	21.7341	0.926872	0.736042	0.586578	2.18364	2.15458	0.346942	0.346942	1.42745	0.074643	10.9022	0.880752	0.777333	0.717953	0.672472	0.208027	25.0967
TCGA-A8-A09I	-0.981994	0.139498	0.708512	0.712252	0.939519	0.823909	0.577693	2.13334	2.10803	0.390522	0.390522	1.4698	0.069118	3.39846	0.915537	0.864895	0.82659	0.790925	0.396447	15.6358	0.943166	0.666913	0.639944	2.03195	2.01417	0.367295	0.367295	1.42244	0.050547	4.30539	0.925555	0.848809	0.795964	0.746324	0.796127	14.7461
TCGA-A8-A09K	0.0659435	-0.0136905	0.314359	0.304624	0.938922	0.707414	0.608983	2.08231	2.05705	0.365028	0.365028	1.42651	0.067148	7.55415	0.887447	0.793182	0.736428	0.68765	0.16175	22.5442	0.924983	0.725148	0.588571	2.19438	2.16672	0.335094	0.335094	1.42245	0.071809	10.4302	0.884341	0.786309	0.725839	0.677805	0.110993	26.4832
TCGA-A8-A09M	-0.158309	0.0146606	0.399021	0.385291	0.921837	0.739614	0.625629	1.95519	1.91703	0.371671	0.371671	1.45755	0.097974	7.51637	0.859995	0.756618	0.681125	0.618495	0.216225	24.3333	0.931477	0.733696	0.608556	2.18971	2.15729	0.346987	0.346987	1.44204	0.081856	11.9061	0.87056	0.767805	0.707014	0.660964	0.109729	27.0558
TCGA-A8-A09N	0.386744	-0.0560608	0.388308	0.36622	0.940212	0.693029	0.588454	2.04961	2.027	0.336682	0.336682	1.40269	0.061384	7.0063	0.897183	0.799057	0.738822	0.687441	0.332133	21.2151	0.90517	0.786633	0.568201	2.01324	1.97127	0.228475	0.228475	1.4425	0.104493	6.87309	0.861702	0.765807	0.694597	0.636318	0.183769	23.5038
TCGA-A8-A09Q	0.0686834	-0.00499961	0.318657	0.440673	0.935675	0.676443	0.58613	2.02471	1.99301	0.324727	0.324727	1.39045	0.081109	10.5855	0.868735	0.748767	0.674989	0.617885	0.165004	26.0366	0.942419	0.681062	0.58587	2.13807	2.11276	0.330754	0.330754	1.39321	0.065412	9.81614	0.889271	0.781653	0.722132	0.674583	0.20454	24.1111
TCGA-A8-A09R	0.000103801	-0.00692917	0.222864	0.255606	0.9341	0.659057	0.637241	2.05423	2.02972	0.333483	0.333483	1.41545	0.065568	8.09291	0.88969	0.784724	0.722697	0.670683	0.694581	22.1126	0.927227	0.686919	0.580437	2.09302	2.06299	0.300932	0.300932	1.39289	0.076587	11.2624	0.875838	0.7595	0.690147	0.637409	0.124878	26.9213
TCGA-A8-A09T	-0.338304	0.0473772	0.317453	0.335798	0.943672	0.742673	0.641628	2.12883	2.10029	0.405333	0.405333	1.47031	0.075632	8.40829	0.882435	0.788434	0.729148	0.680378	0.309751	23.5228	0.937011	0.670045	0.584958	2.11129	2.08521	0.310252	0.310252	1.38545	0.06723	10.7674	0.885225	0.771588	0.70948	0.661511	0.146524	24.2334
TCGA-A8-A09V	0.543685	-0.079628	0.590024	0.653891	0.953573	0.556289	0.624453	2.0004	1.98812	0.307096	0.307096	1.33303	0.035679	3.70713	0.940669	0.860085	0.813835	0.768066	1.97199	12.2588	0.939721	0.769538	0.674714	2.2651	2.24912	0.41497	0.41497	1.50758	0.047028	4.38377	0.928163	0.866079	0.834456	0.805815	0.116388	19.4856
TCGA-A8-A09W	-0.085984	0.0136398	0.284147	0.314432	0.940807	0.713018	0.602478	2.08413	2.05124	0.354222	0.354222	1.42527	0.083644	10.1145	0.869762	0.75927	0.690334	0.637125	0.15592	25.5303	0.932978	0.691238	0.597889	2.16079	2.13171	0.332635	0.332635	1.40847	0.072915	12.0672	0.877367	0.766467	0.708374	0.66362	0.213199	24.4
TCGA-A8-A09X	0.0298642	-0.00507426	0.174763	0.205442	0.939126	0.676356	0.63356	2.08713	2.06036	0.354604	0.354604	1.42419	0.070381	10.1846	0.883245	0.77162	0.70332	0.648785	0.274571	24.5588	0.936814	0.697318	0.615756	2.07161	2.03594	0.361814	0.361814	1.42507	0.088387	10.7207	0.858538	0.74455	0.681221	0.63326	0.237997	24.7901
TCGA-A8-A09Z	-0.0288431	0.00352363	0.107432	0.124962	0.942516	0.679346	0.616299	2.07629	2.05519	0.359239	0.359239	1.41411	0.057452	7.45027	0.90038	0.801644	0.744772	0.696076	0.379235	20.6134	0.933063	0.679068	0.621724	2.06453	2.04325	0.356403	0.356403	1.41774	0.057882	7.25125	0.901336	0.801625	0.7424	0.692265	0.598452	19.1174
TCGA-A8-A0A1	-0.145761	0.0190581	0.249743	0.262327	0.935102	0.749404	0.643719	2.10824	2.08086	0.406455	0.406455	1.47564	0.073236	6.75283	0.887697	0.803409	0.749446	0.702679	0.480875	20.957	0.936564	0.735711	0.661676	2.17319	2.14595	0.420555	0.420555	1.47958	0.071214	9.31262	0.883509	0.789027	0.73601	0.694192	0.851626	20.9213
TCGA-A8-A0A2	0.0492286	-0.00935336	0.184897	0.193704	0.939539	0.754727	0.619516	2.05864	2.0377	0.340032	0.340032	1.46207	0.058819	3.46837	0.918579	0.855411	0.815193	0.776191	0.671462	13.1092	0.94134	0.772877	0.586121	2.052	2.02745	0.338092	0.338092	1.44832	0.066462	4.50883	0.907448	0.83441	0.782271	0.734146	0.278257	18.2864
TCGA-A8-A0A4	0.104375	-0.0187398	0.190571	0.235305	0.938439	0.653226	0.587432	2.08074	2.06152	0.312344	0.312344	1.37625	0.052079	8.02873	0.904741	0.798984	0.740641	0.691819	0.284532	21.6871	0.933454	0.742805	0.646274	2.13439	2.10318	0.401343	0.401343	1.47352	0.07982	9.08437	0.872448	0.775344	0.719694	0.675809	0.695941	21.2532
TCGA-A8-A0A6	-0.0590281	0.00668403	0.207335	0.276539	0.928433	0.73081	0.591713	1.92316	1.88984	0.345352	0.345352	1.42814	0.086504	5.58555	0.879351	0.783517	0.710654	0.645846	0.762104	19.4349	0.920682	0.729679	0.605688	1.97294	1.93922	0.334568	0.334568	1.43761	0.086734	6.71139	0.875454	0.775156	0.704414	0.645	1.13538	19.9155
TCGA-A8-A0A7	-0.0121453	-0.000571262	0.157098	0.170998	0.935378	0.721033	0.571893	2.20595	2.18396	0.313964	0.313964	1.4075	0.058702	8.45658	0.900962	0.808203	0.756103	0.713797	0.221481	23.6549	0.931066	0.734155	0.572923	2.22769	2.20247	0.321846	0.321846	1.41611	0.065455	9.38463	0.893617	0.799085	0.745983	0.704546	0.295195	23.8806
TCGA-A8-A0A9	-3.47596	0.475092	2.80175	2.53889	0.937401	0.738912	0.578709	2.00631	1.96911	0.353514	0.353514	1.42328	0.094181	8.45523	0.864407	0.75461	0.678302	0.617577	0.215049	25.0645	0.95195	0.33257	0.560824	1.93297	1.90707	0.157916	0.157916	1.06294	0.06125	12.2426	0.886452	0.723716	0.639848	0.579717	0.186385	25.0001
TCGA-A8-A0AB	0.0308414	-0.00211082	0.301972	0.285739	0.947328	0.820238	0.582263	1.97245	1.94606	0.389476	0.389476	1.47129	0.071908	2.93293	0.915001	0.866751	0.820359	0.768961	1.34653	11.8705	0.927517	0.830962	0.68849	2.0772	2.04908	0.483198	0.483198	1.5497	0.076878	3.98181	0.907119	0.851954	0.80071	0.750379	0.58079	15.3663
TCGA-A8-A0AD	-0.0458489	0.00424826	0.132308	0.149072	0.920569	0.73565	0.582156	1.92774	1.89493	0.3278	0.3278	1.42394	0.085631	4.98075	0.883208	0.79253	0.722625	0.658598	1.09678	17.8287	0.919926	0.74149	0.590736	1.92786	1.89377	0.341621	0.341621	1.43373	0.088049	5.64635	0.879004	0.782341	0.707314	0.641583	0.812189	19.1507
TCGA-AC-A23C	-0.250868	0.034468	0.309991	0.27783	0.940937	0.435773	0.628526	1.57918	1.56801	0.183837	0.183837	1.22981	0.034186	2.71051	0.933318	0.830787	0.704262	0.550322	0.072607	14.5084	0.942155	0.31443	0.601188	1.57713	1.56871	0.125337	0.125337	1.06876	0.024898	2.90527	0.943995	0.825752	0.706546	0.556275	0.083156	14.971
TCGA-AC-A23E	-0.0176597	0.00265908	0.102709	0.102319	0.941629	0.547357	0.625318	1.70654	1.69048	0.241231	0.241231	1.3266	0.047041	2.99287	0.918156	0.83566	0.752288	0.649885	0.084626	15.2326	0.943012	0.553241	0.614635	1.68688	1.6709	0.262559	0.262559	1.32376	0.046594	2.55932	0.919708	0.845496	0.766414	0.656627	0.256574	11.2934
TCGA-AC-A23G	-0.122101	0.0145316	0.123251	0.112392	0.885161	0.693122	0.564544	1.84179	1.83147	0.301581	0.301581	1.38473	0.030965	1.78126	0.966508	0.946425	0.916364	0.860682	0.855973	2.31956	0.894242	0.674394	0.582305	1.63309	1.62044	0.310282	0.310282	1.38629	0.03735	1.86792	0.953851	0.916036	0.826004	0.666688	1.25023	3.17327
TCGA-AC-A23H	-0.145588	0.0209538	0.171101	0.184353	0.937061	0.511865	0.643506	1.80927	1.7995	0.222954	0.222954	1.30993	0.02959	3.22283	0.937366	0.852355	0.787781	0.710257	0.092437	16.2746	0.945594	0.459909	0.628739	1.8722	1.86286	0.226936	0.226936	1.25337	0.027016	3.10449	0.943185	0.854704	0.809055	0.7509	0.137756	12.999
TCGA-AC-A2B8	0.00468178	-0.000787887	0.0681385	0.0841621	0.942334	0.399519	0.615119	1.60952	1.5987	0.155816	0.155816	1.18272	0.03228	2.90665	0.929993	0.824372	0.711712	0.578378	0.080571	17.3893	0.941675	0.418114	0.574796	1.53448	1.51994	0.15357	0.15357	1.17303	0.041663	2.63354	0.919762	0.813302	0.675105	0.507249	0.062285	15.9731
TCGA-AC-A2BK	-0.365075	0.0425368	0.486519	0.500464	0.891984	0.6607	0.616035	1.62923	1.61793	0.33191	0.33191	1.40184	0.034108	2.02774	0.95754	0.910378	0.80078	0.633667	3.90636	2.544	0.874886	0.599274	0.569699	1.72329	1.71334	0.246731	0.246731	1.3255	0.029776	2.40365	0.961981	0.918974	0.81931	0.673797	0.062954	3.26691
TCGA-AC-A2BM	-0.054041	0.00588947	0.207875	0.185119	0.899744	0.617068	0.607716	1.71868	1.70915	0.303692	0.303692	1.36626	0.02896	1.93782	0.959994	0.921046	0.857828	0.750854	0.367542	4.78861	0.874202	0.599515	0.566836	1.70678	1.6968	0.24551	0.24551	1.32348	0.029872	2.0363	0.962121	0.925611	0.847573	0.716009	0.059675	3.48503
TCGA-AC-A2FB	-0.22871	0.0317769	0.200215	0.204468	0.942917	0.564536	0.619823	1.85741	1.84737	0.276929	0.276929	1.33619	0.030822	2.76972	0.941023	0.865677	0.817447	0.755018	0.086915	13.4346	0.942946	0.353448	0.600749	1.56265	1.55302	0.146674	0.146674	1.11925	0.028687	2.81001	0.935545	0.818793	0.692345	0.542058	0.064503	16.4291
TCGA-AC-A2FE	0.503752	-0.0666238	0.49186	0.474194	0.894189	0.617435	0.589436	1.19847	1.18209	0.305742	0.305742	1.35325	0.047288	1.97416	0.935876	0.690598	0.276504	0.085676	0.062523	3.51768	0.890899	0.667793	0.584057	1.59715	1.58406	0.30203	0.30203	1.38332	0.038448	1.88337	0.952897	0.908024	0.798848	0.616778	0.06076	5.95916
TCGA-AC-A2FF	0.147495	-0.0235973	0.161386	0.181213	0.94343	0.307992	0.605029	1.55179	1.54399	0.143047	0.143047	1.06254	0.023436	2.74061	0.94575	0.825016	0.69534	0.53272	0.06951	14.5083	0.942777	0.385679	0.603676	1.53103	1.51863	0.144057	0.144057	1.15926	0.036321	2.83039	0.925037	0.812251	0.673128	0.509989	0.071889	16.6416
TCGA-AC-A2FG	-0.171587	0.0274498	0.185249	0.205424	0.939986	0.363609	0.606066	1.50734	1.49597	0.113935	0.113935	1.13538	0.033999	2.92376	0.928273	0.804059	0.649809	0.480667	0.129698	17.7343	0.941432	0.31612	0.607463	1.55189	1.54396	0.134686	0.134686	1.0756	0.023887	2.74125	0.944897	0.824112	0.693024	0.532527	0.067765	14.8717
TCGA-AC-A2FK	-0.00833445	0.0009462	0.0692918	0.0670223	0.932035	0.515485	0.663468	1.85179	1.84333	0.237649	0.237649	1.32626	0.0262	2.84347	0.945443	0.865753	0.818188	0.754864	0.131788	11.4893	0.936726	0.522691	0.667372	1.86583	1.85721	0.256271	0.256271	1.33484	0.026947	2.9369	0.944596	0.865021	0.817421	0.755627	0.144744	11.5381
TCGA-AC-A2FM	0.0138511	-0.00198916	0.13834	0.169942	0.888229	0.673945	0.609619	1.70409	1.69266	0.327472	0.327472	1.40591	0.034268	1.94587	0.958222	0.922639	0.853049	0.735373	1.1207	2.8784	0.890895	0.673562	0.576602	1.65907	1.64667	0.297744	0.297744	1.38148	0.036564	2.07325	0.954882	0.914676	0.815873	0.656844	0.638086	3.18442
TCGA-AC-A2FO	0.00426249	-0.000438981	0.0853751	0.0990443	0.924459	0.497461	0.6801	1.73336	1.72323	0.190395	0.190395	1.32156	0.031213	3.18356	0.934633	0.842842	0.75761	0.656288	0.119493	13.3218	0.927559	0.506505	0.675407	1.7535	1.74291	0.198796	0.198796	1.32638	0.03271	3.14941	0.934753	0.845971	0.767313	0.671028	0.147743	12.8222
TCGA-AC-A2QH	0.376632	-0.0408129	1.21411	0.876687	0.929637	0.526413	0.635681	1.64558	1.63163	0.192442	0.192442	1.31679	0.041668	2.32718	0.927994	0.857418	0.773325	0.643906	0.331052	7.36416	0.846189	0.649325	0.599989	1.65626	1.64349	0.238877	0.238877	1.38283	0.037571	2.26585	0.954383	0.898115	0.777063	0.612726	0.060693	5.66255
TCGA-AC-A2QI	0.0019557	-0.000727597	0.092981	0.0928603	0.898375	0.565549	0.585168	1.67922	1.6696	0.260972	0.260972	1.31198	0.028843	1.83758	0.957946	0.91969	0.851245	0.725567	0.062413	5.50262	0.899078	0.567389	0.576278	1.69429	1.68506	0.255548	0.255548	1.30674	0.02781	1.90247	0.959424	0.92316	0.85957	0.741199	0.063522	4.63452
TCGA-AC-A2QJ	-0.752215	0.0874902	0.5685	0.548865	0.889868	0.650992	0.570121	1.54536	1.53193	0.287817	0.287817	1.36177	0.039546	1.95022	0.952443	0.899871	0.75466	0.534919	0.06091	5.40771	0.90161	0.561497	0.581097	1.64734	1.63722	0.259392	0.259392	1.30582	0.03015	1.93025	0.956202	0.913052	0.827509	0.677681	0.060415	6.88732
TCGA-AC-A3BB	-0.723871	0.0873601	0.49013	0.476237	0.882588	0.662988	0.592732	1.60761	1.59495	0.29529	0.29529	1.38659	0.037484	1.84155	0.953395	0.910205	0.80856	0.636612	0.06112	4.83885	0.896313	0.56572	0.579174	1.6491	1.63934	0.257377	0.257377	1.30764	0.02939	1.85732	0.957731	0.91786	0.837683	0.692294	0.062089	5.0109
TCGA-AC-A3EH	0.102079	-0.014562	0.19338	0.198436	0.892543	0.666377	0.635037	1.63462	1.62308	0.343912	0.343912	1.41875	0.034733	2.05307	0.955895	0.903722	0.798261	0.641234	2.01788	3.05164	0.886607	0.67088	0.594275	1.65446	1.64205	0.304606	0.304606	1.39286	0.036807	1.96216	0.954862	0.915407	0.825742	0.677158	0.062174	3.96194
TCGA-AC-A3HN	-0.600913	0.0719233	0.5502	0.507673	0.898177	0.666059	0.590273	1.4978	1.48429	0.318491	0.318491	1.38679	0.03991	1.85075	0.951783	0.891317	0.714968	0.469289	1.03622	2.89283	0.871208	0.583971	0.55185	1.57948	1.5679	0.204234	0.204234	1.30044	0.034255	1.80828	0.956257	0.914721	0.803401	0.604782	0.200406	3.30422
TCGA-AC-A3QP	0.168746	-0.0208284	0.192248	0.187913	0.899773	0.635525	0.607219	1.59963	1.58824	0.310914	0.310914	1.3787	0.034181	1.89414	0.956275	0.907605	0.79684	0.619413	1.25712	3.16124	0.891188	0.661776	0.615757	1.73328	1.72279	0.290637	0.290637	1.40235	0.03189	1.86588	0.958725	0.926746	0.870272	0.773146	3.05218	2.77864
TCGA-AC-A3TM	-0.793838	0.0940217	0.648737	0.627783	0.892988	0.645648	0.582675	1.45878	1.44529	0.291111	0.291111	1.36765	0.039611	1.91727	0.951302	0.878053	0.666951	0.40289	0.060927	4.07351	0.901811	0.571301	0.578552	1.66626	1.65658	0.258757	0.258757	1.31143	0.029008	1.85488	0.958597	0.921137	0.847681	0.712429	0.062661	4.22204
TCGA-AC-A3TN	-0.624579	0.0746477	0.455359	0.424086	0.891138	0.657603	0.635782	1.67119	1.66012	0.333254	0.333254	1.4135	0.033517	2.0392	0.956319	0.908794	0.82146	0.687603	0.926004	3.45546	0.898334	0.538501	0.584721	1.59503	1.58552	0.256851	0.256851	1.29036	0.0287	1.9679	0.958254	0.90991	0.797567	0.612912	0.233571	3.59299
TCGA-AC-A3W5	0.245041	-0.031345	0.172575	0.178798	0.898386	0.567786	0.581156	1.65311	1.64331	0.258815	0.258815	1.3107	0.029403	1.87454	0.95795	0.919937	0.844568	0.703593	0.062973	4.03554	0.887715	0.678633	0.583566	1.66823	1.65616	0.299546	0.299546	1.38995	0.0358	1.94097	0.956089	0.920246	0.836388	0.692193	2.13351	2.82083
TCGA-AC-A3W6	-0.42264	0.0490873	0.338903	0.31631	0.897496	0.659693	0.607299	1.65274	1.64142	0.323979	0.323979	1.39497	0.034086	1.95438	0.957405	0.91627	0.828088	0.681195	1.74198	3.00703	0.904225	0.564492	0.566608	1.59306	1.58269	0.238134	0.238134	1.29717	0.030926	1.78088	0.956735	0.916584	0.820219	0.641155	0.0604	3.65544
TCGA-AC-A3W7	0.170292	-0.0207443	0.173831	0.16968	0.892834	0.656029	0.63045	1.78278	1.77317	0.33413	0.33413	1.4088	0.029394	2.02144	0.961368	0.925765	0.871152	0.785665	2.01556	3.03229	0.875766	0.669111	0.588572	1.74757	1.73743	0.311545	0.311545	1.38752	0.030414	1.92828	0.966069	0.93469	0.873982	0.769399	0.685582	2.36864
TCGA-AC-A3YI	-0.14934	0.0180435	0.220497	0.205719	0.888105	0.676238	0.629452	1.66556	1.65428	0.323758	0.323758	1.42129	0.033951	2.01296	0.957654	0.914825	0.827449	0.689848	2.64086	2.70388	0.888009	0.656876	0.624529	1.78869	1.77946	0.306872	0.306872	1.40526	0.028171	1.98301	0.96365	0.931976	0.882116	0.802708	3.30035	2.61359
TCGA-AC-A3YJ	-0.0436098	0.00542846	0.0941608	0.0930845	0.894704	0.661378	0.616785	1.87018	1.86113	0.31881	0.31881	1.40281	0.027689	1.95162	0.962022	0.934744	0.901549	0.849097	2.71122	2.93028	0.895127	0.641525	0.613281	1.73359	1.72366	0.306426	0.306426	1.3871	0.030124	1.93387	0.960139	0.924679	0.863685	0.760955	1.01713	3.19524
TCGA-AC-A5EH	-0.285152	0.0357872	0.309243	0.291427	0.884793	0.688975	0.610515	1.57321	1.55966	0.325944	0.325944	1.41613	0.039971	1.96997	0.951738	0.897393	0.767491	0.572037	1.26555	3.444	0.887588	0.658343	0.604233	1.65865	1.64752	0.314945	0.314945	1.39188	0.033799	2.07123	0.95785	0.914492	0.818559	0.667172	3.12051	2.73815
TCGA-AC-A5EI	0.193948	-0.0243697	0.170284	0.18747	0.887805	0.659447	0.625714	1.67339	1.66294	0.324627	0.324627	1.40778	0.032098	2.04956	0.959173	0.914905	0.825959	0.68824	3.36468	2.69326	0.884464	0.69982	0.599974	1.61999	1.60681	0.316529	0.316529	1.41535	0.039203	1.98506	0.955003	0.911379	0.799583	0.622426	2.8826	2.67324
TCGA-AC-A5XS	-2.88215	0.326835	1.92482	1.72823	0.885321	0.70987	0.607378	1.72978	1.71749	0.316711	0.316711	1.42686	0.036668	1.91701	0.957811	0.926815	0.866541	0.761572	2.97442	2.75864	0.896533	0.444727	0.579438	1.596	1.58773	0.201351	0.201351	1.20333	0.024985	1.97226	0.961095	0.910069	0.798123	0.612007	0.210988	4.09216
TCGA-AC-A5XU	-0.206757	0.0245418	0.194405	0.194771	0.883107	0.687467	0.600413	1.79781	1.78711	0.313623	0.313623	1.40793	0.032346	1.90235	0.960272	0.93204	0.888343	0.814548	1.3768	3.10907	0.88678	0.654975	0.613529	1.67414	1.66306	0.315478	0.315478	1.39629	0.033556	2.14645	0.957529	0.911058	0.812286	0.663707	2.33116	2.82192
TCGA-AC-A62V	0.0174104	-0.00183299	0.308627	0.318561	0.847384	0.748202	0.611983	1.69075	1.6777	0.35281	0.35281	1.45298	0.038395	2.04427	0.96135	0.919381	0.830681	0.695606	0.059599	3.6729	0.841072	0.749649	0.624945	1.72346	1.71037	0.35877	0.35877	1.46293	0.038513	2.30001	0.961187	0.916238	0.818774	0.680446	0.091703	2.86047
TCGA-AC-A62X	-0.057752	0.0065354	0.214945	0.237286	0.882836	0.704906	0.601308	1.66771	1.65452	0.309952	0.309952	1.41945	0.039012	1.86112	0.955222	0.919098	0.840814	0.704387	1.55018	3.12125	0.879114	0.701468	0.606186	1.75865	1.74635	0.318274	0.318274	1.42084	0.036542	2.20634	0.957227	0.921762	0.848883	0.733475	1.84665	3.15168
TCGA-AC-A62Y	-0.00724826	0.00122288	0.153456	0.146376	0.887409	0.70804	0.597552	1.71642	1.70389	0.310973	0.310973	1.41866	0.037141	1.85894	0.957207	0.926265	0.866442	0.758872	1.95637	3.00133	0.885915	0.707359	0.601932	1.68135	1.66825	0.316382	0.316382	1.42141	0.038829	2.00051	0.95548	0.918212	0.836103	0.699567	1.4568	3.0705
TCGA-AC-A6IX	-0.00629365	0.000440035	0.259699	0.259677	0.854203	0.738538	0.606201	1.77695	1.76321	0.330903	0.330903	1.44322	0.039984	1.81317	0.9593	0.931569	0.887141	0.810546	0.125961	3.5415	0.854251	0.732257	0.588316	1.75236	1.73862	0.319604	0.319604	1.4265	0.039884	1.88468	0.959591	0.929978	0.878668	0.785752	0.238762	4.26346
TCGA-AN-A03X	-0.0997556	0.00935611	0.277504	0.267249	0.934387	0.71373	0.571283	1.99423	1.96635	0.334629	0.334629	1.40261	0.073723	6.16758	0.888138	0.793912	0.729247	0.672686	0.552695	19.6047	0.929124	0.703491	0.581179	2.0415	2.00761	0.323519	0.323519	1.4038	0.084473	10.0026	0.869192	0.754206	0.683509	0.630046	0.528939	23.3302
TCGA-AN-A03Y	-0.226343	0.0209636	0.498157	0.475777	0.930808	0.709446	0.54138	1.92336	1.89171	0.314275	0.314275	1.37665	0.08183	5.98737	0.880239	0.779763	0.705862	0.640566	0.61407	19.9987	0.927313	0.701735	0.550407	2.16792	2.14008	0.290746	0.290746	1.37908	0.071145	10.5146	0.885573	0.77823	0.715395	0.666883	0.326214	23.3017
TCGA-AN-A041	0.367748	-0.0549767	0.370522	0.350186	0.936149	0.793669	0.61248	2.09061	2.06652	0.391917	0.391917	1.47896	0.066761	3.62353	0.916296	0.858975	0.816421	0.776397	0.341615	15.9752	0.930005	0.86311	0.715278	2.30422	2.2752	0.491668	0.491668	1.58277	0.078531	5.92575	0.898438	0.84124	0.798847	0.762871	0.12949	22.1513
TCGA-AN-A046	0.0383815	-0.00403067	0.210187	0.208912	0.933933	0.83024	0.692823	2.22071	2.19554	0.476407	0.476407	1.55205	0.069331	4.49269	0.909216	0.855705	0.816598	0.781048	0.153219	18.6507	0.933417	0.83279	0.681482	2.15428	2.12449	0.481121	0.481121	1.54622	0.079312	5.0947	0.897533	0.831977	0.782554	0.739866	0.185418	20.1859
TCGA-AN-A049	-0.0328591	0.00199079	0.179785	0.185193	0.937891	0.691706	0.566419	2.14982	2.1281	0.31863	0.31863	1.38529	0.058025	8.30551	0.901724	0.802266	0.746586	0.700951	0.494211	22.5898	0.93982	0.688298	0.559479	2.15359	2.12579	0.310387	0.310387	1.37779	0.070064	11.869	0.884051	0.771109	0.709765	0.663574	0.312006	24.2563
TCGA-AN-A04A	-1.18598	0.145635	1.77274	1.17104	0.94546	0.872999	0.651692	2.09786	2.06339	0.491155	0.491155	1.54728	0.090054	3.47984	0.901086	0.854516	0.809247	0.766129	0.105119	17.6364	0.93063	0.82841	0.645349	2.11122	2.08258	0.441265	0.441265	1.52027	0.07647	4.61379	0.904508	0.84157	0.789217	0.74138	0.166937	19.066
TCGA-AN-A04C	-0.0697291	0.00275547	0.431546	0.477187	0.932171	0.840595	0.70078	2.21739	2.19041	0.483528	0.483528	1.56239	0.074725	3.74918	0.906183	0.863327	0.8314	0.799903	0.200318	18.0582	0.940641	0.853911	0.655134	2.21249	2.18119	0.473512	0.473512	1.53997	0.082268	5.26173	0.897527	0.836597	0.788836	0.748237	0.146957	20.5123
TCGA-AN-A04D	-0.562367	0.0731475	0.536695	0.467599	0.942905	0.857471	0.669853	2.03222	1.9982	0.473494	0.473494	1.55142	0.089876	3.84647	0.899208	0.841466	0.785285	0.731624	0.124512	18.6981	0.932462	0.828035	0.715415	2.13947	2.11021	0.496766	0.496766	1.56483	0.079404	4.92395	0.901484	0.843052	0.790882	0.742496	0.217271	17.4456
TCGA-AN-A0AJ	0.143146	-0.0175283	0.314965	0.321462	0.940053	0.671012	0.564058	2.06779	2.03245	0.314475	0.314475	1.37028	0.087389	12.9881	0.861722	0.732265	0.658469	0.60424	0.553884	24.7442	0.930168	0.69559	0.578198	2.21459	2.18563	0.310444	0.310444	1.39666	0.073358	13.6585	0.881721	0.76638	0.702319	0.654732	0.445702	25.3948
TCGA-AN-A0AK	-0.0766268	0.00788107	0.153368	0.14645	0.935717	0.709003	0.586832	2.01094	1.9853	0.34347	0.34347	1.41139	0.068732	6.03238	0.893489	0.800724	0.740657	0.687719	1.18287	18.2443	0.937571	0.69471	0.578589	2.00267	1.97245	0.33234	0.33234	1.3964	0.077338	7.73969	0.877579	0.770224	0.702511	0.646695	0.671207	21.5197
TCGA-AN-A0AL	0.117406	-0.0193205	0.206968	0.209032	0.924048	0.721206	0.623669	2.1552	2.12925	0.353982	0.353982	1.44524	0.06868	8.40907	0.888605	0.793695	0.739675	0.695571	0.920135	21.5035	0.928618	0.749517	0.573591	2.12607	2.08737	0.332869	0.332869	1.42561	0.094624	11.1402	0.857817	0.752387	0.689852	0.642396	0.219204	25.2663
TCGA-AN-A0AM	-0.182925	0.0253516	0.583362	0.463984	0.942602	0.820271	0.620898	1.96888	1.93674	0.420639	0.420639	1.4992	0.084707	3.87857	0.901169	0.833851	0.770565	0.711456	0.151825	19.1194	0.942625	0.826648	0.673326	2.00626	1.97752	0.461908	0.461908	1.53777	0.078115	3.49838	0.908141	0.855457	0.801887	0.745637	1.78446	12.0907
TCGA-AN-A0AR	0.117643	-0.0219827	0.29436	0.285051	0.929963	0.712821	0.61837	2.15009	2.13128	0.36074	0.36074	1.43646	0.052383	6.72774	0.909782	0.81998	0.772055	0.731569	1.21221	18.3074	0.927419	0.74676	0.564283	2.16079	2.12594	0.331331	0.331331	1.4169	0.086491	11.139	0.866914	0.763541	0.702076	0.654566	0.210337	25.1565
TCGA-AN-A0AS	-0.0568867	0.00381721	0.2205	0.204199	0.934597	0.749097	0.602814	2.06485	2.03736	0.37782	0.37782	1.44695	0.073527	6.11073	0.889791	0.803441	0.748006	0.699969	0.687925	19.4072	0.93196	0.739178	0.588334	2.04235	2.0057	0.354096	0.354096	1.4306	0.091759	8.48022	0.864848	0.758976	0.690966	0.637688	0.355776	23.3947
TCGA-AN-A0AT	0.284934	-0.019782	0.859137	0.922094	0.940669	0.771865	0.589093	2.04366	2.01808	0.342272	0.342272	1.44995	0.069027	5.02616	0.904749	0.823721	0.7656	0.714556	0.201425	19.2264	0.939499	0.759952	0.693688	2.23477	2.21988	0.441264	0.441264	1.51418	0.044502	3.90225	0.933099	0.873363	0.843176	0.814844	0.230372	15.841
TCGA-AN-A0FD	0.0190975	-0.00296645	0.177411	0.160389	0.942193	0.835826	0.684421	2.03792	2.00866	0.504063	0.504063	1.54967	0.079039	3.30679	0.90644	0.859034	0.813699	0.766084	0.409789	13.0969	0.941499	0.841981	0.640171	1.97556	1.94635	0.469357	0.469357	1.52382	0.078314	3.25957	0.90937	0.856027	0.802339	0.746256	0.462415	12.8048
TCGA-AN-A0FF	-0.369191	0.0496602	0.348408	0.322503	0.940664	0.857131	0.666273	2.05445	2.02476	0.499381	0.499381	1.54893	0.080172	3.14885	0.909556	0.864295	0.820993	0.776441	0.496366	13.6479	0.943161	0.813575	0.68345	2.03955	2.01141	0.492678	0.492678	1.53733	0.076413	3.91196	0.905184	0.847981	0.795741	0.744453	0.381725	14.8687
TCGA-AN-A0FJ	0.173001	-0.0235258	0.218022	0.282683	0.939519	0.724472	0.563294	2.0624	2.03745	0.340048	0.340048	1.40298	0.066661	6.79128	0.893632	0.802058	0.744537	0.695284	0.36229	20.418	0.934391	0.737743	0.506904	2.01047	1.97298	0.298551	0.298551	1.36506	0.092072	7.31707	0.868923	0.770222	0.699891	0.641661	0.371149	22.1059
TCGA-AN-A0FK	0.0309057	-0.00796472	0.243827	0.229525	0.944466	0.81975	0.680613	2.06333	2.03583	0.49341	0.49341	1.53881	0.074825	3.50601	0.908479	0.859568	0.81471	0.768688	0.223326	14.7837	0.93669	0.84337	0.67774	2.0338	2.00407	0.493183	0.493183	1.54931	0.080146	4.32375	0.903945	0.839878	0.777766	0.718263	0.40764	17.0808
TCGA-AN-A0FL	-0.120623	0.0171785	0.283421	0.249534	0.940238	0.842081	0.665296	2.03253	2.00475	0.483699	0.483699	1.5406	0.075632	3.26597	0.911243	0.861961	0.816196	0.769034	0.444684	13.6876	0.943132	0.811499	0.665125	1.97015	1.93971	0.476818	0.476818	1.52442	0.081534	4.24351	0.901599	0.835132	0.765677	0.697003	0.261848	15.1284
TCGA-AN-A0FN	-0.207417	0.0241602	0.300521	0.299964	0.944866	0.843051	0.680325	2.06196	2.0337	0.505185	0.505185	1.5508	0.076852	3.29527	0.910536	0.864696	0.821817	0.77736	0.298768	14.1586	0.940652	0.823741	0.68148	1.98716	1.95637	0.489901	0.489901	1.54147	0.082203	4.62313	0.897712	0.822708	0.754287	0.692022	0.350384	19.0493
TCGA-AN-A0FS	-0.133307	0.0141733	0.261393	0.25605	0.940417	0.851381	0.719309	2.11385	2.08614	0.537242	0.537242	1.57927	0.076127	3.33259	0.909659	0.866843	0.828535	0.788669	0.582326	12.336	0.942391	0.839018	0.697776	2.01541	1.98426	0.510419	0.510419	1.55971	0.083253	4.70965	0.895916	0.822201	0.757206	0.698363	0.480529	17.7056
TCGA-AN-A0FT	-0.0465154	0.00612881	0.191128	0.216653	0.946408	0.838781	0.663366	2.04655	2.01949	0.485183	0.485183	1.53763	0.073822	3.09204	0.913417	0.867645	0.825765	0.782036	0.661559	12.3212	0.945913	0.822201	0.613847	1.97118	1.94303	0.43347	0.43347	1.49526	0.075502	3.59921	0.911422	0.850835	0.790604	0.728496	0.485267	13.7976
TCGA-AN-A0FV	-0.0960491	0.00739419	0.432969	0.464756	0.934476	0.760106	0.59739	2.0749	2.04671	0.374879	0.374879	1.44936	0.075424	6.25381	0.890766	0.806378	0.74961	0.700401	0.418327	19.7837	0.907914	0.757105	0.579394	2.24985	2.2242	0.318172	0.318172	1.43436	0.066883	8.88823	0.894148	0.805038	0.757017	0.719081	0.381985	20.821
TCGA-AN-A0FW	0.0951412	-0.012689	0.179431	0.191336	0.942882	0.82552	0.668288	2.00313	1.97395	0.472162	0.472162	1.53392	0.078475	3.73047	0.903473	0.842036	0.787928	0.735268	0.324325	16.776	0.946506	0.840958	0.658004	2.05153	2.02332	0.483558	0.483558	1.53523	0.076383	3.63218	0.909685	0.855739	0.805514	0.754812	0.487204	13.9807
TCGA-AN-A0FX	-0.0520973	0.0067907	0.208476	0.213559	0.942997	0.834116	0.677149	2.08201	2.05578	0.491411	0.491411	1.54414	0.071895	3.26444	0.913769	0.867047	0.825819	0.783988	0.440632	13.8911	0.938744	0.827799	0.691289	2.01356	1.98458	0.482448	0.482448	1.54981	0.078496	4.12684	0.902564	0.838759	0.780644	0.723298	0.883569	14.453
TCGA-AN-A0FY	-0.55676	0.0618848	0.847402	0.619193	0.932384	0.847131	0.703412	2.23825	2.21134	0.489112	0.489112	1.56739	0.074825	3.60586	0.907119	0.865782	0.836581	0.807789	0.288944	17.0147	0.938432	0.82567	0.674542	2.2118	2.18519	0.475233	0.475233	1.53804	0.072416	4.78981	0.90476	0.848175	0.80611	0.7682	0.101536	18.8156
TCGA-AN-A0FZ	-0.0153334	0.000299417	0.203906	0.183254	0.935609	0.814109	0.603012	2.18421	2.15963	0.395011	0.395011	1.48323	0.067234	3.91872	0.917085	0.864061	0.824217	0.788788	0.125726	18.2337	0.939416	0.826045	0.641691	2.19534	2.1686	0.452858	0.452858	1.51656	0.071982	4.47997	0.90774	0.853203	0.811889	0.773713	0.132243	18.0692
TCGA-AN-A0G0	-1.07759	0.150596	0.906708	0.853532	0.933923	0.784077	0.580427	1.8977	1.87033	0.335863	0.335863	1.45033	0.074339	3.43535	0.903435	0.832965	0.772604	0.708617	0.410719	15.4774	0.951591	0.625383	0.642548	2.04134	2.02325	0.34242	0.34242	1.39628	0.051012	4.99939	0.922715	0.839535	0.781083	0.726499	1.19746	16.4922
TCGA-AN-A0XL	0.447537	-0.0613762	0.353206	0.371715	0.953014	0.66438	0.629514	1.87291	1.85336	0.361034	0.361034	1.41365	0.056536	7.4629	0.908629	0.774092	0.667251	0.586913	1.58413	30.1821	0.948194	0.840927	0.687439	2.03748	2.00755	0.49374	0.49374	1.55422	0.081517	3.51652	0.901769	0.85332	0.805943	0.755036	0.12714	19.0574
TCGA-AN-A0XN	-0.185493	0.0194387	0.355827	0.32534	0.940506	0.865222	0.695823	2.08378	2.05107	0.500405	0.500405	1.57185	0.087584	2.95796	0.899134	0.861023	0.825584	0.787593	0.180518	15.8836	0.947413	0.846745	0.613001	2.04514	2.0137	0.371145	0.371145	1.50744	0.083908	3.17012	0.903201	0.861137	0.817764	0.771121	0.180123	20.2249
TCGA-AN-A0XO	0.415587	-0.0662073	0.667671	0.779457	0.956282	0.30492	0.616815	1.61434	1.60573	0.11308	0.11308	1.06657	0.026864	4.57194	0.948441	0.777316	0.633874	0.513183	18.597	2.55461	0.951319	0.844677	0.628146	1.95806	1.92485	0.418432	0.418432	1.51698	0.087931	3.13088	0.899799	0.85133	0.795936	0.735688	0.154489	20.1146
TCGA-AN-A0XP	0.177851	-0.0202527	0.190648	0.166507	0.946717	0.837003	0.654859	2.00271	1.9731	0.419695	0.419695	1.5311	0.080393	2.87503	0.904758	0.862845	0.821957	0.77568	0.093197	17.6021	0.945731	0.860746	0.699292	2.03636	2.00371	0.515083	0.515083	1.57176	0.087298	2.9387	0.900918	0.863186	0.823974	0.779156	0.31634	14.2719
TCGA-AN-A0XR	-0.593309	0.0740997	0.722103	0.632581	0.940583	0.8639	0.662869	1.97014	1.93479	0.479271	0.479271	1.55012	0.09287	2.82894	0.898486	0.85743	0.810545	0.757374	0.160033	16.793	0.934167	0.846872	0.705823	2.33054	2.30484	0.473133	0.473133	1.56874	0.071657	4.03889	0.90762	0.86567	0.8385	0.812961	0.32196	18.5136
TCGA-AN-A0XS	-0.928947	0.110895	0.862968	0.775686	0.941307	0.868476	0.659988	1.97529	1.93929	0.445416	0.445416	1.55052	0.094059	2.69914	0.898881	0.860586	0.817027	0.766999	0.151998	16.1619	0.93445	0.83831	0.652017	2.06337	2.0348	0.373871	0.373871	1.52989	0.078036	2.57131	0.907758	0.871454	0.841785	0.808736	0.217828	14.3235
TCGA-AN-A0XT	-0.52141	0.0655036	0.500057	0.435776	0.946626	0.86712	0.684061	2.06568	2.03239	0.508933	0.508933	1.5654	0.088248	2.64377	0.902371	0.869679	0.837715	0.801275	0.384064	13.3912	0.94274	0.834412	0.684456	2.05277	2.02606	0.435965	0.435965	1.54895	0.073857	2.82301	0.910344	0.870398	0.836999	0.798731	0.286931	13.205
TCGA-AN-A0XU	-1.63665	0.203462	1.2721	1.04732	0.941489	0.843347	0.644831	2.01721	1.98627	0.403163	0.403163	1.52768	0.083101	2.36458	0.905954	0.872794	0.842883	0.808272	0.717035	11.5059	0.95309	0.702918	0.647232	1.94596	1.92493	0.398949	0.398949	1.45019	0.059852	6.79232	0.907814	0.796642	0.699049	0.619175	1.78357	29.611
TCGA-AN-A0XV	-0.244354	0.0353076	0.252922	0.24556	0.952904	0.687341	0.627304	1.91387	1.8929	0.348189	0.348189	1.42688	0.059605	7.45559	0.904633	0.780168	0.679775	0.604156	1.76693	30.994	0.956871	0.600212	0.643812	1.87315	1.85697	0.3289	0.3289	1.37929	0.047596	6.78832	0.918318	0.792603	0.682492	0.593094	2.29247	30.0065
TCGA-AN-A0XW	-0.107042	0.0163501	0.14588	0.156386	0.956906	0.722195	0.626234	1.94634	1.92599	0.345086	0.345086	1.44762	0.058285	5.89183	0.911754	0.811291	0.728588	0.659549	0.897649	27.8482	0.95652	0.687228	0.600506	1.88521	1.86543	0.331934	0.331934	1.40784	0.056623	6.97944	0.910147	0.784385	0.682851	0.604643	1.17494	29.084
TCGA-AO-A03L	-0.094357	0.00894629	0.176843	0.179974	0.935038	0.724635	0.581321	2.01655	1.98791	0.331679	0.331679	1.41676	0.075689	6.11085	0.889429	0.798309	0.73689	0.683517	0.298513	20.3124	0.931392	0.710188	0.572374	1.9426	1.90054	0.327216	0.327216	1.40128	0.103265	9.73552	0.848749	0.725575	0.646972	0.585398	0.17786	24.915
TCGA-AO-A03M	-0.161045	0.0217253	0.24981	0.252354	0.950072	0.746469	0.683284	2.14916	2.13244	0.448003	0.448003	1.49984	0.049588	3.43855	0.930142	0.873423	0.841438	0.809403	0.18608	16.2305	0.944894	0.698302	0.679475	1.95914	1.9404	0.41226	0.41226	1.46844	0.054379	3.25073	0.923365	0.862165	0.813635	0.75815	0.321821	14.1411
TCGA-AO-A03N	0.422824	-0.0577222	0.322412	0.334303	0.957889	0.719188	0.646498	1.98541	1.96533	0.412615	0.412615	1.45964	0.057608	6.44637	0.911453	0.81125	0.729586	0.661222	1.03536	28.3232	0.949875	0.855221	0.688423	2.08654	2.05382	0.512727	0.512727	1.56216	0.087298	3.29869	0.898819	0.859242	0.818763	0.774773	0.091716	17.8243
TCGA-AO-A03O	-0.01654	-0.00040552	0.201121	0.181105	0.931344	0.753387	0.581174	2.03137	2.00075	0.350444	0.350444	1.43355	0.080098	6.32301	0.88487	0.793976	0.731966	0.679016	0.336321	20.258	0.931407	0.759431	0.58519	2.04942	2.01378	0.363534	0.363534	1.44001	0.090531	8.00372	0.871353	0.77273	0.705664	0.65143	0.249996	22.0135
TCGA-AO-A03P	-0.030225	-0.000377759	0.262722	0.312517	0.915907	0.747831	0.586448	2.26269	2.24582	0.327359	0.327359	1.43426	0.047214	6.31388	0.919212	0.840285	0.800907	0.76904	0.658584	17.2224	0.91296	0.753701	0.581587	2.24064	2.21206	0.313753	0.313753	1.43404	0.073679	10.8772	0.887136	0.790306	0.732958	0.688953	0.213497	23.5724
TCGA-AO-A03R	0.0546349	-0.00663653	0.216737	0.233136	0.939431	0.827252	0.64781	2.19445	2.16648	0.46256	0.46256	1.52131	0.075346	4.34654	0.903863	0.848865	0.80824	0.77214	0.100922	19.7409	0.936674	0.838549	0.68917	2.15388	2.12322	0.500522	0.500522	1.55408	0.081721	5.27857	0.895072	0.829049	0.777381	0.732973	0.183016	20.617
TCGA-AO-A03T	-0.078141	0.0104593	0.247677	0.243175	0.948768	0.845653	0.694877	2.1143	2.08517	0.531487	0.531487	1.56133	0.07946	3.42384	0.906411	0.861299	0.821831	0.782513	0.859957	13.9796	0.943947	0.833122	0.670571	2.06196	2.03192	0.499412	0.499412	1.53938	0.080949	3.72049	0.904513	0.851564	0.802688	0.754525	1.24465	14.3283
TCGA-AO-A03U	0.141086	-0.0179867	0.235134	0.297423	0.958163	0.586046	0.620274	1.99279	1.97885	0.311138	0.311138	1.35274	0.041069	8.9413	0.927042	0.789497	0.67854	0.598572	2.99591	33.4289	0.954048	0.661121	0.673728	2.02176	2.00838	0.394395	0.394395	1.44099	0.040574	3.18599	0.94015	0.874509	0.834292	0.791976	0.415809	14.0685
TCGA-AO-A03V	-1.52032	0.191774	1.10955	0.993927	0.943551	0.856611	0.701347	2.05768	2.02706	0.504839	0.504839	1.57094	0.083778	3.93808	0.898032	0.846881	0.795738	0.74383	0.25332	22.1159	0.942508	0.743913	0.671604	2.02235	2.00024	0.436078	0.436078	1.49086	0.062751	5.84894	0.906406	0.819125	0.74841	0.685717	0.314534	25.3131
TCGA-AO-A0J2	0.204743	-0.0271155	0.757103	0.642429	0.944714	0.751948	0.594874	2.05364	2.03236	0.359338	0.359338	1.44284	0.059123	3.77153	0.91702	0.849467	0.804682	0.761852	0.196474	16.8988	0.933921	0.784481	0.592432	2.07078	2.0391	0.357403	0.357403	1.45945	0.082724	9.05383	0.888223	0.77979	0.694235	0.631128	0.709167	31.6447
TCGA-AO-A0J3	-2.46181	0.290531	1.99516	1.77147	0.942899	0.846215	0.652702	2.20438	2.1765	0.459514	0.459514	1.53442	0.075081	3.3353	0.912281	0.871769	0.838677	0.808056	0.405764	15.0671	0.952446	0.633645	0.650093	1.97616	1.95636	0.355356	0.355356	1.40705	0.054553	5.25876	0.914295	0.82511	0.753086	0.687188	0.092409	19.639
TCGA-AO-A0J4	-0.0384799	0.00850935	0.371212	0.370116	0.945133	0.866591	0.650982	2.00132	1.96818	0.454468	0.454468	1.54361	0.087697	3.23565	0.903195	0.853654	0.802975	0.751262	0.12697	16.3522	0.945513	0.855318	0.604777	1.9956	1.96197	0.419374	0.419374	1.50595	0.088704	3.53543	0.902739	0.848284	0.790393	0.731407	1.19798	15.6481
TCGA-AO-A0J5	0.0900383	-0.00872434	0.250881	0.247758	0.933633	0.842805	0.588485	2.14208	2.11337	0.369341	0.369341	1.48769	0.076756	4.07942	0.90679	0.849672	0.804612	0.764693	0.064992	21.0438	0.943334	0.855568	0.625902	2.01915	1.98619	0.429257	0.429257	1.52099	0.087393	3.60372	0.902895	0.849175	0.793551	0.737812	2.67103	13.8613
TCGA-AO-A0J6	0.120764	-0.0132963	0.237263	0.227247	0.940012	0.842996	0.60465	2.19393	2.16818	0.41569	0.41569	1.49956	0.070146	3.55207	0.912807	0.86286	0.82848	0.798069	0.271702	17.0457	0.948755	0.857484	0.608278	1.97613	1.94145	0.434781	0.434781	1.50955	0.091147	3.78606	0.900858	0.842668	0.777902	0.710863	2.30898	14.7214
TCGA-AO-A0J7	-0.509986	0.0689118	0.404043	0.390887	0.937657	0.854179	0.633501	2.21285	2.18417	0.425709	0.425709	1.52552	0.077121	3.98172	0.905593	0.855918	0.819019	0.786393	0.123066	19.2592	0.937958	0.790397	0.601854	2.13065	2.10786	0.387659	0.387659	1.46956	0.063176	3.97351	0.917782	0.858649	0.8165	0.777093	0.523788	15.8848
TCGA-AO-A0J8	0.31287	-0.039574	0.334921	0.338602	0.934839	0.808519	0.634939	2.19862	2.1767	0.403363	0.403363	1.50265	0.061662	3.67413	0.921051	0.870623	0.834819	0.802284	0.111475	17.1115	0.92998	0.852445	0.666102	2.15186	2.11951	0.430885	0.430885	1.54643	0.08663	3.73314	0.898767	0.853881	0.813362	0.773989	0.119483	20.1896
TCGA-AO-A0J9	-2.77092	0.385803	2.10259	1.95878	0.936573	0.856004	0.6312	2.19691	2.16651	0.39853	0.39853	1.52487	0.081053	5.07633	0.901748	0.841264	0.79358	0.752927	0.07033	23.2015	0.951374	0.602839	0.591501	2.04719	2.03254	0.29912	0.29912	1.34438	0.042189	4.84689	0.934067	0.847817	0.792398	0.744477	0.412748	17.3308
TCGA-AO-A0JA	-0.106487	0.0114913	0.171449	0.169134	0.924179	0.736642	0.595047	1.98214	1.95062	0.305578	0.305578	1.43403	0.082728	5.64541	0.883821	0.792462	0.726117	0.667662	0.300771	20.1994	0.925926	0.713423	0.563527	1.89749	1.85791	0.298453	0.298453	1.39649	0.099319	7.17954	0.861311	0.741243	0.65455	0.585098	0.184435	24.0678
TCGA-AO-A0JB	-0.121472	0.0115383	0.264247	0.254549	0.922357	0.74425	0.584674	1.94512	1.91418	0.31419	0.31419	1.43086	0.081773	5.18404	0.886541	0.797471	0.73242	0.673084	0.736076	17.2271	0.931988	0.720159	0.61065	1.98501	1.95148	0.34883	0.34883	1.43545	0.086096	8.05069	0.872588	0.760554	0.682745	0.620135	0.250076	24.0389
TCGA-AO-A0JC	-0.0319992	0.000976311	0.19547	0.205975	0.920502	0.730536	0.575337	1.90686	1.87188	0.275738	0.275738	1.41579	0.090028	6.20755	0.872922	0.769542	0.690744	0.623188	0.274597	21.7072	0.927973	0.729502	0.589225	2.0256	1.99365	0.309027	0.309027	1.42553	0.083114	7.57661	0.880021	0.777688	0.705046	0.645555	0.17724	24.654
TCGA-AO-A0JD	-0.126129	0.0114244	0.319985	0.295268	0.923915	0.785996	0.560538	1.92161	1.88492	0.335062	0.335062	1.43625	0.094359	4.9109	0.877526	0.788183	0.71677	0.651735	0.75187	18.4267	0.924423	0.778017	0.587032	1.99326	1.95497	0.335256	0.335256	1.45188	0.096924	7.03278	0.869232	0.769193	0.695192	0.634239	0.346305	22.8771
TCGA-AO-A0JE	-0.110277	0.0116011	0.166282	0.159057	0.915154	0.76874	0.595165	2.0106	1.97853	0.32412	0.32412	1.45264	0.084095	5.69279	0.885129	0.799196	0.736298	0.680839	0.436052	19.7606	0.924188	0.754531	0.59147	1.93934	1.90049	0.35018	0.35018	1.44184	0.09859	7.247	0.86359	0.752117	0.669644	0.603448	0.291624	23.9372
TCGA-AO-A0JF	-0.0944487	0.011928	0.229304	0.249028	0.926136	0.785496	0.586381	2.00434	1.96856	0.351211	0.351211	1.45555	0.09225	5.94148	0.877052	0.788991	0.723751	0.667109	0.589462	20.6419	0.92927	0.766017	0.589501	2.02551	1.9929	0.341822	0.341822	1.44695	0.084329	6.2383	0.881655	0.792553	0.729651	0.676692	0.395405	20.4437
TCGA-AO-A0JG	-0.398584	0.0478908	0.647429	0.702252	0.954999	0.629416	0.618162	1.90623	1.89248	0.34106	0.34106	1.38227	0.041485	2.17786	0.942657	0.884702	0.852667	0.814412	1.19347	7.4367	0.963465	0.505408	0.613989	1.96284	1.95345	0.262408	0.262408	1.28403	0.028691	7.06158	0.94711	0.826339	0.710118	0.616	3.51176	31.6097
TCGA-AO-A0JI	0.0669526	-0.00828494	0.23775	0.267057	0.913439	0.758376	0.5494	2.01088	1.97253	0.289127	0.289127	1.412	0.096998	6.40862	0.867937	0.775484	0.708097	0.649958	1.42843	20.9415	0.909107	0.760969	0.539308	1.96652	1.92663	0.264628	0.264628	1.40543	0.099736	6.17206	0.866626	0.771034	0.695797	0.630618	0.879341	21.5993
TCGA-AO-A0JJ	0.0341794	-0.00586181	0.21892	0.241193	0.927798	0.769618	0.586872	2.02895	1.99037	0.336913	0.336913	1.44704	0.097492	7.63523	0.866256	0.765486	0.694324	0.637556	0.306236	23.8738	0.920882	0.769899	0.562854	1.94275	1.90143	0.306207	0.306207	1.42906	0.10303	7.30407	0.86128	0.751413	0.669646	0.603807	0.274797	24.5329
TCGA-AO-A0JM	0.0459572	-0.00884935	0.211424	0.231163	0.91598	0.781092	0.626453	2.06965	2.04036	0.353834	0.353834	1.48182	0.07867	5.33617	0.890522	0.812601	0.759436	0.712346	0.558172	17.9703	0.929502	0.784259	0.572773	1.9718	1.93153	0.327906	0.327906	1.44467	0.101559	6.24754	0.867808	0.770089	0.692882	0.628835	0.210717	22.8757
TCGA-AO-A124	-0.0506111	0.0120139	0.280943	0.301602	0.951346	0.745884	0.659063	2.01795	1.99572	0.432901	0.432901	1.48382	0.063207	6.13058	0.905819	0.815135	0.740427	0.676877	0.830285	27.8443	0.948629	0.72156	0.662659	2.00155	1.9832	0.419852	0.419852	1.47179	0.053672	3.85992	0.925565	0.85662	0.801629	0.743316	0.200339	16.6811
TCGA-AO-A125	0.195114	-0.0142274	0.443521	0.383947	0.948346	0.834753	0.681058	2.01209	1.98201	0.492049	0.492049	1.54697	0.082086	3.42746	0.899678	0.849854	0.800297	0.74712	0.140804	20.1744	0.93604	0.832774	0.668463	2.01967	1.99161	0.471386	0.471386	1.53783	0.076817	3.17072	0.907672	0.86766	0.824799	0.769795	0.50842	8.99361
TCGA-AO-A126	0.0521298	-0.00629022	0.143589	0.13631	0.946794	0.816111	0.674048	2.13802	2.11385	0.470561	0.470561	1.53267	0.068206	3.61607	0.91084	0.86306	0.827069	0.789071	0.123176	20.0304	0.946945	0.820946	0.691529	2.17786	2.15403	0.482099	0.482099	1.54635	0.06759	3.7653	0.911197	0.864062	0.830355	0.795217	0.101956	19.4115
TCGA-AO-A128	-0.0423149	0.0200483	0.524736	0.450159	0.929004	0.840557	0.764337	2.11896	2.09102	0.449731	0.449731	1.60008	0.077607	4.1097	0.900429	0.849913	0.80533	0.760914	4.35914	8.81629	0.925905	0.80176	0.72838	2.04278	2.02043	0.452836	0.452836	1.55863	0.063732	4.79795	0.918548	0.853697	0.782152	0.709261	14.2803	3.46733
TCGA-AO-A129	0.0271786	-0.00224865	0.180132	0.173182	0.942885	0.849456	0.69509	2.02457	1.99335	0.489127	0.489127	1.56341	0.084646	3.20666	0.900857	0.857083	0.813055	0.763958	0.22928	16.5046	0.94343	0.85472	0.72547	1.9819	1.9504	0.541301	0.541301	1.58467	0.085718	3.19729	0.89892	0.853424	0.804389	0.749153	0.808511	12.4037
TCGA-AO-A12A	0.367058	-0.0455314	0.263592	0.249233	0.942097	0.834652	0.673728	2.03138	1.99651	0.469752	0.469752	1.54222	0.092302	4.29969	0.882678	0.821245	0.768179	0.716132	0.362629	23.9648	0.938939	0.869789	0.603533	1.98071	1.94496	0.422158	0.422158	1.51234	0.093152	2.89865	0.899732	0.857653	0.808836	0.755334	0.075963	18.0579
TCGA-AO-A12B	0.539278	-0.067347	0.536008	0.534284	0.95088	0.698991	0.645239	1.89872	1.87808	0.396634	0.396634	1.44642	0.059362	6.09216	0.909871	0.800165	0.706937	0.629689	0.82569	27.3233	0.939541	0.827846	0.705617	2.08096	2.05657	0.468191	0.468191	1.55875	0.068923	3.01234	0.913505	0.872881	0.841078	0.802877	0.456674	9.21735
TCGA-AO-A12D	-0.248274	0.027044	0.365265	0.416131	0.939218	0.846651	0.718545	2.12856	2.09713	0.491952	0.491952	1.57639	0.085058	3.53812	0.89244	0.843866	0.808565	0.774122	0.672752	15.8886	0.948239	0.838099	0.663831	2.04465	2.0154	0.487881	0.487881	1.53758	0.079712	3.16653	0.903973	0.861518	0.821187	0.776179	0.145576	16.399
TCGA-AO-A12E	-0.0804057	0.00662061	0.221753	0.213316	0.952275	0.698085	0.675526	2.03441	2.01876	0.418299	0.418299	1.46578	0.046724	3.60817	0.930085	0.863347	0.819662	0.773784	0.16271	17.177	0.954575	0.689515	0.658024	2.01024	1.994	0.399514	0.399514	1.44901	0.048008	5.38869	0.922571	0.833483	0.763977	0.699236	0.879813	26.1916
TCGA-AO-A12F	0.330265	-0.0457821	0.311348	0.339382	0.957911	0.672366	0.633889	1.91813	1.89417	0.360145	0.360145	1.42185	0.06578	7.52902	0.890656	0.767218	0.678086	0.608123	1.20186	30.5585	0.941471	0.861711	0.675633	1.91319	1.87705	0.488439	0.488439	1.5573	0.094324	3.14929	0.894637	0.842824	0.778716	0.7066	0.541783	13.6677
TCGA-AO-A12G	0.185522	-0.0250482	0.257969	0.239752	0.941887	0.671872	0.626192	1.91831	1.89874	0.353079	0.353079	1.41622	0.05605	9.20593	0.902606	0.759851	0.650989	0.574237	2.4482	32.9861	0.939165	0.742383	0.646719	2.0131	1.98857	0.415922	0.415922	1.47357	0.068215	7.92789	0.894934	0.787563	0.704719	0.639737	1.07886	29.8579
TCGA-AO-A12H	0.409673	-0.05845	0.319468	0.38465	0.939852	0.599322	0.631707	2.0218	2.00512	0.312704	0.312704	1.3704	0.047561	8.7623	0.912505	0.789535	0.705296	0.63982	1.27618	30.7732	0.940037	0.858351	0.678142	2.13577	2.1055	0.475582	0.475582	1.55721	0.081808	3.03775	0.904545	0.86684	0.835334	0.80228	0.365799	15.747
TCGA-AO-A1KO	0.0275972	-0.00514876	0.0764958	0.0882689	0.939147	0.447985	0.640843	1.82921	1.82229	0.197089	0.197089	1.25024	0.0214	3.2136	0.95017	0.85442	0.797513	0.731472	0.115749	16.2248	0.92437	0.473816	0.619447	1.49639	1.47832	0.124936	0.124936	1.25984	0.052222	2.851	0.910675	0.788623	0.618467	0.440591	0.067466	16.7599
TCGA-AO-A1KP	-0.00702556	0.00184784	0.453673	0.608525	0.947879	0.507716	0.618069	1.71608	1.69188	0.27195	0.27195	1.28888	0.063554	4.0007	0.890114	0.78741	0.693477	0.584606	0.138694	14.4693	0.930593	0.454201	0.620685	1.84248	1.83213	0.233779	0.233779	1.24235	0.030032	5.35222	0.933541	0.813104	0.729405	0.652622	0.070714	21.5988
TCGA-AO-A1KR	-0.00610381	0.000818111	0.0881653	0.09015	0.933008	0.37643	0.634839	1.50577	1.49554	0.179228	0.179228	1.17057	0.031521	2.91325	0.936396	0.805858	0.638455	0.456681	0.125118	13.6385	0.936052	0.376692	0.630354	1.48573	1.47503	0.181596	0.181596	1.1678	0.032984	3.06007	0.934004	0.79548	0.608216	0.417924	0.119809	12.9366
TCGA-AO-A1KS	-0.953545	0.152364	2.15745	1.8818	0.948471	0.538227	0.626799	1.73869	1.70938	0.277611	0.277611	1.32032	0.074404	4.21449	0.874122	0.778046	0.69536	0.598914	0.241364	15.5274	0.959721	0.207541	0.551589	1.6454	1.64035	0.087888	0.087888	0.850945	0.015268	2.94654	0.973131	0.870942	0.722166	0.572538	0.060037	16.8013
TCGA-AO-A1KT	0.0258806	-0.00274745	0.06614	0.0994045	0.934298	0.45179	0.638093	1.87118	1.86534	0.143053	0.143053	1.25205	0.018223	2.65473	0.958096	0.87226	0.83435	0.782814	0.126078	11.2847	0.941014	0.579977	0.66044	1.92502	1.91323	0.299202	0.299202	1.37547	0.035219	3.50594	0.932989	0.854875	0.805805	0.747659	0.152256	13.1735
TCGA-AQ-A04H	0.055353	-0.003966	0.227719	0.201567	0.950564	0.743656	0.672477	2.15541	2.13726	0.433178	0.433178	1.49128	0.052821	7.94575	0.914965	0.823687	0.757734	0.703229	1.15736	29.7806	0.93763	0.742903	0.648116	2.01318	1.99353	0.40642	0.40642	1.47481	0.056471	5.72673	0.913018	0.82474	0.750584	0.681523	0.394899	24.6598
TCGA-AQ-A04J	-0.0172139	-0.000563039	0.259922	0.264701	0.949388	0.839158	0.683573	2.1707	2.14264	0.516283	0.516283	1.55086	0.076847	3.61339	0.908433	0.86227	0.82482	0.789667	0.646486	15.7737	0.941657	0.848137	0.669299	2.08333	2.0525	0.505376	0.505376	1.54631	0.082689	3.90809	0.899175	0.842015	0.794247	0.750138	0.493132	16.9775
TCGA-AQ-A0Y5	-0.146323	0.0163938	0.573142	0.488124	0.942435	0.513204	0.620091	1.48872	1.46709	0.267876	0.267876	1.29497	0.061627	2.56765	0.904639	0.795641	0.61782	0.421294	0.105516	12.2479	0.93891	0.42531	0.65948	1.63554	1.62527	0.165752	0.165752	1.24013	0.031634	2.5415	0.937054	0.847396	0.75206	0.619001	1.40399	7.43523
TCGA-AQ-A1H2	-0.0196474	0.00409255	0.113488	0.122413	0.936972	0.508511	0.614368	1.74004	1.71711	0.236893	0.236893	1.28696	0.059231	3.43494	0.888652	0.799334	0.737099	0.65563	0.117136	15.7955	0.941887	0.50667	0.681795	1.83388	1.82457	0.287482	0.287482	1.33061	0.028804	3.5903	0.941963	0.848037	0.777187	0.695478	0.174433	13.5207
TCGA-AQ-A1H3	-0.193331	0.0344513	0.309195	0.343808	0.915608	0.48776	0.699888	1.6534	1.64111	0.146729	0.146729	1.32546	0.03728	3.46306	0.923241	0.817438	0.703247	0.580618	0.090109	14.9015	0.94361	0.420972	0.662533	2.01122	2.00591	0.233399	0.233399	1.23769	0.016635	5.40088	0.965949	0.854886	0.785344	0.726033	0.102685	21.1626
TCGA-AQ-A54N	-0.132062	0.0155416	0.184255	0.170745	0.883802	0.665923	0.629699	1.71575	1.70532	0.328627	0.328627	1.41478	0.031721	1.99883	0.959224	0.918932	0.845641	0.73122	2.68117	2.81409	0.887037	0.622937	0.603418	1.60679	1.5947	0.298506	0.298506	1.36729	0.035887	2.24654	0.952511	0.892688	0.756126	0.571148	0.204842	6.01917
TCGA-AQ-A54O	0.0107688	-0.001125	0.078685	0.0747753	0.883851	0.652278	0.607701	1.79122	1.782	0.299343	0.299343	1.39035	0.028188	1.93229	0.961436	0.930941	0.886459	0.811879	1.46364	3.13828	0.886394	0.651904	0.606577	1.57738	1.5655	0.301129	0.301129	1.3893	0.035427	2.09945	0.954734	0.897497	0.760378	0.565578	0.987165	3.17346
TCGA-AR-A0TP	0.525336	-0.074474	0.54745	0.495757	0.95341	0.66448	0.612125	1.86556	1.85011	0.347134	0.347134	1.40155	0.0457	2.09647	0.93811	0.881541	0.847318	0.802311	1.14119	7.25333	0.947508	0.866327	0.659816	2.01581	1.98105	0.474592	0.474592	1.54933	0.091603	3.45688	0.89671	0.850471	0.797227	0.739671	0.085707	18.9544
TCGA-AR-A0TQ	0.300875	-0.0455313	0.292355	0.3632	0.966594	0.384179	0.593331	1.79435	1.78592	0.183174	0.183174	1.15006	0.025866	4.79083	0.953214	0.833451	0.711562	0.603096	1.78442	26.1071	0.951489	0.846443	0.610782	1.97493	1.94592	0.425769	0.425769	1.50571	0.078162	2.14526	0.91155	0.877899	0.850936	0.817144	0.109999	9.84167
TCGA-AR-A0TR	0.0818443	-0.0138841	0.286785	0.277468	0.949383	0.838828	0.621613	1.93128	1.90299	0.433767	0.433767	1.50942	0.076921	2.03252	0.912253	0.878286	0.850244	0.813545	0.193995	8.61083	0.94785	0.855159	0.668813	2.04339	2.01233	0.491439	0.491439	1.54958	0.083405	2.98671	0.903277	0.86372	0.824874	0.780561	0.151143	16.1873
TCGA-AR-A0TS	0.146282	-0.0138884	0.236261	0.232629	0.946185	0.843018	0.68898	2.01111	1.97704	0.488514	0.488514	1.55627	0.090518	3.94584	0.884911	0.823425	0.771182	0.719412	0.208492	22.6074	0.94433	0.841941	0.628132	1.98527	1.95206	0.45349	0.45349	1.51556	0.0887	3.1182	0.899039	0.853627	0.80402	0.750192	0.07502	18.3482
TCGA-AR-A0TT	-0.0326396	0.00431844	0.398131	0.384448	0.94493	0.836395	0.691075	2.07136	2.04176	0.503196	0.503196	1.55416	0.080896	3.92859	0.89951	0.849973	0.800391	0.748405	0.431048	22.6698	0.946663	0.833744	0.605605	2.09034	2.06484	0.403326	0.403326	1.49545	0.069751	2.41416	0.914958	0.878569	0.854164	0.827355	0.066977	13.9559
TCGA-AR-A0TU	-0.0185847	0.00641396	0.177721	0.172413	0.958845	0.5293	0.597103	1.86095	1.85076	0.247894	0.247894	1.29198	0.031256	5.5848	0.943307	0.819868	0.70529	0.609254	2.13602	28.9679	0.954875	0.477979	0.577012	1.74591	1.73577	0.217076	0.217076	1.23282	0.030948	4.64227	0.942624	0.812425	0.67472	0.552128	1.33697	23.8048
TCGA-AR-A0TV	0.434496	-0.0626593	0.451403	0.383601	0.937545	0.53648	0.721355	1.91366	1.90386	0.339801	0.339801	1.37993	0.030215	3.9034	0.937126	0.848728	0.791013	0.727063	1.30696	12.3538	0.941921	0.848779	0.712901	2.04741	2.01789	0.502353	0.502353	1.57405	0.080996	3.28046	0.902805	0.8596	0.818066	0.771614	1.28195	12.5095
TCGA-AR-A0TW	0.295304	-0.0435865	0.326317	0.34011	0.970005	0.36586	0.618818	1.78938	1.78149	0.188336	0.188336	1.1471	0.02456	4.73625	0.954851	0.828498	0.691329	0.573116	2.72647	27.5957	0.959736	0.74662	0.651033	1.9879	1.96612	0.427435	0.427435	1.47893	0.061827	6.07825	0.9078	0.811554	0.733251	0.667117	0.675083	27.284
TCGA-AR-A0TX	-2.87493	0.375025	2.04366	1.86122	0.948562	0.854009	0.709625	2.11391	2.08562	0.526651	0.526651	1.57472	0.077859	3.02302	0.905764	0.868423	0.837224	0.802978	0.203676	15.0399	0.947763	0.605737	0.625665	1.90193	1.88843	0.329023	0.329023	1.37085	0.040331	2.41777	0.94171	0.879492	0.841607	0.795639	0.499966	9.32339
TCGA-AR-A0TY	0.101451	-0.0134277	0.223329	0.2091	0.946497	0.737831	0.658916	2.43403	2.42308	0.380737	0.380737	1.47901	0.033209	4.05462	0.947779	0.885676	0.862033	0.844125	0.17409	18.5041	0.946871	0.79908	0.673046	2.29487	2.26987	0.457864	0.457864	1.52286	0.067894	7.58394	0.902185	0.826416	0.779935	0.742399	0.667116	21.0956
TCGA-AR-A0TZ	-2.25218	0.299739	1.75336	1.52908	0.944803	0.853477	0.675686	2.08527	2.05396	0.488404	0.488404	1.55316	0.084486	3.3804	0.90065	0.858364	0.816823	0.772133	0.189623	20.5794	0.949088	0.642922	0.593317	1.85848	1.84301	0.328251	0.328251	1.37367	0.045964	2.48935	0.935546	0.873219	0.826962	0.765603	0.147917	11.0931
TCGA-AR-A0U0	-1.75851	0.251337	1.57173	1.41746	0.950902	0.842181	0.634089	1.97419	1.94276	0.374471	0.374471	1.51978	0.084282	2.94466	0.901091	0.856172	0.809559	0.757814	0.153583	19.7108	0.945347	0.589967	0.576327	1.70738	1.69269	0.233196	0.233196	1.32372	0.043534	3.39854	0.933346	0.834073	0.710621	0.579684	0.561133	17.3947
TCGA-AR-A0U1	0.2406	-0.0328555	0.199842	0.231276	0.950594	0.668957	0.643678	2.20202	2.1862	0.331521	0.331521	1.42629	0.044949	9.36627	0.918483	0.816243	0.75586	0.70738	1.28486	31.4129	0.944182	0.850967	0.65121	2.07411	2.0429	0.459335	0.459335	1.53586	0.083613	2.96516	0.903354	0.863212	0.826788	0.787361	0.332305	16.2433
TCGA-AR-A0U2	-2.97452	0.414952	2.75897	2.37252	0.941666	0.848365	0.604697	1.87724	1.84038	0.392276	0.392276	1.50235	0.095626	2.8991	0.894624	0.842116	0.777004	0.707395	0.128578	20.0686	0.943706	0.634948	0.605976	1.78465	1.76732	0.263233	0.263233	1.37742	0.050591	5.07538	0.918833	0.798926	0.683532	0.582188	0.480392	22.8514
TCGA-AR-A0U3	0.0717123	-0.00879142	0.220177	0.233545	0.950583	0.84515	0.594551	1.94483	1.91227	0.395767	0.395767	1.49335	0.086386	2.75219	0.902978	0.859821	0.811376	0.755859	0.094388	18.3843	0.947488	0.844757	0.606634	1.98673	1.95354	0.385076	0.385076	1.50188	0.087406	3.23305	0.900834	0.854899	0.802938	0.745809	0.106401	19.3271
TCGA-AR-A0U4	-1.01595	0.130148	0.79171	0.681387	0.951653	0.845886	0.62986	1.96414	1.93212	0.41972	0.41972	1.51878	0.085631	2.87735	0.901921	0.858254	0.810595	0.756745	0.144188	18.9349	0.949672	0.744373	0.622082	1.92522	1.89913	0.369244	0.369244	1.45786	0.072026	7.65295	0.89399	0.773195	0.675237	0.601964	1.5901	30.759
TCGA-AR-A1AH	0.0806918	-0.0107464	0.142456	0.134595	0.939525	0.758551	0.686641	2.24675	2.23175	0.419229	0.419229	1.50894	0.045083	3.6771	0.933431	0.876676	0.849383	0.823634	0.277407	16.5467	0.936301	0.777643	0.683281	2.22135	2.20336	0.424659	0.424659	1.51761	0.052943	3.96372	0.926618	0.871959	0.84031	0.809156	0.21711	16.807
TCGA-AR-A1AI	-1.51928	0.185	1.16462	1.05719	0.935451	0.823332	0.705821	2.25868	2.23466	0.477382	0.477382	1.5565	0.067976	5.03944	0.908777	0.85646	0.817172	0.780468	0.216629	23.5331	0.946395	0.607113	0.718209	1.90438	1.89093	0.385819	0.385819	1.43175	0.040266	3.82087	0.924581	0.84661	0.786341	0.719695	0.510689	13.7263
TCGA-AR-A1AJ	-0.0314373	-0.00065015	0.241801	0.241225	0.93443	0.809482	0.692395	2.17882	2.15595	0.468441	0.468441	1.54079	0.065407	3.8704	0.915871	0.865206	0.8296	0.794163	0.247179	18.0437	0.935435	0.812898	0.692704	2.23863	2.21609	0.421972	0.421972	1.54281	0.06414	4.55874	0.91228	0.859289	0.822425	0.787128	0.138405	22.4299
TCGA-AR-A1AK	-0.0130295	0.00101333	0.162209	0.160288	0.93966	0.791081	0.676762	2.19818	2.17792	0.424131	0.424131	1.52088	0.058706	6.31306	0.914749	0.8432	0.790228	0.74323	0.572379	27.0442	0.934806	0.794003	0.674013	2.20983	2.18889	0.411243	0.411243	1.52072	0.059926	5.2296	0.913972	0.85159	0.807587	0.767475	0.192166	23.7508
TCGA-AR-A1AL	-0.705188	0.0928753	0.49952	0.475931	0.935463	0.847905	0.685085	2.29614	2.26845	0.459833	0.459833	1.55632	0.076227	5.20424	0.904231	0.855832	0.816525	0.779789	0.405942	25.7801	0.936556	0.79722	0.704227	2.33386	2.31534	0.446415	0.446415	1.54152	0.053781	5.67647	0.918184	0.858977	0.824386	0.793044	0.10305	23.1476
TCGA-AR-A1AM	0.126413	-0.0160169	0.116011	0.110318	0.901085	0.54205	0.583801	1.54343	1.53271	0.253898	0.253898	1.29253	0.032011	1.83939	0.955123	0.90084	0.762519	0.544875	0.062548	4.8432	0.890102	0.613165	0.598075	1.47333	1.46067	0.290917	0.290917	1.35656	0.037571	1.98262	0.952025	0.876203	0.671008	0.419455	0.102037	3.10932
TCGA-AR-A1AN	0.328869	-0.0405173	0.364006	0.305898	0.937561	0.837899	0.680205	2.24927	2.22782	0.439119	0.439119	1.54806	0.061519	3.94511	0.916135	0.867987	0.837015	0.807261	0.09127	20.6789	0.935224	0.865268	0.69404	2.2931	2.26331	0.470817	0.470817	1.57076	0.080658	4.56696	0.90313	0.860796	0.825827	0.792048	0.222624	23.4761
TCGA-AR-A1AO	0.0820377	-0.00672325	0.230518	0.222988	0.936282	0.814712	0.676502	2.28453	2.26523	0.404682	0.404682	1.5335	0.055942	4.18576	0.920882	0.867595	0.837785	0.809677	0.09184	20.8891	0.936821	0.828035	0.679185	2.28186	2.26214	0.429075	0.429075	1.54226	0.057135	2.99007	0.924567	0.879608	0.859041	0.839781	1.14219	12.4809
TCGA-AR-A1AP	0.172644	-0.017	0.454315	0.420961	0.942401	0.820242	0.679393	2.01729	1.98866	0.434299	0.434299	1.53829	0.078501	4.33592	0.900057	0.837279	0.77577	0.716854	0.299188	23.2329	0.936416	0.830326	0.633689	2.20048	2.17605	0.38751	0.38751	1.51335	0.068029	3.23803	0.914487	0.870725	0.842484	0.814278	0.402597	15.7532
TCGA-AR-A1AQ	-1.34374	0.172531	1.02864	0.904681	0.932334	0.837038	0.718428	2.24096	2.21705	0.450375	0.450375	1.57136	0.067846	3.41497	0.913008	0.871226	0.844327	0.817834	0.403506	15.6613	0.938968	0.729778	0.716212	2.18818	2.17362	0.411557	0.411557	1.51046	0.044159	3.67221	0.933991	0.873985	0.842623	0.81241	0.738231	14.34
TCGA-AR-A1AR	-0.105633	0.0142815	0.172855	0.171492	0.929869	0.840849	0.705201	2.23971	2.21544	0.442408	0.442408	1.56526	0.068467	3.27671	0.912834	0.872693	0.84723	0.821738	0.898317	14.5829	0.931397	0.826612	0.731629	2.27022	2.24854	0.471527	0.471527	1.57382	0.062183	3.96391	0.914927	0.868494	0.840208	0.812489	0.659174	15.7556
TCGA-AR-A1AS	-1.00529	0.117469	0.809492	0.714345	0.924557	0.809181	0.704539	2.14414	2.12057	0.45613	0.45613	1.54818	0.066887	3.87114	0.912417	0.861851	0.822665	0.782813	0.156893	18.7169	0.940923	0.669649	0.707021	1.85275	1.83357	0.406267	0.406267	1.46751	0.055677	3.56224	0.912392	0.840874	0.771284	0.694328	0.386845	13.937
TCGA-AR-A1AT	0.193898	-0.0255009	0.135107	0.127542	0.929984	0.768427	0.693422	2.2005	2.18288	0.425694	0.425694	1.51883	0.051802	4.66683	0.922851	0.861494	0.822033	0.784109	0.094757	21.0915	0.940131	0.841292	0.673325	1.99902	1.96589	0.465399	0.465399	1.5454	0.088804	3.32583	0.896339	0.846864	0.796036	0.742796	0.194716	17.4204
TCGA-AR-A1AU	0.13324	-0.0163357	0.114982	0.108358	0.935142	0.81483	0.697254	2.20941	2.18731	0.465059	0.465059	1.54668	0.06348	4.49889	0.913638	0.859095	0.820081	0.782497	0.121055	21.5982	0.940684	0.838209	0.706002	2.03414	2.00305	0.478738	0.478738	1.56438	0.084885	3.60597	0.896277	0.845541	0.797023	0.74696	0.156946	18.2391
TCGA-AR-A1AV	0.241851	-0.0292475	0.216965	0.198015	0.932481	0.806545	0.685392	2.22596	2.20322	0.450996	0.450996	1.53479	0.06411	5.42752	0.909078	0.852675	0.807886	0.76563	0.455494	25.6524	0.927793	0.83286	0.69317	2.22437	2.19811	0.432389	0.432389	1.55364	0.072525	4.41154	0.907112	0.858392	0.819927	0.783173	0.077977	21.2575
TCGA-AR-A1AW	0.390183	-0.0474512	0.43896	0.374775	0.93634	0.777378	0.695203	2.16497	2.14592	0.387786	0.387786	1.52497	0.054839	4.43049	0.915666	0.857004	0.817497	0.77831	0.132978	21.8015	0.932786	0.850239	0.683687	2.23113	2.20369	0.435328	0.435328	1.55662	0.075459	3.70143	0.906866	0.866675	0.835377	0.804405	0.072865	19.9302
TCGA-AR-A1AX	0.360254	-0.046603	0.249881	0.242893	0.937363	0.789213	0.676571	2.21576	2.19749	0.388938	0.388938	1.51973	0.053481	4.1087	0.922137	0.864874	0.831697	0.799721	0.096511	20.5099	0.930128	0.863798	0.673347	2.20516	2.17442	0.403409	0.403409	1.55688	0.083071	2.81372	0.904318	0.871377	0.846974	0.822332	0.744963	13.9998
TCGA-AR-A1AY	0.354798	-0.0407881	0.545714	0.532426	0.945203	0.812035	0.641318	2.05761	2.0296	0.435141	0.435141	1.50888	0.07673	4.75777	0.902563	0.836858	0.776905	0.721989	0.257836	24.5179	0.943481	0.845196	0.687609	2.32513	2.30078	0.484847	0.484847	1.55653	0.068675	3.46579	0.91343	0.876425	0.855081	0.83357	1.24911	13.9687
TCGA-AR-A24H	0.041122	-0.0064671	0.0537309	0.0571338	0.945719	0.348652	0.619643	1.86723	1.86307	0.147608	0.147608	1.12676	0.012972	2.63068	0.976213	0.885708	0.836259	0.780812	0.087878	12.7096	0.943286	0.437663	0.629518	1.56797	1.55503	0.203385	0.203385	1.23238	0.03879	3.08167	0.927948	0.813449	0.664736	0.503736	0.075848	14.1633
TCGA-AR-A24K	0.031853	-0.0042425	0.0720959	0.0801589	0.94344	0.349057	0.614498	1.53796	1.52974	0.13134	0.13134	1.12364	0.025423	2.65473	0.942593	0.826953	0.691622	0.528788	0.073095	15.4264	0.94178	0.457716	0.619846	1.58139	1.56752	0.19339	0.19339	1.24511	0.040973	2.93389	0.925064	0.814502	0.671999	0.515015	0.068219	15.189
TCGA-AR-A24L	-0.0854732	0.0115545	0.163878	0.171381	0.942194	0.547243	0.619824	1.72617	1.71028	0.281779	0.281779	1.32267	0.046255	2.95731	0.920302	0.840709	0.761959	0.659434	0.128046	13.3463	0.937277	0.467121	0.653879	1.76762	1.75848	0.21374	0.21374	1.27715	0.027858	3.08224	0.940342	0.849675	0.777419	0.68783	0.088156	14.11
TCGA-AR-A24M	-0.00475638	0.000652374	0.0873614	0.0975132	0.943168	0.425343	0.624568	1.58466	1.57401	0.174168	0.174168	1.21655	0.032675	2.74493	0.935387	0.834818	0.713512	0.561805	0.073854	14.6907	0.942251	0.444356	0.623302	1.60837	1.5976	0.184936	0.184936	1.23466	0.033066	2.53662	0.936086	0.841045	0.730297	0.582441	0.085416	12.6041
TCGA-AR-A24N	-0.042739	0.00556087	0.0902206	0.101908	0.941463	0.459765	0.644463	1.67682	1.66716	0.216525	0.216525	1.26396	0.02985	2.79494	0.941054	0.848672	0.759684	0.644144	0.0878	13.1396	0.939912	0.444259	0.647956	1.65434	1.64452	0.217014	0.217014	1.25141	0.030397	2.81978	0.939293	0.844179	0.743582	0.613378	0.105644	12.1119
TCGA-AR-A24O	-0.0141216	0.00221411	0.0829266	0.084748	0.939792	0.422099	0.634089	1.64023	1.63072	0.176988	0.176988	1.21979	0.02906	2.56908	0.938818	0.849513	0.760874	0.636364	0.095932	12.388	0.941357	0.423852	0.649276	1.68159	1.67244	0.192278	0.192278	1.23187	0.02804	2.6688	0.94006	0.850905	0.773056	0.664763	0.113012	12.6333
TCGA-AR-A24P	0.081579	-0.0128762	0.102202	0.118384	0.940626	0.437291	0.634383	1.66792	1.65811	0.198721	0.198721	1.23535	0.02985	2.45001	0.9373	0.851885	0.776438	0.667751	0.101119	12.1467	0.93416	0.468761	0.610796	1.48328	1.46408	0.161129	0.161129	1.24907	0.054783	2.34064	0.911147	0.811585	0.642279	0.441643	0.072021	12.8503
TCGA-AR-A24Q	-0.0203659	0.00356905	0.126682	0.135667	0.942781	0.483662	0.656274	1.72601	1.71578	0.240875	0.240875	1.29385	0.03133	2.53392	0.936839	0.858711	0.794393	0.701876	0.159163	10.2369	0.94335	0.440458	0.642126	1.68558	1.67511	0.191834	0.191834	1.24375	0.031564	3.03014	0.935549	0.837157	0.737707	0.617841	0.075207	14.4621
TCGA-AR-A24R	0.0911344	-0.0150014	0.173443	0.197001	0.94163	0.396581	0.633208	1.59437	1.58422	0.174722	0.174722	1.1921	0.030683	2.45611	0.935761	0.844196	0.743693	0.600243	0.104432	11.4776	0.944313	0.384825	0.630146	1.52967	1.51674	0.130474	0.130474	1.17693	0.038204	3.07806	0.921715	0.796766	0.63863	0.474672	0.079607	16.7492
TCGA-AR-A24S	-0.0944978	0.012442	0.130748	0.122998	0.938999	0.451509	0.637151	1.61569	1.60358	0.197959	0.197959	1.25113	0.036208	2.75169	0.929377	0.836453	0.728275	0.589848	0.082071	13.5813	0.942646	0.38277	0.625358	1.58629	1.57634	0.167005	0.167005	1.17129	0.030067	2.75526	0.937759	0.832392	0.708382	0.554547	0.072049	13.4735
TCGA-AR-A24T	-0.111222	0.0164133	0.129831	0.148044	0.939195	0.451564	0.634575	1.54946	1.53502	0.167409	0.167409	1.24943	0.042818	2.36248	0.922087	0.830389	0.70289	0.535211	0.118273	12.0508	0.940605	0.425984	0.639926	1.63915	1.62841	0.204016	0.204016	1.22775	0.032176	2.90443	0.933805	0.833615	0.727711	0.597326	0.10667	13.906
TCGA-AR-A24U	0.0135706	-0.0018956	0.0615803	0.0703974	0.937964	0.369123	0.61385	1.65152	1.64454	0.122597	0.122597	1.14746	0.021565	2.49029	0.950323	0.853495	0.770419	0.653732	0.070426	13.8258	0.940341	0.462971	0.634984	1.6589	1.64622	0.189545	0.189545	1.26054	0.03777	2.84957	0.926622	0.834613	0.73614	0.61486	0.083378	14.8328
TCGA-AR-A24V	-0.0246705	0.00465852	0.0874394	0.0885188	0.942607	0.41278	0.613525	1.66924	1.65891	0.159406	0.159406	1.19578	0.030236	2.91826	0.933744	0.832877	0.743969	0.636796	0.06417	16.8058	0.942742	0.434592	0.638334	1.62857	1.61696	0.202869	0.202869	1.23536	0.034858	2.83453	0.931358	0.83182	0.718629	0.580004	0.081848	13.6823
TCGA-AR-A24W	0.033034	-0.00434441	0.076866	0.0888672	0.944136	0.407998	0.616643	1.66575	1.65805	0.176919	0.176919	1.19292	0.02387	2.72456	0.946456	0.849219	0.764945	0.655207	0.070856	14.7804	0.940571	0.518152	0.657242	1.82582	1.81612	0.275137	0.275137	1.32441	0.029729	3.04368	0.938712	0.856647	0.798345	0.723094	0.119954	12.8686
TCGA-AR-A24X	0.103424	-0.0169846	0.313162	0.346582	0.939544	0.459213	0.644659	1.57943	1.56551	0.198457	0.198457	1.26357	0.041681	2.71206	0.922073	0.823884	0.698814	0.547892	0.078513	14.4586	0.930226	0.361561	0.607096	1.58174	1.57399	0.0791	0.0791	1.13367	0.023878	2.72656	0.945571	0.8381	0.72206	0.575935	0.065319	14.6818
TCGA-AR-A24Z	-0.00180288	-9.95621e-05	0.136045	0.142655	0.942282	0.389719	0.626947	1.60642	1.59747	0.163811	0.163811	1.18021	0.027324	2.88597	0.939117	0.833221	0.723342	0.588702	0.071019	15.0036	0.943989	0.38849	0.632361	1.7182	1.71107	0.159313	0.159313	1.18257	0.021982	2.90354	0.950854	0.852617	0.769973	0.665885	0.08541	13.2511
TCGA-AR-A250	-0.0388843	0.00612325	0.186774	0.256684	0.940005	0.42783	0.608336	1.53189	1.51895	0.166746	0.166746	1.20764	0.03873	2.61789	0.925856	0.821291	0.679356	0.506412	0.071216	14.1691	0.938758	0.395688	0.622038	1.67693	1.66903	0.138891	0.138891	1.1834	0.024117	2.9704	0.945648	0.843027	0.743256	0.61982	0.075345	14.3406
TCGA-AR-A251	-0.0630142	0.0103337	0.121325	0.131738	0.93691	0.450689	0.625742	1.60239	1.58999	0.144187	0.144187	1.2425	0.037159	2.50187	0.928919	0.838313	0.730415	0.589573	0.074715	14.4396	0.942793	0.413377	0.615401	1.58785	1.57724	0.160272	0.160272	1.19773	0.032168	2.7652	0.937211	0.829519	0.696555	0.539731	0.069511	13.0907
TCGA-AR-A252	-0.0129958	0.00303335	0.0946041	0.102816	0.943272	0.425227	0.602092	1.62077	1.6091	0.167907	0.167907	1.20051	0.03416	2.78405	0.929833	0.831638	0.732936	0.608411	0.06849	15.6634	0.94199	0.452092	0.640555	1.6763	1.66647	0.195761	0.195761	1.25401	0.030327	2.79161	0.937664	0.844344	0.754726	0.640326	0.090256	14.1083
TCGA-AR-A254	-0.0303418	0.00394075	0.110409	0.117314	0.933919	0.484089	0.625513	1.59974	1.5858	0.167486	0.167486	1.27339	0.041629	2.65249	0.924879	0.830535	0.711369	0.565207	0.08689	14.197	0.942148	0.429902	0.630112	1.51664	1.50187	0.17696	0.17696	1.22501	0.04366	2.9871	0.920042	0.797403	0.624673	0.445667	0.067653	15.5232
TCGA-AR-A255	-0.0355729	0.00435071	0.0586545	0.0649782	0.913737	0.453094	0.618128	1.71737	1.70958	0.090071	0.090071	1.23949	0.024308	2.484	0.947792	0.863107	0.796106	0.700814	0.102641	12.4859	0.94308	0.365215	0.605631	1.59003	1.57978	0.132623	0.132623	1.13698	0.030145	2.77909	0.936247	0.827646	0.717191	0.577162	0.067629	14.9642
TCGA-AR-A256	-0.0142427	0.00321367	0.144572	0.150441	0.914649	0.451173	0.623507	1.63317	1.62195	0.09014	0.09014	1.24141	0.033873	2.86468	0.931728	0.835071	0.731469	0.604569	0.074369	15.5717	0.919363	0.457023	0.626392	1.69789	1.68815	0.104552	0.104552	1.24901	0.029663	2.93388	0.941617	0.849992	0.759893	0.641364	0.090602	12.4626
TCGA-AR-A2LE	0.0250822	-0.00372731	0.0785012	0.0807414	0.942448	0.46466	0.60268	1.71103	1.70133	0.215397	0.215397	1.23945	0.02926	2.85601	0.939529	0.850411	0.773001	0.670314	0.079824	14.1743	0.937773	0.502882	0.663529	1.80646	1.79673	0.259118	0.259118	1.31555	0.029663	3.04961	0.937421	0.854053	0.791662	0.712431	0.128267	12.8675
TCGA-AR-A2LH	0.0149562	-0.0010074	0.106342	0.120604	0.934446	0.477027	0.61912	1.57291	1.5593	0.167084	0.167084	1.26254	0.040804	2.20019	0.928218	0.849576	0.740745	0.575524	0.150909	8.89675	0.931038	0.516481	0.645492	1.68265	1.67022	0.195191	0.195191	1.31517	0.037666	2.29315	0.931749	0.860004	0.787137	0.675666	0.354873	7.70591
TCGA-AR-A2LJ	0.16029	-0.0207674	0.160313	0.155272	0.894036	0.613653	0.580404	1.58169	1.57004	0.281658	0.281658	1.34388	0.034754	1.81747	0.956359	0.911459	0.795549	0.601671	0.364658	3.20042	0.892963	0.664959	0.570103	1.54203	1.52856	0.289317	0.289317	1.37097	0.039511	1.83347	0.95159	0.902362	0.760826	0.536349	0.078508	3.56733
TCGA-AR-A2LK	-0.165119	0.025167	0.208014	0.18615	0.936265	0.516602	0.691256	1.84465	1.83563	0.266602	0.266602	1.34502	0.028075	2.91367	0.939642	0.862247	0.810597	0.743884	0.304418	10.8301	0.937009	0.425768	0.693577	1.85958	1.853	0.236776	0.236776	1.26249	0.020658	3.44638	0.953493	0.858915	0.797796	0.723822	0.28299	10.8675
TCGA-AR-A2LL	0.152539	-0.0240499	0.159383	0.193466	0.943351	0.313868	0.613605	1.6525	1.6464	0.160109	0.160109	1.07686	0.018766	3.20901	0.957548	0.836558	0.728308	0.602283	0.078981	15.8273	0.939822	0.483589	0.648286	1.81682	1.80784	0.245735	0.245735	1.28847	0.027494	2.98126	0.944276	0.860084	0.800546	0.721334	0.126366	11.7778
TCGA-AR-A2LM	0.0182179	-0.00258674	0.0453727	0.0540096	0.938319	0.504587	0.649609	2.00857	2.00321	0.211503	0.211503	1.30781	0.016978	2.83317	0.963562	0.879135	0.849978	0.816178	0.109873	12.6922	0.937935	0.554891	0.66912	1.89202	1.88263	0.279185	0.279185	1.36194	0.029082	2.99948	0.941417	0.86562	0.819754	0.760612	0.163249	11.4665
TCGA-AR-A2LN	0.553402	-0.0808932	0.541848	0.540936	0.929714	0.537773	0.634611	1.66575	1.65175	0.199435	0.199435	1.32533	0.041985	2.31588	0.928937	0.859935	0.779759	0.655485	0.401419	6.90083	0.937923	0.841037	0.617985	2.07427	2.04214	0.447473	0.447473	1.50802	0.085184	3.20679	0.904873	0.867088	0.826164	0.780364	0.193518	19.249
TCGA-AR-A2LO	-0.042441	0.00526103	0.135438	0.134869	0.928335	0.51108	0.60838	1.64213	1.62866	0.169225	0.169225	1.28489	0.040305	2.437	0.927985	0.851364	0.763255	0.632753	0.150302	10.6289	0.928994	0.508771	0.667637	1.71676	1.70441	0.182926	0.182926	1.32329	0.037224	2.74164	0.928697	0.848264	0.76967	0.664803	0.213107	10.5918
TCGA-AR-A2LQ	-0.0463929	0.00756204	0.11843	0.123545	0.921145	0.519169	0.614618	1.56457	1.54811	0.156867	0.156867	1.29614	0.048538	2.29323	0.920956	0.843746	0.723937	0.550514	0.158166	9.24205	0.921035	0.512313	0.642438	1.6221	1.60771	0.169048	0.169048	1.30959	0.042983	2.32719	0.926232	0.850324	0.751904	0.608455	0.333374	7.6455
TCGA-AR-A2LR	0.0351948	-0.00513214	0.0887024	0.115468	0.932512	0.476249	0.650014	1.78483	1.7758	0.206037	0.206037	1.28298	0.027563	2.43719	0.941734	0.865582	0.81988	0.751267	0.185522	9.18574	0.920573	0.517939	0.629771	1.58247	1.56513	0.162587	0.162587	1.30569	0.050699	2.73113	0.919082	0.825204	0.679222	0.508152	0.161127	9.60328
TCGA-AR-A5QM	0.282304	-0.0355674	0.219048	0.208963	0.892321	0.568166	0.606123	1.61704	1.60754	0.278603	0.278603	1.32926	0.029234	1.97161	0.959749	0.911583	0.801464	0.629032	3.36984	2.68583	0.886008	0.653455	0.602549	1.6958	1.68519	0.300489	0.300489	1.38743	0.032372	1.98546	0.959641	0.922796	0.847595	0.720319	2.73963	2.76143
TCGA-AR-A5QN	0.188923	-0.0228768	0.176562	0.168524	0.885695	0.693827	0.604555	1.68181	1.66984	0.331636	0.331636	1.41491	0.035956	2.00263	0.957107	0.919223	0.839065	0.704996	2.53292	2.84631	0.878127	0.725176	0.623605	1.6955	1.68233	0.355782	0.355782	1.44758	0.039142	2.06677	0.954778	0.912536	0.826648	0.694269	1.98877	3.02184
TCGA-AR-A5QP	-0.398708	0.0446179	0.352801	0.344441	0.885732	0.731085	0.619934	1.75897	1.74613	0.350826	0.350826	1.44854	0.038014	1.97957	0.956792	0.925386	0.868293	0.774463	2.69957	2.89666	0.882956	0.672484	0.551158	1.66	1.64704	0.302041	0.302041	1.36118	0.038183	1.90453	0.957418	0.924079	0.839104	0.684304	0.059491	3.57036
TCGA-AR-A5QQ	-0.0218736	0.00354877	0.151193	0.143718	0.883003	0.668112	0.549382	1.69039	1.6778	0.296972	0.296972	1.35695	0.037163	1.88544	0.958012	0.927315	0.857199	0.724436	0.05926	4.66109	0.877102	0.676694	0.592445	1.63256	1.6197	0.303439	0.303439	1.39527	0.0383	1.95044	0.954501	0.914685	0.817146	0.654562	2.46467	2.94462
TCGA-B6-A0I1	-0.85694	0.0991113	1.00274	0.832848	0.888946	0.67028	0.607785	1.58713	1.57452	0.314848	0.314848	1.40223	0.037436	1.93241	0.954387	0.905925	0.788899	0.604593	0.100588	2.99618	0.864896	0.605467	0.560018	1.83743	1.82885	0.237338	0.237338	1.32252	0.025814	2.14922	0.965644	0.936324	0.890808	0.80973	0.651573	2.83159
TCGA-B6-A0I2	0.0172089	-0.00854807	0.269695	0.277548	0.931471	0.802084	0.609933	2.1655	2.1439	0.394729	0.394729	1.48173	0.060082	3.40433	0.923149	0.871495	0.835944	0.803823	0.41622	13.6817	0.933941	0.823528	0.66267	2.15534	2.12688	0.462788	0.462788	1.5292	0.07676	5.10721	0.900223	0.836709	0.786036	0.741151	0.083776	20.9168
TCGA-B6-A0I5	-2.89003	0.3612	1.99398	1.77708	0.943071	0.842406	0.692167	2.07837	2.0482	0.511611	0.511611	1.55796	0.081113	3.74296	0.898528	0.844489	0.799386	0.755523	0.211113	15.0432	0.949406	0.680621	0.639556	2.17069	2.15297	0.37229	0.37229	1.43101	0.050404	5.92586	0.925089	0.84468	0.793404	0.749785	0.439913	20.6653
TCGA-B6-A0I6	0.252595	-0.0268906	0.549415	0.644377	0.94793	0.848396	0.690681	2.09607	2.06468	0.513902	0.513902	1.5601	0.083904	3.78056	0.898342	0.846873	0.803013	0.760674	0.107918	17.5583	0.934274	0.844052	0.658774	2.16172	2.1316	0.4381	0.4381	1.53733	0.08104	3.92207	0.901356	0.853967	0.813729	0.774431	0.109306	19.917
TCGA-B6-A0I8	-4.54301	0.565925	3.375	2.94309	0.947377	0.85151	0.695901	2.10071	2.07089	0.525007	0.525007	1.56496	0.080675	3.31836	0.901173	0.854633	0.817351	0.779699	0.354865	12.0042	0.950276	0.57274	0.659012	2.01273	1.99838	0.315327	0.315327	1.36908	0.041295	4.90352	0.931231	0.841021	0.781693	0.72759	0.481509	15.7262
TCGA-B6-A0I9	-2.77194	0.360028	2.06511	1.87809	0.947948	0.849634	0.696061	2.08494	2.05505	0.519369	0.519369	1.56411	0.080814	3.28657	0.901097	0.855056	0.816866	0.778328	0.205355	13.3938	0.95061	0.666922	0.595105	2.0961	2.07942	0.333714	0.333714	1.3909	0.047436	5.19864	0.929075	0.847209	0.792366	0.744467	0.227973	19.0908
TCGA-B6-A0IA	-0.161095	0.0247332	1.20354	0.600465	0.948956	0.833684	0.691564	2.02804	1.99565	0.502917	0.502917	1.55306	0.086534	4.44456	0.892695	0.829685	0.770816	0.714518	0.081752	20.5904	0.934409	0.820686	0.645227	2.19198	2.16467	0.446446	0.446446	1.51612	0.073171	4.7148	0.903552	0.844054	0.801123	0.763461	0.153654	17.9871
TCGA-B6-A0IB	-3.7517	0.490561	2.68732	2.35117	0.945594	0.853841	0.71645	2.10255	2.07381	0.54089	0.54089	1.57879	0.078766	3.16588	0.903917	0.862024	0.827391	0.790913	0.369356	11.4973	0.946335	0.615855	0.71565	2.11828	2.1043	0.384986	0.384986	1.43641	0.041477	5.70893	0.930449	0.846703	0.791331	0.742401	0.32741	17.0594
TCGA-B6-A0IC	-0.455749	0.0508844	0.558434	0.509808	0.946779	0.865751	0.640302	2.04372	2.01191	0.466676	0.466676	1.536	0.084442	2.83565	0.907105	0.866356	0.827389	0.78695	0.578746	13.2098	0.942211	0.831658	0.711446	2.08415	2.05192	0.513783	0.513783	1.56431	0.085775	5.78006	0.888185	0.812771	0.749403	0.694349	0.131038	24.0516
TCGA-B6-A0IE	-0.624657	0.0784357	0.634511	0.490504	0.939258	0.854796	0.614695	2.08907	2.05749	0.410994	0.410994	1.51275	0.083444	3.83637	0.903996	0.84789	0.798645	0.754063	0.259626	18.8438	0.934397	0.821026	0.671602	2.22156	2.19596	0.462978	0.462978	1.5337	0.069617	5.04712	0.905561	0.847322	0.804999	0.767769	0.097134	19.6621
TCGA-B6-A0IG	-2.43529	0.32152	2.48597	1.68587	0.934273	0.848647	0.586509	2.14213	2.11206	0.385597	0.385597	1.48923	0.079564	3.85324	0.904878	0.850259	0.807007	0.769055	0.082844	19.4031	0.945956	0.665946	0.611694	2.08762	2.07094	0.337711	0.337711	1.4022	0.047817	4.70599	0.929545	0.852417	0.801025	0.755241	0.448203	16.2688
TCGA-B6-A0IH	0.399833	-0.0459561	0.418682	0.37031	0.946354	0.850792	0.683152	2.13847	2.1082	0.477442	0.477442	1.55657	0.082224	3.2751	0.897172	0.854605	0.822968	0.790291	0.122991	18.7607	0.926776	0.866852	0.717814	2.19166	2.16242	0.419015	0.419015	1.58618	0.080089	2.7276	0.905321	0.874795	0.85189	0.827422	1.05974	10.1969
TCGA-B6-A0IJ	-0.156199	0.0151968	0.27831	0.258044	0.943685	0.842837	0.698819	2.07702	2.04701	0.519508	0.519508	1.56233	0.081022	3.85178	0.899654	0.845806	0.797933	0.751624	0.125684	17.4007	0.941653	0.82758	0.69589	2.018	1.98305	0.496065	0.496065	1.55258	0.091616	6.13129	0.880705	0.794324	0.720705	0.65822	0.198388	25.3131
TCGA-B6-A0IK	-0.0864891	0.00696249	0.254782	0.24115	0.92946	0.774209	0.604761	2.06593	2.03671	0.354895	0.354895	1.46267	0.07778	5.54252	0.890209	0.808991	0.754089	0.706827	0.47367	18.7649	0.923387	0.761844	0.612736	2.066	2.03246	0.337363	0.337363	1.46137	0.086842	7.76092	0.8754	0.778985	0.71256	0.65856	0.246083	23.8153
TCGA-B6-A0IM	-0.139388	0.0117417	0.401689	0.348679	0.931399	0.844098	0.678346	2.14071	2.11055	0.489838	0.489838	1.55007	0.080497	3.95043	0.900423	0.845222	0.803321	0.765508	0.410277	15.9742	0.938352	0.847271	0.601223	2.01149	1.98221	0.370607	0.370607	1.49928	0.078557	3.4227	0.908293	0.85341	0.801005	0.748667	0.616364	15.0399
TCGA-B6-A0IN	-0.27585	0.033669	0.276739	0.265328	0.934882	0.842526	0.68668	2.14477	2.11403	0.498101	0.498101	1.55456	0.081838	4.65206	0.897325	0.836286	0.789195	0.747672	0.195618	19.5773	0.946103	0.800604	0.667407	2.0003	1.96699	0.464398	0.464398	1.52004	0.087411	6.25438	0.883194	0.791895	0.71989	0.660205	0.069257	23.8805
TCGA-B6-A0IO	-0.425495	0.0522307	0.412011	0.385118	0.935765	0.839737	0.670402	2.12467	2.09573	0.481169	0.481169	1.54271	0.078158	4.03789	0.90253	0.846017	0.802606	0.763212	0.264326	17.3488	0.943252	0.78844	0.636203	2.03043	2.00297	0.411435	0.411435	1.49259	0.073983	4.12528	0.901484	0.830977	0.779698	0.732871	0.223301	16.1788
TCGA-B6-A0IP	0.195321	-0.0208092	0.551603	0.545185	0.935218	0.832832	0.640968	2.10351	2.07535	0.458492	0.458492	1.51962	0.075745	3.62612	0.906302	0.850867	0.809839	0.77165	0.655874	15.0973	0.932624	0.822049	0.668521	2.14387	2.11796	0.432282	0.432282	1.53224	0.072321	3.76418	0.908155	0.857919	0.819534	0.781545	0.127975	19.5029
TCGA-B6-A0IQ	0.158926	-0.0234715	0.226173	0.235682	0.936572	0.802981	0.665594	2.10114	2.07667	0.460602	0.460602	1.52014	0.067833	4.07177	0.909108	0.846177	0.802382	0.76201	0.263771	16.8994	0.938007	0.832748	0.677753	2.04353	2.00878	0.488721	0.488721	1.54381	0.091009	6.14125	0.883713	0.800162	0.731823	0.674478	0.074699	24.1948
TCGA-B6-A0RE	-0.0361373	-0.00583172	0.526555	0.473788	0.906019	0.752985	0.591219	2.00061	1.97125	0.338181	0.338181	1.44076	0.077411	5.56342	0.889964	0.799518	0.735575	0.676814	3.38798	14.7915	0.922816	0.755178	0.58803	2.04168	2.00605	0.357881	0.357881	1.43968	0.091104	7.33814	0.87187	0.775925	0.708113	0.651571	0.588712	22.8076
TCGA-B6-A0RG	-0.00777798	-0.00315722	0.277706	0.278594	0.918985	0.778473	0.611372	2.03095	2.00221	0.352162	0.352162	1.46978	0.077108	4.66896	0.894076	0.818116	0.765663	0.718019	1.26957	14.679	0.918414	0.773532	0.585809	2.01301	1.97494	0.318413	0.318413	1.44846	0.096455	7.36004	0.869228	0.767317	0.693348	0.633202	0.294767	23.7535
TCGA-B6-A0RH	0.218001	-0.0240115	0.216849	0.200213	0.940879	0.812058	0.713671	2.07689	2.05001	0.497617	0.497617	1.55531	0.074469	3.7303	0.898391	0.846955	0.805467	0.761467	0.128648	19.7693	0.931064	0.833397	0.690444	1.99244	1.96336	0.459426	0.459426	1.55221	0.080141	2.89039	0.90544	0.862657	0.820912	0.7718	0.529075	12.6489
TCGA-B6-A0RI	0.0132722	-0.00523291	0.221392	0.203866	0.914238	0.784905	0.62579	2.05601	2.02571	0.349198	0.349198	1.48347	0.080692	5.41734	0.888466	0.809912	0.754428	0.705701	0.467617	18.4395	0.910277	0.784052	0.607665	2.05621	2.0209	0.333574	0.333574	1.47024	0.091443	6.69518	0.87708	0.787551	0.721457	0.666557	0.292627	22.6373
TCGA-B6-A0RL	0.0594221	-0.00602558	0.225138	0.22369	0.944753	0.862156	0.696334	2.07642	2.04665	0.505632	0.505632	1.57063	0.081139	2.70998	0.905336	0.870729	0.840909	0.806872	0.536864	12.6921	0.937418	0.859149	0.688369	2.06607	2.03505	0.492756	0.492756	1.56412	0.083787	3.23419	0.900528	0.85788	0.817519	0.773703	0.432356	14.511
TCGA-B6-A0RM	0.00359269	-0.00348272	0.239383	0.210358	0.947192	0.863301	0.627918	2.03267	2.00131	0.458689	0.458689	1.52629	0.083305	2.39583	0.907711	0.872996	0.842482	0.808546	0.118802	14.4193	0.947994	0.871292	0.654679	2.01017	1.97482	0.480109	0.480109	1.54842	0.092632	2.92487	0.897551	0.858136	0.81474	0.765582	0.088889	17.6569
TCGA-B6-A0RN	-0.0882256	0.0117063	0.212167	0.193078	0.948017	0.857667	0.661969	2.04118	2.00862	0.46171	0.46171	1.54638	0.086968	2.8933	0.901719	0.864215	0.826181	0.783433	0.09309	17.6573	0.943683	0.854725	0.702305	2.10597	2.07508	0.523127	0.523127	1.57058	0.083783	3.75395	0.899076	0.85481	0.81209	0.767508	0.104979	19.7737
TCGA-B6-A0RO	0.484313	-0.0682241	0.354734	0.417283	0.945379	0.634776	0.634171	1.93041	1.91498	0.311693	0.311693	1.39705	0.045161	6.55339	0.921435	0.804428	0.707321	0.628752	1.47341	29.3936	0.946937	0.831535	0.584548	2.04723	2.02106	0.361235	0.361235	1.47893	0.071683	2.42368	0.915052	0.877284	0.849426	0.818491	0.0605	15.4554
TCGA-B6-A0RP	-0.0444562	0.0105026	0.298317	0.339787	0.954934	0.70617	0.585607	2.01487	1.99746	0.3325	0.3325	1.40874	0.049792	6.89896	0.91926	0.816928	0.739451	0.67649	0.862948	28.7021	0.950482	0.661964	0.601506	1.89328	1.8787	0.339786	0.339786	1.3923	0.043247	2.17259	0.940752	0.884533	0.852088	0.810011	0.748376	7.19715
TCGA-B6-A0RQ	-0.301904	0.0384381	0.354293	0.350905	0.940057	0.852316	0.730566	2.08516	2.05551	0.510991	0.510991	1.58649	0.081734	2.96742	0.900208	0.861223	0.828922	0.792804	1.23801	11.3201	0.941983	0.826915	0.696159	2.17323	2.14923	0.478332	0.478332	1.5524	0.067864	3.04114	0.914551	0.874143	0.846976	0.818817	0.407544	13.9409
TCGA-B6-A0RS	-0.484269	0.0715082	0.747839	1.15142	0.949548	0.746138	0.689973	1.98598	1.9631	0.454272	0.454272	1.50388	0.064691	4.20968	0.90817	0.833456	0.776112	0.719736	0.407876	16.2892	0.954157	0.645859	0.650435	2.02313	2.00875	0.364572	0.364572	1.41557	0.042401	2.77554	0.93516	0.869571	0.836906	0.80463	0.412605	11.1872
TCGA-B6-A0RT	-0.775829	0.0959598	0.65304	0.6444	0.94445	0.847563	0.707597	2.08189	2.05206	0.52528	0.52528	1.57018	0.081257	3.45005	0.900939	0.857232	0.816167	0.77162	0.144122	18.8868	0.933659	0.791959	0.734094	1.99106	1.96658	0.421546	0.421546	1.55668	0.06927	3.26539	0.90487	0.854104	0.809502	0.759556	1.22573	12.3878
TCGA-B6-A0RU	-0.302448	0.0337011	0.507269	0.506116	0.949522	0.645636	0.607441	1.94983	1.93695	0.325261	0.325261	1.38572	0.038617	2.40783	0.942697	0.881963	0.848574	0.811656	0.085645	12.2025	0.960306	0.560266	0.621271	2.01104	1.99922	0.256463	0.256463	1.3339	0.035167	10.2576	0.933327	0.791219	0.679048	0.600593	3.30147	33.963
TCGA-B6-A0RV	-1.08361	0.135814	0.688213	0.675951	0.946669	0.851668	0.699473	2.11439	2.08437	0.513823	0.513823	1.56727	0.081756	2.89183	0.904167	0.869291	0.839029	0.805756	0.292461	14.6646	0.954693	0.749694	0.656679	1.97524	1.95083	0.429942	0.429942	1.48446	0.068302	6.74699	0.898502	0.796495	0.714517	0.647827	0.815299	28.5255
TCGA-B6-A0WS	0.423149	-0.0593643	0.373344	0.468478	0.938343	0.601455	0.635856	1.88139	1.86326	0.319935	0.319935	1.37479	0.051914	6.91831	0.907138	0.77995	0.677341	0.596063	1.3492	29.4529	0.929577	0.839373	0.707614	2.04206	2.01332	0.485061	0.485061	1.56598	0.079117	2.89922	0.905349	0.866098	0.830347	0.789203	0.975512	11.4906
TCGA-B6-A0WT	0.349148	-0.0501091	0.297021	0.317749	0.952701	0.677041	0.617158	1.89449	1.87339	0.346398	0.346398	1.41324	0.059809	7.84309	0.902398	0.763251	0.653864	0.575132	2.22039	32.1145	0.94766	0.841555	0.641915	1.91507	1.88402	0.403078	0.403078	1.52479	0.083687	3.04581	0.901641	0.851032	0.793774	0.728903	0.155313	19.0564
TCGA-B6-A0WV	-7.99549	1.0266	5.24226	4.94417	0.935703	0.856932	0.677784	2.23137	2.20099	0.435047	0.435047	1.55626	0.082389	3.47679	0.901581	0.862652	0.832371	0.803189	0.285699	18.8469	0.949235	0.651937	0.66449	2.37604	2.36943	0.33117	0.33117	1.42892	0.020702	3.30145	0.965636	0.901642	0.877434	0.861789	0.712926	13.4146
TCGA-B6-A0WW	-2.94512	0.367891	2.21369	1.86393	0.937763	0.874609	0.665846	2.31467	2.28052	0.464696	0.464696	1.55741	0.090141	2.99106	0.902376	0.876172	0.854661	0.83349	0.933295	15.6825	0.942501	0.769496	0.667986	2.26585	2.25069	0.444535	0.444535	1.5032	0.044892	3.54688	0.931223	0.878028	0.854815	0.831775	0.403269	15.0416
TCGA-B6-A0WX	0.065684	-0.00753459	0.145688	0.152595	0.94477	0.84133	0.655985	2.05399	2.02489	0.416768	0.416768	1.53409	0.0788	2.46169	0.907931	0.874031	0.845135	0.812452	0.398965	12.8056	0.941119	0.842042	0.648223	1.99813	1.96725	0.385638	0.385638	1.52929	0.082719	2.48925	0.906622	0.871299	0.837903	0.797827	0.491537	11.7201
TCGA-B6-A0WY	0.313829	-0.0449324	0.307465	0.405017	0.953745	0.467737	0.604532	1.84165	1.8312	0.182452	0.182452	1.24365	0.032076	6.94471	0.939822	0.79502	0.663034	0.565644	2.73522	31.2194	0.941995	0.798193	0.701302	2.07177	2.04801	0.403555	0.403555	1.54024	0.067078	2.80882	0.911035	0.869418	0.838472	0.804055	0.273011	13.6286
TCGA-B6-A0WZ	-0.105359	0.0147981	0.152516	0.164576	0.951154	0.654903	0.625427	1.84987	1.82977	0.343116	0.343116	1.40458	0.057608	5.89775	0.90902	0.790836	0.684214	0.596919	1.688	29.0057	0.956974	0.608261	0.595071	1.84756	1.83205	0.278959	0.278959	1.35089	0.045587	6.39984	0.923517	0.79237	0.678606	0.590061	1.77603	29.5973
TCGA-B6-A0X0	0.149934	-0.0210547	0.308387	0.321398	0.935602	0.812012	0.743461	1.98559	1.95993	0.51074	0.51074	1.57305	0.072842	3.22453	0.904145	0.85222	0.80626	0.754974	1.73533	10.0534	0.939422	0.825355	0.691736	2.09099	2.06465	0.466357	0.466357	1.54881	0.073367	2.93587	0.909677	0.870195	0.838619	0.803832	0.416061	12.9539
TCGA-B6-A0X1	-0.07805	0.0108087	0.1796	0.220769	0.947608	0.74701	0.61966	1.89434	1.86768	0.385662	0.385662	1.45771	0.073527	6.53376	0.892109	0.776757	0.680346	0.60586	1.24963	29.7388	0.951866	0.71884	0.627304	1.90436	1.8828	0.337633	0.337633	1.44634	0.061271	5.73106	0.907484	0.804021	0.715357	0.64101	0.693028	26.555
TCGA-B6-A0X4	0.202065	-0.0314524	0.218741	0.24128	0.960329	0.356232	0.58029	1.74485	1.73757	0.13826	0.13826	1.1076	0.022824	4.27468	0.957716	0.833808	0.693617	0.568291	2.39562	26.3513	0.956479	0.586621	0.606305	1.88778	1.87477	0.249924	0.249924	1.34328	0.039307	6.43571	0.932625	0.806157	0.699723	0.617794	1.40033	29.1388
TCGA-B6-A0X5	-0.148085	0.021688	0.172012	0.174076	0.957832	0.597771	0.617804	1.88063	1.86728	0.272762	0.272762	1.35961	0.040166	6.90619	0.926961	0.796894	0.688998	0.606758	1.6383	29.7395	0.962227	0.524854	0.602309	1.7485	1.73537	0.252049	0.252049	1.29208	0.039411	4.67006	0.932714	0.809639	0.690129	0.582441	1.27467	25.5995
TCGA-B6-A0X7	0.00367038	0.00462224	0.457233	0.400138	0.943408	0.850034	0.697305	2.06226	2.03318	0.492144	0.492144	1.56509	0.07946	2.95934	0.905138	0.865682	0.830445	0.79075	0.20671	13.7743	0.930912	0.836423	0.758323	2.08845	2.0616	0.453345	0.453345	1.59451	0.074916	3.71481	0.903371	0.854479	0.812004	0.768587	2.20039	10.1376
TCGA-B6-A1KC	0.0129117	0.000766809	0.280041	0.365142	0.944684	0.529336	0.650972	1.80697	1.79137	0.242664	0.242664	1.32952	0.044441	4.93202	0.914125	0.801744	0.715211	0.631528	0.094945	18.4508	0.945698	0.462611	0.627441	1.79736	1.78705	0.21952	0.21952	1.25502	0.030614	3.91956	0.93571	0.829594	0.752362	0.66989	0.070999	18.1684
TCGA-B6-A1KF	0.210501	-0.0291854	0.533563	0.81656	0.944041	0.525804	0.613595	1.75913	1.72614	0.245727	0.245727	1.30093	0.0811	4.78576	0.862961	0.761927	0.679591	0.59111	0.108586	19.1808	0.938525	0.587478	0.675049	2.04492	2.03525	0.301056	0.301056	1.39055	0.029559	3.82408	0.942009	0.863769	0.824632	0.779683	0.291439	13.4533
TCGA-B6-A1KI	0.245548	-0.0314472	0.462707	0.643075	0.951027	0.50139	0.625801	1.68287	1.66596	0.239826	0.239826	1.28884	0.047939	3.44145	0.915981	0.810701	0.710788	0.593617	0.209706	11.9265	0.935916	0.579833	0.675111	2.05553	2.04622	0.331077	0.331077	1.3849	0.028131	4.05855	0.940393	0.856958	0.817324	0.776047	0.292157	16.2264
TCGA-B6-A1KN	-0.164199	0.0283986	0.330042	0.403323	0.928991	0.440193	0.628272	1.57438	1.56226	0.145891	0.145891	1.23402	0.036495	2.68071	0.92826	0.824667	0.696589	0.541499	0.076571	14.5762	0.940921	0.457167	0.683326	2.11601	2.11108	0.26646	0.26646	1.28693	0.015554	4.50418	0.968519	0.876136	0.829242	0.78955	0.345143	15.6574
TCGA-B6-A2IU	-0.00990422	0.00380099	0.130479	0.128008	0.937552	0.500976	0.683375	1.79447	1.78539	0.231474	0.231474	1.3267	0.028227	2.70857	0.939659	0.862241	0.807067	0.731914	0.482515	10.0678	0.931901	0.497035	0.649054	1.76485	1.75473	0.228495	0.228495	1.30089	0.030701	2.53	0.939622	0.86546	0.809858	0.72573	0.284903	7.73414
TCGA-B6-A3ZX	0.0172435	-0.00195705	0.132887	0.12879	0.889762	0.655312	0.624863	1.69881	1.68796	0.325401	0.325401	1.40446	0.032749	1.99924	0.956906	0.914033	0.839493	0.71997	0.458601	4.76532	0.886143	0.644279	0.617037	1.64643	1.63565	0.278701	0.278701	1.39161	0.03258	1.84596	0.958131	0.915781	0.83182	0.691954	0.621998	3.33605
TCGA-B6-A400	-0.115514	0.0149587	0.178812	0.168305	0.886606	0.667206	0.605887	1.77286	1.76275	0.299231	0.299231	1.39888	0.030553	1.91205	0.960134	0.930427	0.883025	0.800908	2.94088	2.86777	0.886037	0.64947	0.61735	1.85062	1.84216	0.307644	0.307644	1.39532	0.025966	2.08516	0.965504	0.935721	0.893748	0.827122	2.97452	2.72787
TCGA-B6-A401	-0.00797455	0.00145986	0.118879	0.113803	0.886292	0.659656	0.62523	1.77772	1.76799	0.323594	0.323594	1.40758	0.029707	1.99802	0.961341	0.927569	0.872552	0.785053	3.20025	2.76153	0.8903	0.652728	0.602636	1.72536	1.71506	0.309317	0.309317	1.38701	0.03097	1.96787	0.95968	0.924829	0.86226	0.753347	2.20361	3.07297
TCGA-B6-A402	0.339433	-0.0464962	0.312488	0.306007	0.908153	0.441539	0.597786	1.67984	1.67367	0.214699	0.214699	1.21374	0.019256	1.91382	0.967443	0.922922	0.848852	0.718664	3.26653	2.89473	0.890507	0.64438	0.60497	1.77873	1.76866	0.291153	0.291153	1.3831	0.030471	2.14574	0.958485	0.923236	0.864956	0.767039	0.67768	3.6293
TCGA-B6-A408	0.102399	-0.0133097	0.12619	0.123969	0.890894	0.649091	0.621721	1.71305	1.70272	0.321833	0.321833	1.39813	0.031391	1.98645	0.959001	0.919384	0.850754	0.738837	0.753705	3.56878	0.888929	0.678863	0.577873	1.58384	1.57041	0.304762	0.304762	1.38584	0.039172	2.01878	0.952239	0.903311	0.773998	0.577835	0.377566	3.24014
TCGA-B6-A409	0.0606144	-0.00829059	0.148259	0.144195	0.866101	0.598389	0.582992	1.5933	1.5829	0.24803	0.24803	1.33487	0.031161	1.96009	0.959305	0.910059	0.791102	0.601759	0.061185	3.59112	0.87392	0.608156	0.579157	1.67064	1.65979	0.241634	0.241634	1.33904	0.032259	1.95175	0.957882	0.919678	0.838824	0.696288	0.074225	3.89516
TCGA-B6-A40B	-0.345221	0.0447941	0.243249	0.247014	0.898851	0.663639	0.594303	1.79102	1.78073	0.310886	0.310886	1.38817	0.031035	1.87288	0.957955	0.929018	0.889223	0.818991	1.40169	3.42354	0.894107	0.599684	0.597875	1.80856	1.80014	0.28272	0.28272	1.34676	0.025675	2.01097	0.963042	0.930649	0.887081	0.812502	1.95191	3.16205
TCGA-B6-A40C	-0.165384	0.0202717	0.243164	0.209239	0.889874	0.658116	0.623855	1.63723	1.62623	0.305762	0.305762	1.40561	0.033227	1.88582	0.958386	0.913512	0.819607	0.670779	1.86119	2.74229	0.897422	0.642545	0.605573	1.79833	1.78914	0.307067	0.307067	1.3823	0.028014	2.02752	0.962458	0.930883	0.881728	0.800737	1.98005	2.93787
TCGA-BH-A0AU	-1.14292	0.151691	0.884668	0.776716	0.931393	0.843691	0.718207	2.26568	2.24113	0.473838	0.473838	1.57466	0.069001	3.92266	0.909826	0.865494	0.836068	0.807611	0.221956	18.6009	0.937801	0.729101	0.709322	2.17945	2.16503	0.417546	0.417546	1.50586	0.043786	3.59918	0.935584	0.876972	0.845413	0.814587	0.98621	12.9449
TCGA-BH-A0AV	-0.202684	0.0250755	0.303493	0.291672	0.939985	0.851531	0.669035	2.04104	2.0091	0.49098	0.49098	1.54788	0.085623	2.81824	0.902835	0.865359	0.828566	0.786694	0.382231	14.9529	0.940165	0.838896	0.630741	2.02696	1.99819	0.448002	0.448002	1.51579	0.078249	2.72829	0.908442	0.869991	0.835678	0.794876	0.156213	14.2976
TCGA-BH-A0AW	0.0378386	-0.00755874	0.177555	0.208931	0.932152	0.762462	0.566851	2.03696	2.00625	0.354956	0.354956	1.42791	0.080922	5.4441	0.885537	0.802705	0.745599	0.695558	0.988229	18.6878	0.910946	0.775989	0.609986	2.03109	1.99433	0.347395	0.347395	1.4674	0.094055	6.71388	0.871848	0.780383	0.715772	0.661801	0.514939	20.5511
TCGA-BH-A0AY	-0.014806	0.00207919	0.265396	0.266262	0.926279	0.743577	0.598918	2.0348	2.00378	0.361491	0.361491	1.44092	0.081712	6.37309	0.880329	0.789804	0.727492	0.673922	0.60054	21.1373	0.915799	0.732758	0.581924	2.03144	1.99709	0.344901	0.344901	1.42205	0.086534	7.67919	0.870305	0.771352	0.707928	0.655671	0.642709	21.3732
TCGA-BH-A0AZ	0.0330354	-0.00518043	0.116195	0.108001	0.928023	0.808025	0.673631	2.18094	2.15799	0.432445	0.432445	1.52807	0.065069	4.33379	0.913848	0.861566	0.821196	0.780953	0.200116	22.0482	0.931955	0.816551	0.689083	2.15686	2.13104	0.454606	0.454606	1.54248	0.072039	4.62913	0.906157	0.850462	0.803199	0.758173	0.211389	23.1043
TCGA-BH-A0B0	0.0590458	-0.00169749	0.280284	0.229926	0.942985	0.848621	0.683591	2.09003	2.0577	0.44687	0.44687	1.55574	0.08682	3.41763	0.89761	0.853273	0.812493	0.770696	0.150068	19.1349	0.939256	0.84588	0.670561	2.05174	2.02129	0.437777	0.437777	1.54597	0.082706	2.74759	0.90452	0.867511	0.834205	0.796033	0.517302	11.5152
TCGA-BH-A0B1	-0.0154509	0.000207309	0.317894	0.215699	0.928315	0.760164	0.60779	2.14155	2.11874	0.373792	0.373792	1.45689	0.063506	5.77215	0.905357	0.824735	0.776302	0.73495	1.66705	17.4317	0.921693	0.752968	0.560133	2.03909	2.00635	0.336643	0.336643	1.41729	0.08344	6.43632	0.880408	0.788777	0.726455	0.673324	0.976844	18.7522
TCGA-BH-A0B3	0.0502074	-0.00553268	0.151433	0.157585	0.932108	0.752686	0.587703	2.18211	2.15546	0.341042	0.341042	1.438	0.070849	7.60464	0.89213	0.807097	0.754786	0.711019	0.242391	23.1412	0.920827	0.767741	0.60431	2.09924	2.06731	0.368084	0.368084	1.4587	0.083344	6.61436	0.883506	0.796869	0.739806	0.691409	1.56062	19.2565
TCGA-BH-A0B4	-0.187716	0.0206092	0.288195	0.287129	0.920178	0.764975	0.628157	2.06346	2.03411	0.380056	0.380056	1.47394	0.078457	5.78675	0.886478	0.804912	0.749585	0.701272	1.09719	18.442	0.922892	0.729244	0.586921	2.06668	2.03728	0.349586	0.349586	1.42368	0.07578	7.77303	0.882314	0.78567	0.724877	0.674511	0.428346	21.2046
TCGA-BH-A0B5	0.455044	-0.0585372	0.484991	0.465477	0.932661	0.75467	0.683009	2.20568	2.18496	0.419224	0.419224	1.50441	0.05816	5.53714	0.913933	0.841736	0.7989	0.761322	1.90817	15.4638	0.928917	0.818931	0.66595	2.22681	2.20305	0.420464	0.420464	1.52892	0.066918	3.92046	0.914818	0.866918	0.833552	0.801165	0.136968	19.5331
TCGA-BH-A0B6	-0.014196	0.00304615	0.170383	0.165671	0.891947	0.680884	0.58621	1.62549	1.61273	0.307353	0.307353	1.39335	0.037627	1.83552	0.955923	0.91631	0.824098	0.663018	0.076145	3.51956	0.892733	0.68565	0.601388	1.69375	1.68205	0.332561	0.332561	1.40748	0.034941	1.97609	0.958384	0.922432	0.847658	0.720587	1.80781	2.76028
TCGA-BH-A0B7	0.28937	-0.0397235	0.218415	0.242276	0.936166	0.653489	0.590406	2.06016	2.04679	0.321146	0.321146	1.37862	0.040409	4.99379	0.94363	0.861176	0.794925	0.735919	0.144945	23.0397	0.94026	0.833272	0.714928	2.08292	2.05677	0.478835	0.478835	1.56728	0.073145	2.95215	0.908804	0.867519	0.834697	0.798315	0.594416	12.6413
TCGA-BH-A0B8	-0.292826	0.0429074	0.416651	0.399394	0.922515	0.792496	0.611901	2.09086	2.05541	0.332672	0.332672	1.4779	0.091564	6.48796	0.876852	0.792154	0.732067	0.68142	0.248889	22.8234	0.932513	0.751421	0.591069	2.20487	2.18091	0.352801	0.352801	1.43975	0.064105	7.63214	0.898794	0.81346	0.763994	0.72306	0.290005	21.3398
TCGA-BH-A0B9	0.0810768	-0.00871307	0.19076	0.205869	0.910035	0.729202	0.56574	1.97526	1.94301	0.274009	0.274009	1.40769	0.083509	6.7474	0.879724	0.77862	0.705045	0.6426	0.239273	22.8787	0.926986	0.758051	0.620492	2.1368	2.10877	0.370288	0.370288	1.46466	0.075003	7.21186	0.891861	0.803199	0.745024	0.696756	0.998655	21.284
TCGA-BH-A0BA	-0.482102	0.0590407	0.401692	0.3806	0.922854	0.73232	0.578471	1.95742	1.92562	0.281752	0.281752	1.41921	0.082658	5.33303	0.883293	0.794086	0.728888	0.670219	0.686097	17.9569	0.928558	0.647904	0.638792	2.0418	2.01258	0.310325	0.310325	1.4091	0.07502	10.0094	0.874591	0.758036	0.690049	0.636652	0.225742	24.0341
TCGA-BH-A0BC	-0.748545	0.098406	0.683476	0.626126	0.942497	0.818405	0.719804	2.08395	2.05823	0.510347	0.510347	1.56241	0.071965	3.27908	0.90595	0.861207	0.824624	0.784465	0.465151	15.141	0.957108	0.733909	0.644196	2.10103	2.08339	0.412196	0.412196	1.46689	0.051233	7.887	0.916859	0.816675	0.743222	0.684785	1.13503	29.754
TCGA-BH-A0BD	0.314149	-0.0452775	0.284693	0.284253	0.949884	0.666336	0.613019	2.08865	2.07345	0.350175	0.350175	1.40339	0.044046	3.8327	0.93451	0.86474	0.822347	0.783268	0.385042	15.9279	0.947558	0.835951	0.685093	2.15261	2.12298	0.513241	0.513241	1.55016	0.079989	4.73679	0.903886	0.847177	0.795559	0.747576	0.423816	19.3369
TCGA-BH-A0BF	0.134028	-0.0174335	0.119358	0.1163	0.935642	0.807772	0.704502	2.21357	2.19215	0.467625	0.467625	1.5474	0.061788	5.11	0.913776	0.854679	0.811522	0.770681	0.227223	23.4157	0.94372	0.839549	0.663131	2.0184	1.98619	0.451268	0.451268	1.53787	0.086482	3.36541	0.898031	0.848817	0.800167	0.75004	0.125754	18.387
TCGA-BH-A0BG	-0.850338	0.135099	1.25106	1.12485	0.94834	0.706449	0.626047	1.88962	1.87246	0.328398	0.328398	1.43791	0.04984	3.23155	0.921829	0.856616	0.800523	0.733936	3.43675	8.93712	0.949343	0.444868	0.600541	1.9278	1.91809	0.21042	0.21042	1.219	0.029151	4.70467	0.949567	0.852915	0.77225	0.695591	1.03696	25.0529
TCGA-BH-A0BJ	-0.0148818	0.000131188	0.151746	0.158146	0.935639	0.709745	0.582231	1.9992	1.97233	0.320445	0.320445	1.40842	0.07144	5.87157	0.891874	0.799837	0.737768	0.682802	0.466838	19.2802	0.926933	0.715114	0.583407	1.98305	1.95007	0.312665	0.312665	1.41257	0.084073	6.8694	0.876565	0.77587	0.707587	0.650224	0.638134	20.4534
TCGA-BH-A0BL	-2.56481	0.323058	1.7144	1.58666	0.938026	0.842543	0.698924	2.31303	2.28916	0.418829	0.418829	1.56225	0.067733	3.31617	0.913899	0.876242	0.854141	0.832914	0.347608	16.8302	0.930497	0.622289	0.669397	2.11267	2.09916	0.334123	0.334123	1.4119	0.040231	7.62475	0.928284	0.829219	0.760066	0.70255	0.814398	28.2146
TCGA-BH-A0BM	-0.00366676	-0.00181483	0.147309	0.157432	0.922608	0.724045	0.579597	1.9851	1.95725	0.286422	0.286422	1.41512	0.07407	5.68398	0.890699	0.799339	0.735027	0.678343	0.460813	19.0575	0.917731	0.724571	0.569648	1.85855	1.81697	0.276877	0.276877	1.40791	0.1031	6.5639	0.855733	0.737936	0.651208	0.580493	0.305236	23.2637
TCGA-BH-A0BO	-0.0238382	0.00426217	0.141035	0.104755	0.940024	0.766616	0.700688	2.30434	2.28978	0.426503	0.426503	1.52233	0.043768	4.38105	0.932547	0.871701	0.842334	0.816168	0.20037	19.404	0.938573	0.758575	0.704716	2.27731	2.26278	0.43791	0.43791	1.52024	0.043738	4.02916	0.933495	0.875083	0.846776	0.821016	0.24236	17.1648
TCGA-BH-A0BP	-0.232767	0.0281255	0.290238	0.276018	0.929335	0.85049	0.741275	2.2561	2.23018	0.487836	0.487836	1.59188	0.072651	3.27896	0.90937	0.873898	0.849613	0.824523	2.25944	9.50895	0.940351	0.827038	0.681839	2.09434	2.06824	0.477103	0.477103	1.54343	0.072381	3.03078	0.910965	0.870498	0.837913	0.800857	0.560607	12.64
TCGA-BH-A0BQ	0.299732	-0.0344618	0.300598	0.272189	0.947443	0.844548	0.690439	2.06469	2.03583	0.496509	0.496509	1.55798	0.079564	3.05426	0.904867	0.864481	0.828588	0.78813	0.195022	16.3437	0.938571	0.861742	0.667871	2.05899	2.02444	0.472608	0.472608	1.5523	0.091278	2.60339	0.900591	0.868715	0.837423	0.801467	1.48944	11.4376
TCGA-BH-A0BR	-0.719764	0.0969398	0.992929	0.887804	0.942916	0.830675	0.675936	2.00047	1.96979	0.484992	0.484992	1.54156	0.083179	3.1284	0.900365	0.855263	0.809124	0.757593	0.104399	17.7103	0.947567	0.800659	0.676348	2.27826	2.25473	0.462373	0.462373	1.52584	0.065663	6.12212	0.909588	0.842104	0.799136	0.762838	0.538371	20.9475
TCGA-BH-A0BS	0.482687	-0.0606501	0.596326	0.528632	0.913793	0.733529	0.690158	1.99254	1.97408	0.247108	0.247108	1.49659	0.053468	4.46805	0.913946	0.840055	0.780951	0.721663	0.207053	22.1493	0.9351	0.834846	0.67736	2.28888	2.2625	0.420435	0.420435	1.54465	0.07269	4.42004	0.907017	0.861027	0.827446	0.796225	0.080168	22.2593
TCGA-BH-A0BT	-0.139683	0.017815	0.365404	0.351858	0.9345	0.847686	0.71412	2.2577	2.23577	0.474317	0.474317	1.57423	0.062886	4.11386	0.913612	0.865212	0.83475	0.805152	0.164467	19.883	0.935522	0.815434	0.670904	2.21969	2.19587	0.428229	0.428229	1.53028	0.066488	5.71861	0.907499	0.846233	0.798397	0.755725	0.287471	25.2529
TCGA-BH-A0BV	-0.109375	0.00999091	0.247113	0.242595	0.922162	0.743569	0.593079	2.05497	2.02816	0.360168	0.360168	1.43666	0.072004	5.67472	0.891107	0.808433	0.753693	0.705844	0.551161	18.8543	0.915849	0.736036	0.579655	2.0671	2.03146	0.344379	0.344379	1.4223	0.089034	8.33636	0.866268	0.766634	0.704362	0.654732	0.347419	22.1657
TCGA-BH-A0BW	0.251248	-0.0342509	0.195846	0.216278	0.939588	0.694633	0.63959	2.20511	2.19217	0.356931	0.356931	1.43988	0.038734	7.63641	0.935514	0.843364	0.782603	0.732296	0.920861	29.4482	0.944374	0.84114	0.632679	2.08824	2.06145	0.433213	0.433213	1.51828	0.07387	2.78473	0.911486	0.872004	0.841467	0.807317	0.156503	15.705
TCGA-BH-A0BZ	0.192001	-0.0288911	0.236405	0.225404	0.940343	0.839182	0.684236	2.31878	2.29567	0.468926	0.468926	1.55129	0.065759	3.1096	0.917624	0.88127	0.861862	0.842795	1.58469	12.7557	0.932464	0.869047	0.712871	2.30841	2.28029	0.447499	0.447499	1.58428	0.077503	3.33491	0.905875	0.870735	0.847598	0.825287	0.701252	14.5941
TCGA-BH-A0C0	0.264167	-0.04042	0.303875	0.34869	0.913784	0.71098	0.723052	2.04966	2.02435	0.302035	0.302035	1.50325	0.070177	7.00715	0.887278	0.793284	0.732687	0.680093	3.26561	16.4027	0.926107	0.792161	0.59241	2.03809	1.99843	0.349856	0.349856	1.46366	0.100253	6.42154	0.869579	0.782075	0.715202	0.659389	0.298272	22.9181
TCGA-BH-A0C1	-0.0263362	0.00296974	0.134803	0.144472	0.937431	0.773295	0.696091	2.21386	2.19734	0.446924	0.446924	1.52324	0.049224	3.80536	0.928402	0.871855	0.841259	0.81159	0.227444	17.4359	0.939635	0.764734	0.6914	2.29106	2.27597	0.415618	0.415618	1.51547	0.045218	4.44227	0.93153	0.871381	0.84038	0.812379	0.214148	19.0838
TCGA-BH-A0C3	-1.78769	0.222728	1.39708	1.34279	0.945473	0.831432	0.680072	2.08407	2.0549	0.476867	0.476867	1.54461	0.079729	4.33423	0.900332	0.842509	0.789481	0.739122	0.180866	22.9203	0.934991	0.742385	0.694758	2.22201	2.20904	0.386424	0.386424	1.50469	0.039142	4.16818	0.931911	0.867293	0.837098	0.808104	0.274812	17.0589
TCGA-BH-A0C7	0.412546	-0.0558424	0.357718	0.386105	0.936036	0.665633	0.644656	1.91348	1.89445	0.368041	0.368041	1.42479	0.055321	5.85262	0.915509	0.810205	0.722533	0.648608	0.392406	25.6122	0.93706	0.826846	0.697919	2.03	2.00328	0.451081	0.451081	1.55346	0.074504	2.89598	0.908978	0.866538	0.830965	0.789265	1.2558	10.6589
TCGA-BH-A0DD	-1.31331	0.17578	1.02252	0.899985	0.928991	0.839608	0.707406	2.21381	2.18923	0.450007	0.450007	1.56597	0.06881	3.63582	0.910507	0.866091	0.834727	0.80382	0.212965	17.975	0.935325	0.731255	0.731805	2.23313	2.21975	0.441633	0.441633	1.52069	0.040861	4.38594	0.936287	0.873761	0.839753	0.807992	1.31408	13.2294
TCGA-BH-A0DE	0.576863	-0.0823925	0.461519	0.525347	0.940362	0.561499	0.62367	1.80949	1.79328	0.293069	0.293069	1.33653	0.047952	6.44899	0.919846	0.770901	0.646427	0.55512	1.4638	29.3443	0.941113	0.872645	0.665434	2.09401	2.06054	0.483723	0.483723	1.55617	0.088574	2.82203	0.901655	0.868119	0.836091	0.800516	0.280072	15.4509
TCGA-BH-A0DG	-0.0261888	0.00735614	0.173026	0.17085	0.925171	0.810663	0.673861	2.15533	2.13052	0.417678	0.417678	1.52964	0.069352	4.4687	0.908963	0.854857	0.810501	0.76785	0.215375	22.8835	0.928998	0.807939	0.704329	2.23572	2.21387	0.48298	0.48298	1.54738	0.062738	4.41222	0.914268	0.862175	0.826694	0.79219	0.100613	19.6317
TCGA-BH-A0DH	-3.02142	0.384389	1.93934	1.86763	0.941695	0.853795	0.612305	1.98882	1.95827	0.42976	0.42976	1.51055	0.082194	2.11868	0.906704	0.874639	0.848066	0.816386	0.093662	11.8475	0.940918	0.644095	0.603293	1.91855	1.90437	0.334721	0.334721	1.38171	0.042089	2.59059	0.935889	0.874456	0.835756	0.788506	0.205449	11.8286
TCGA-BH-A0DI	-0.0435418	0.0070155	0.140013	0.149146	0.934398	0.810305	0.702807	2.21852	2.19657	0.452425	0.452425	1.54771	0.062847	4.24091	0.91526	0.862734	0.827174	0.792938	0.127217	20.2126	0.937658	0.80578	0.695161	2.1937	2.17166	0.461996	0.461996	1.54053	0.063489	4.22185	0.915509	0.861893	0.824498	0.78786	0.167536	19.7888
TCGA-BH-A0DK	-0.211966	0.0292176	0.222597	0.22086	0.933072	0.694199	0.579908	2.02355	1.99721	0.311071	0.311071	1.39707	0.06996	7.0381	0.890597	0.789766	0.723318	0.666964	0.212987	22.717	0.929534	0.641733	0.618297	2.07132	2.04941	0.316508	0.316508	1.39078	0.058745	9.06517	0.89779	0.787572	0.722409	0.669089	0.538802	23.3074
TCGA-BH-A0DL	-0.0544071	0.00478755	0.415608	0.3565	0.940982	0.846339	0.717048	2.10269	2.07388	0.516182	0.516182	1.57532	0.07959	3.01604	0.905073	0.8676	0.83564	0.799885	1.28352	11.7009	0.926972	0.849956	0.70527	2.21955	2.19282	0.456883	0.456883	1.56998	0.074408	2.9605	0.909801	0.876907	0.853864	0.829686	1.59161	10.2308
TCGA-BH-A0DO	-1.95977	0.254957	1.31258	1.24731	0.931146	0.866215	0.696277	2.22991	2.19977	0.441098	0.441098	1.57263	0.081843	3.26516	0.904756	0.869097	0.840719	0.812419	0.195802	17.9569	0.936072	0.769996	0.703	2.26653	2.25177	0.448962	0.448962	1.52567	0.044471	3.76998	0.934314	0.877509	0.849972	0.824592	0.317802	16.4872
TCGA-BH-A0DP	0.198598	-0.0273436	0.24998	0.264224	0.930782	0.748271	0.585495	2.06492	2.0346	0.345949	0.345949	1.43381	0.078653	6.83087	0.88428	0.794029	0.733656	0.68232	0.490072	20.4738	0.909767	0.794552	0.585192	2.0381	1.99765	0.298045	0.298045	1.45965	0.100543	6.42168	0.865084	0.777508	0.71627	0.665261	0.686761	19.7084
TCGA-BH-A0DQ	0.175571	-0.0216526	0.294583	0.269154	0.937998	0.844215	0.608223	1.94165	1.91293	0.426967	0.426967	1.50274	0.078041	1.98697	0.911494	0.878754	0.853455	0.821013	0.213857	8.35722	0.950314	0.862168	0.679793	2.02077	1.98836	0.517039	0.517039	1.5602	0.086981	2.76047	0.901456	0.865359	0.828442	0.78477	0.242272	13.9637
TCGA-BH-A0DS	0.111699	-0.0125201	0.277757	0.316638	0.900177	0.779805	0.571419	1.80076	1.75397	0.185283	0.185283	1.44117	0.115082	5.74604	0.850906	0.730318	0.630256	0.54745	0.412389	21.8402	0.91048	0.793461	0.589597	2.02841	1.98863	0.318514	0.318514	1.46231	0.099563	6.28003	0.868929	0.779045	0.713117	0.658379	0.379459	21.2253
TCGA-BH-A0DT	-0.00244558	-0.00250644	0.16992	0.149101	0.928869	0.852787	0.702055	2.29362	2.26757	0.441633	0.441633	1.56944	0.072199	3.22324	0.910931	0.875464	0.852291	0.829972	0.361081	15.7781	0.922581	0.865029	0.700428	2.22118	2.19323	0.429109	0.429109	1.57462	0.076977	3.20022	0.906602	0.869812	0.843179	0.816185	0.340854	16.4795
TCGA-BH-A0DV	-0.24456	0.0312579	0.245473	0.254919	0.931169	0.830698	0.708116	2.2186	2.19375	0.470291	0.470291	1.56177	0.070034	3.67607	0.910279	0.866746	0.835672	0.80478	0.171954	17.5109	0.936168	0.808338	0.668923	2.15194	2.12979	0.437181	0.437181	1.5252	0.063558	3.94128	0.916033	0.861683	0.822684	0.784189	0.090448	19.7259
TCGA-BH-A0DX	-0.118243	0.0150861	0.176475	0.178722	0.937287	0.846295	0.739653	2.17017	2.14321	0.513073	0.513073	1.58878	0.075363	3.28821	0.906429	0.867352	0.83734	0.805739	1.32808	11.9482	0.932815	0.835759	0.696197	2.01935	1.99048	0.483373	0.483373	1.55704	0.07972	2.90433	0.905054	0.864278	0.82638	0.782558	0.618997	12.8065
TCGA-BH-A0DZ	-0.553118	0.0656094	0.701102	0.507963	0.923368	0.775458	0.545072	1.98683	1.95236	0.319166	0.319166	1.41824	0.088852	5.38961	0.880057	0.793167	0.728801	0.671961	0.489516	19.5615	0.923459	0.725982	0.565026	2.10846	2.08082	0.321141	0.321141	1.40522	0.071813	9.16923	0.8851	0.783193	0.721946	0.673436	0.248087	22.9047
TCGA-BH-A0E0	0.146494	-0.0220221	0.207074	0.205268	0.868315	0.724587	0.586861	1.98497	1.95616	0.300818	0.300818	1.42085	0.076175	6.4399	0.884633	0.788306	0.723429	0.66722	0.372878	20.8477	0.918688	0.767837	0.581052	1.96618	1.92494	0.323813	0.323813	1.44171	0.103369	7.11598	0.861774	0.757319	0.678335	0.61398	0.208401	23.0641
TCGA-BH-A0E1	0.306574	-0.0488093	0.416986	0.422689	0.940287	0.766137	0.615032	1.88236	1.84716	0.405217	0.405217	1.46543	0.091846	4.76694	0.878931	0.789472	0.716424	0.648596	0.913189	17.3088	0.922915	0.808954	0.5917	2.03133	1.99083	0.321907	0.321907	1.47225	0.102088	6.71756	0.869639	0.778917	0.708023	0.649375	0.24723	23.2753
TCGA-BH-A0E2	0.0826795	-0.0134178	0.227319	0.20635	0.941309	0.737427	0.588541	2.05804	2.03474	0.346031	0.346031	1.42972	0.063528	5.71497	0.900442	0.815113	0.759912	0.711797	0.322262	19.3951	0.925178	0.767541	0.639716	2.08314	2.04908	0.332836	0.332836	1.48332	0.088131	7.56863	0.876123	0.784424	0.719198	0.66593	0.23763	23.4111
TCGA-BH-A0E6	-0.0733516	0.00545176	0.262328	0.241999	0.945421	0.816975	0.681128	2.08517	2.05708	0.499968	0.499968	1.53766	0.076899	3.57846	0.905408	0.854588	0.810691	0.767798	0.470499	15.8212	0.944496	0.815674	0.676152	2.16005	2.13234	0.494732	0.494732	1.53379	0.075228	4.38065	0.904568	0.848898	0.803871	0.76297	0.43629	18.294
TCGA-BH-A0E7	-0.00939136	0.00381406	0.193991	0.199262	0.950326	0.819073	0.683047	2.0432	2.01473	0.507723	0.507723	1.54	0.077902	3.80891	0.905273	0.849753	0.798835	0.748627	0.303987	17.2644	0.946261	0.811874	0.681207	1.99569	1.96633	0.499809	0.499809	1.53499	0.079612	3.6671	0.903159	0.844756	0.790386	0.735477	0.955524	13.9441
TCGA-BH-A0E9	0.101966	-0.00806818	0.296003	0.32321	0.946377	0.855543	0.69777	2.01126	1.97985	0.516358	0.516358	1.56818	0.08531	3.20707	0.899031	0.8549	0.809655	0.759086	0.148929	17.9833	0.942805	0.848897	0.683483	2.11137	2.08249	0.476938	0.476938	1.55581	0.079343	2.74962	0.90781	0.872925	0.844736	0.813448	0.534195	12.7801
TCGA-BH-A0EA	0.210119	-0.029212	0.144103	0.14193	0.936254	0.677685	0.724358	2.29244	2.28433	0.40056	0.40056	1.48321	0.025072	3.84478	0.947136	0.873007	0.850909	0.831312	0.994056	11.83	0.940283	0.870098	0.675538	2.05291	2.01982	0.510485	0.510485	1.56144	0.088392	2.75502	0.902062	0.867322	0.83306	0.793781	1.00614	12.851
TCGA-BH-A0EB	-0.146383	0.0155588	0.269071	0.248204	0.94872	0.833442	0.681377	2.02416	1.99356	0.510783	0.510783	1.54649	0.082845	3.30376	0.903985	0.855534	0.808036	0.758821	0.811418	14.2651	0.950439	0.822126	0.67458	2.05449	2.02389	0.502617	0.502617	1.5362	0.082402	4.36026	0.898799	0.835155	0.778654	0.727169	0.649142	18.0146
TCGA-BH-A0EE	-0.0602699	0.00469713	0.259151	0.257686	0.951413	0.83447	0.656978	2.04503	2.01598	0.497221	0.497221	1.53119	0.079065	3.46639	0.906744	0.854293	0.806636	0.759879	0.269861	16.6991	0.940181	0.82946	0.68165	2.08703	2.05687	0.500427	0.500427	1.54458	0.081343	4.69953	0.900027	0.835273	0.778201	0.726679	0.495681	19.2889
TCGA-BH-A0EI	0.157363	-0.0153439	0.240309	0.216506	0.943152	0.832534	0.683269	2.05798	2.02569	0.49495	0.49495	1.54722	0.086625	3.26519	0.891817	0.845302	0.80671	0.765878	0.123033	18.0935	0.942262	0.840006	0.672984	2.09855	2.07023	0.480308	0.480308	1.54451	0.077676	2.85164	0.908637	0.871869	0.841068	0.806789	0.492001	13.0957
TCGA-BH-A0GY	-0.337796	0.0350698	0.419273	0.34892	0.920525	0.785688	0.620324	2.0401	2.01065	0.314589	0.314589	1.4801	0.078509	4.76839	0.893042	0.819329	0.766259	0.718753	1.07336	15.3779	0.929297	0.745357	0.659425	2.07416	2.04	0.297232	0.297232	1.48376	0.087836	9.1246	0.869149	0.768469	0.701694	0.648326	0.285366	23.9763
TCGA-BH-A0GZ	0.140864	-0.0197798	0.159094	0.162109	0.923351	0.735051	0.581635	2.0031	1.97296	0.306412	0.306412	1.42319	0.078839	6.29475	0.885702	0.790677	0.726019	0.670528	0.351851	20.3416	0.923425	0.771245	0.592307	2.01064	1.97432	0.359164	0.359164	1.45197	0.09274	6.40503	0.873219	0.780901	0.712029	0.654481	0.248001	22.0571
TCGA-BH-A0H0	-0.0224549	0.00440588	0.278186	0.25382	0.938577	0.734608	0.582684	2.01852	1.98714	0.335996	0.335996	1.42372	0.081487	6.95708	0.880258	0.781598	0.714387	0.658253	0.313942	21.8637	0.932377	0.729048	0.647114	2.09675	2.06731	0.351986	0.351986	1.46596	0.077155	8.33027	0.882665	0.783389	0.717607	0.664275	0.224896	23.1015
TCGA-BH-A0H3	0.0282098	-0.000751846	0.192256	0.190831	0.935436	0.835344	0.697967	2.29073	2.26757	0.478353	0.478353	1.55793	0.065785	4.34024	0.913233	0.866785	0.835601	0.805131	0.190337	22.1388	0.933314	0.822699	0.676399	2.25558	2.2315	0.413461	0.413461	1.53767	0.06749	3.91578	0.91274	0.867475	0.836287	0.806043	0.096736	19.9418
TCGA-BH-A0H5	0.225263	-0.0245155	0.247839	0.23103	0.952041	0.837838	0.666843	2.00539	1.97314	0.46432	0.46432	1.53941	0.086955	3.49136	0.891621	0.838729	0.791376	0.740696	0.18274	21.1252	0.944917	0.851217	0.685221	2.08084	2.05201	0.496903	0.496903	1.5581	0.079165	2.93801	0.906553	0.867986	0.834343	0.796705	0.275123	15.6214
TCGA-BH-A0H6	0.0403417	-0.00757992	0.216857	0.193629	0.938822	0.715928	0.607892	2.01117	1.98791	0.357359	0.357359	1.43092	0.063498	5.40031	0.900445	0.812439	0.753846	0.701734	0.614602	17.6243	0.917946	0.72236	0.613658	2.07107	2.04407	0.342099	0.342099	1.43891	0.071726	6.92823	0.890754	0.79791	0.733927	0.67978	0.334354	22.2517
TCGA-BH-A0H7	-0.143303	0.02027	0.311146	0.282279	0.931348	0.767679	0.655492	2.09123	2.05999	0.33887	0.33887	1.49397	0.082129	6.85422	0.88151	0.794576	0.736141	0.687078	0.302982	21.1249	0.942387	0.715476	0.59044	2.05566	2.02862	0.343461	0.343461	1.418	0.070689	7.5782	0.889591	0.788276	0.723255	0.669887	0.315907	21.3397
TCGA-BH-A0H9	0.151184	-0.0208729	0.196604	0.19162	0.913606	0.720445	0.576366	2.01691	1.99183	0.30852	0.30852	1.41053	0.067542	6.11588	0.895293	0.801081	0.739923	0.686814	0.342447	19.9738	0.931579	0.766748	0.568914	1.98115	1.94206	0.346848	0.346848	1.43193	0.098703	7.36558	0.866845	0.764499	0.686801	0.623425	0.147509	24.0492
TCGA-BH-A0HA	-0.103887	0.0144537	0.261078	0.22157	0.934128	0.839885	0.684526	2.18611	2.1599	0.453466	0.453466	1.55184	0.072937	4.5147	0.906494	0.8551	0.81265	0.772241	0.201176	23.2537	0.933741	0.830238	0.692324	2.24496	2.22165	0.44225	0.44225	1.55174	0.06575	4.62571	0.910092	0.859111	0.822445	0.787465	0.075087	21.4745
TCGA-BH-A0HB	0.0316751	-0.00582419	0.214676	0.199843	0.925205	0.775557	0.596075	2.02753	1.99147	0.339615	0.339615	1.45714	0.092731	5.91906	0.871265	0.789137	0.728674	0.67533	0.326142	20.9894	0.926276	0.784124	0.582597	2.04074	2.00067	0.320438	0.320438	1.45198	0.100348	6.8646	0.86206	0.771779	0.704586	0.649072	0.196031	23.5573
TCGA-BH-A0HF	-0.026954	0.00650115	0.334328	0.374627	0.927659	0.77013	0.622599	1.9932	1.95538	0.320318	0.320318	1.473	0.097019	6.56313	0.866333	0.771961	0.699842	0.639441	0.187899	23.5414	0.916966	0.754301	0.573895	1.96475	1.92875	0.235989	0.235989	1.4286	0.091482	6.58603	0.870295	0.769389	0.692575	0.629085	0.295516	22.5835
TCGA-BH-A0HI	0.0818613	-0.0108118	0.3278	0.339118	0.940353	0.855127	0.673113	2.00704	1.97549	0.474113	0.474113	1.55235	0.085523	2.74688	0.901402	0.861696	0.823892	0.780964	0.511869	13.1435	0.950492	0.870796	0.628659	2.06558	2.03525	0.458492	0.458492	1.53056	0.081135	2.19432	0.910594	0.880023	0.856425	0.830205	0.255191	10.9375
TCGA-BH-A0HK	0.0099458	-0.00278657	0.152427	0.155268	0.918191	0.754077	0.585081	2.02697	1.9974	0.324138	0.324138	1.43686	0.078375	5.60036	0.885843	0.802951	0.743863	0.691043	0.393947	19.454	0.929312	0.744659	0.549124	1.88011	1.83596	0.317286	0.317286	1.40385	0.108407	6.89796	0.850576	0.734153	0.6463	0.575639	0.214631	23.7192
TCGA-BH-A0HL	-3.72074	0.480599	3.3777	2.69244	0.945206	0.829585	0.677485	2.07228	2.04054	0.489983	0.489983	1.54199	0.084594	4.54265	0.895963	0.832391	0.778022	0.728372	0.07673	21.12	0.941657	0.602826	0.694439	2.04055	2.0255	0.323695	0.323695	1.41405	0.043573	5.77823	0.924835	0.833364	0.771248	0.714863	0.132354	18.2676
TCGA-BH-A0HN	-1.87196	0.243181	1.28804	1.17101	0.94944	0.843931	0.653641	2.02386	1.99213	0.47363	0.47363	1.53387	0.085345	3.5216	0.899643	0.852439	0.802042	0.74763	0.32222	21.8201	0.952192	0.706429	0.625068	2.04998	2.03213	0.341835	0.341835	1.43722	0.051164	7.47974	0.917033	0.81232	0.732777	0.668221	1.10662	29.2375
TCGA-BH-A0HO	0.334025	-0.0425453	0.405325	0.407687	0.944654	0.824423	0.689637	1.99519	1.96407	0.48153	0.48153	1.547	0.08396	5.20518	0.891597	0.810484	0.73776	0.672386	0.221919	24.6113	0.940333	0.844381	0.60001	2.17578	2.14672	0.422835	0.422835	1.49692	0.077307	4.28269	0.904832	0.847319	0.804109	0.766634	0.172435	19.4986
TCGA-BH-A0HP	-2.4843	0.307572	1.5787	1.48416	0.942762	0.84819	0.582479	1.96495	1.93343	0.413934	0.413934	1.486	0.084203	2.19634	0.905826	0.871814	0.841497	0.804403	0.094752	13.4427	0.958056	0.729504	0.598637	2.08828	2.0699	0.355605	0.355605	1.43242	0.052509	7.65881	0.91637	0.818417	0.745943	0.686431	1.17177	30.0347
TCGA-BH-A0HQ	-2.07635	0.282343	1.58387	1.43324	0.944464	0.820025	0.701158	2.02804	2.00025	0.493607	0.493607	1.55187	0.076183	4.44459	0.900378	0.833037	0.775349	0.719812	0.092617	19.9221	0.935668	0.615613	0.694192	2.03402	2.01804	0.313292	0.313292	1.42301	0.046116	5.692	0.922425	0.831466	0.769902	0.714416	0.14329	18.1929
TCGA-BH-A0HU	-1.63999	0.239194	1.75473	1.45087	0.944824	0.810677	0.717808	2.09577	2.06735	0.509997	0.509997	1.55708	0.077194	5.42051	0.89626	0.828117	0.770073	0.717577	0.146404	23.0501	0.953546	0.649532	0.596786	2.07929	2.06265	0.322181	0.322181	1.38065	0.04747	5.00129	0.930688	0.850919	0.794967	0.744685	0.925623	17.5083
TCGA-BH-A0HW	-1.41485	0.17995	0.955893	0.865522	0.940242	0.826764	0.662421	2.2166	2.1932	0.460369	0.460369	1.53074	0.064991	3.36048	0.917592	0.872284	0.842897	0.815048	1.03181	13.2753	0.9491	0.600611	0.691589	2.03154	2.01582	0.360876	0.360876	1.41067	0.045365	5.97398	0.921697	0.826021	0.760425	0.701948	0.128781	20.6114
TCGA-BH-A0HX	0.120778	-0.0145776	0.15445	0.188846	0.905927	0.740786	0.586082	2.01841	1.98736	0.288362	0.288362	1.42988	0.081139	6.5207	0.882095	0.786464	0.721974	0.667771	0.273784	21.7692	0.920882	0.771421	0.579852	1.97757	1.94158	0.339879	0.339879	1.44284	0.09185	5.93535	0.874679	0.783257	0.713885	0.653522	0.323836	19.971
TCGA-BH-A0HY	-0.257395	0.0330223	0.364101	0.340471	0.909378	0.792277	0.565471	1.94081	1.89527	0.263051	0.263051	1.44351	0.111567	6.23273	0.853095	0.754328	0.680522	0.618823	0.290233	22.0371	0.923711	0.757341	0.578609	2.03516	1.99688	0.348091	0.348091	1.4339	0.095175	7.74513	0.863106	0.762606	0.693727	0.637565	0.218187	23.0911
TCGA-BH-A0RX	0.598095	-0.0846379	0.449951	0.447187	0.956297	0.638699	0.630083	1.85669	1.84185	0.355163	0.355163	1.39692	0.044424	2.17862	0.938245	0.879455	0.842579	0.793861	1.35209	7.10033	0.9495	0.87111	0.622211	2.02742	1.99706	0.438753	0.438753	1.52624	0.081322	2.08857	0.911015	0.880705	0.856693	0.829432	0.393124	9.75884
TCGA-BH-A0W3	-2.09845	0.252472	1.96841	2.04282	0.934216	0.833915	0.71832	2.04774	2.01505	0.474707	0.474707	1.56967	0.087584	4.46481	0.891706	0.830068	0.772166	0.715782	2.63873	13.3831	0.955265	0.658663	0.595925	1.90881	1.89028	0.307687	0.307687	1.38608	0.052869	6.75503	0.913297	0.790737	0.692135	0.615398	1.36094	29.5276
TCGA-BH-A0W4	0.547163	-0.0730602	0.704066	0.775134	0.955439	0.630339	0.631592	1.85118	1.83328	0.34308	0.34308	1.39224	0.052301	7.88741	0.910826	0.766496	0.647898	0.560663	2.32052	31.3343	0.936956	0.851273	0.722199	2.06872	2.03738	0.508694	0.508694	1.58095	0.085492	3.34699	0.899836	0.858367	0.816171	0.770146	4.77438	8.4058
TCGA-BH-A0W5	-0.37398	0.0429038	0.421442	0.38094	0.945539	0.84581	0.675475	2.01566	1.98296	0.478841	0.478841	1.54911	0.087866	3.1416	0.89881	0.856049	0.810512	0.760801	0.087401	18.3899	0.944496	0.823918	0.654653	1.9962	1.96774	0.378435	0.378435	1.52412	0.077646	3.00392	0.90442	0.858192	0.813798	0.765218	0.149006	19.1789
TCGA-BH-A0W7	0.663887	-0.0901649	0.516532	0.575117	0.944536	0.693475	0.655634	1.93896	1.91527	0.386376	0.386376	1.44992	0.065859	6.20624	0.894951	0.796634	0.720174	0.653655	0.44779	26.6512	0.940448	0.852669	0.711242	2.20807	2.1816	0.486334	0.486334	1.57502	0.074052	2.99003	0.909289	0.873969	0.849401	0.823662	0.87289	12.5536
TCGA-BH-A0WA	0.0212932	-0.00270987	0.197266	0.209353	0.943866	0.846959	0.690162	2.07764	2.04637	0.504613	0.504613	1.55904	0.084937	3.06606	0.900878	0.863188	0.827199	0.787172	0.135687	16.216	0.94711	0.840561	0.627376	1.92831	1.89408	0.412494	0.412494	1.51432	0.090722	3.14012	0.897745	0.847476	0.786942	0.72044	0.125226	19.5366
TCGA-BH-A18F	-0.0239847	0.00264526	0.171531	0.18427	0.932035	0.856685	0.692813	2.28044	2.25174	0.475067	0.475067	1.56566	0.078271	3.12684	0.906962	0.873722	0.850407	0.82774	0.665433	15.0341	0.929136	0.858487	0.709088	2.28048	2.25377	0.458943	0.458943	1.57666	0.074005	3.12716	0.909769	0.875595	0.853085	0.830831	0.675535	14.0432
TCGA-BH-A18G	0.0264948	-0.00518653	0.187647	0.17946	0.931064	0.852789	0.699933	2.26817	2.24031	0.479392	0.479392	1.56812	0.076964	3.19701	0.908119	0.874093	0.850007	0.825934	0.568833	14.9158	0.932506	0.863054	0.708993	2.33161	2.30439	0.482764	0.482764	1.57891	0.075333	3.46116	0.908367	0.874511	0.851707	0.829475	0.508161	16.02
TCGA-BH-A18H	0.263446	-0.0321499	0.356019	0.288278	0.938211	0.832676	0.647343	2.1982	2.17378	0.418186	0.418186	1.52384	0.068606	3.50742	0.914174	0.870521	0.839039	0.80744	0.093134	19.7599	0.934824	0.85916	0.695583	2.32042	2.29335	0.477882	0.477882	1.56865	0.074682	3.16865	0.910207	0.877798	0.856776	0.83626	0.629587	14.5714
TCGA-BH-A18I	0.229101	-0.0275028	0.20409	0.172264	0.93519	0.789532	0.684574	2.17703	2.15772	0.41999	0.41999	1.52502	0.055777	4.17568	0.917384	0.862274	0.825652	0.789694	0.08605	20.3035	0.938019	0.823078	0.667202	2.232	2.20976	0.449741	0.449741	1.53193	0.063354	4.06207	0.916445	0.867831	0.834357	0.801046	0.123199	20.9157
TCGA-BH-A18J	-0.125929	0.0164549	0.200224	0.172683	0.937522	0.840599	0.676561	2.21692	2.19109	0.447457	0.447457	1.54712	0.071717	3.92345	0.909152	0.863593	0.829194	0.795851	0.08356	20.7927	0.940168	0.832344	0.668693	2.23133	2.20724	0.449914	0.449914	1.53776	0.067538	4.05583	0.912503	0.864971	0.831457	0.798758	0.096957	20.4055
TCGA-BH-A18K	-0.115153	0.0166668	0.20226	0.210482	0.929281	0.843591	0.677436	2.17276	2.14495	0.438542	0.438542	1.54923	0.07657	4.0231	0.904386	0.855268	0.815239	0.776791	0.096367	21.7041	0.93793	0.827446	0.671987	2.23982	2.21487	0.444313	0.444313	1.53733	0.069569	4.45405	0.910454	0.860946	0.823466	0.78789	0.08338	21.5645
TCGA-BH-A18L	0.343344	-0.0456215	0.372298	0.263303	0.939608	0.750309	0.660724	2.17481	2.15836	0.409927	0.409927	1.48749	0.048733	3.39908	0.929514	0.873797	0.84483	0.816011	0.159	16.418	0.930264	0.834214	0.693441	2.17928	2.15351	0.440174	0.440174	1.55451	0.072147	4.44425	0.907195	0.85535	0.813662	0.772502	0.083598	20.4902
TCGA-BH-A18M	0.0249482	-0.00325961	0.0950224	0.0932333	0.939928	0.766372	0.685572	2.21222	2.19599	0.443727	0.443727	1.51272	0.048538	3.3961	0.930719	0.876687	0.849965	0.824227	0.262361	15.337	0.938546	0.773349	0.686212	2.21734	2.20068	0.447417	0.447417	1.51706	0.049632	3.2989	0.929478	0.877007	0.851346	0.82662	0.31585	14.8544
TCGA-BH-A18N	-0.18856	0.0251795	0.220644	0.189641	0.936445	0.784121	0.66583	2.29234	2.27585	0.412336	0.412336	1.50997	0.048625	3.92078	0.92955	0.875454	0.848176	0.823131	0.122111	19.0061	0.941723	0.747524	0.682084	2.1987	2.18345	0.413859	0.413859	1.49969	0.045669	3.43514	0.933485	0.876915	0.848494	0.82082	0.184437	15.4696
TCGA-BH-A18P	-0.0559086	0.00838604	0.130617	0.127354	0.933831	0.770481	0.693496	2.21801	2.20235	0.418294	0.418294	1.52003	0.046693	3.4417	0.930775	0.875744	0.848257	0.822107	0.193054	16.5024	0.933322	0.753172	0.681386	2.20973	2.19421	0.409111	0.409111	1.50251	0.046455	3.85906	0.931648	0.872475	0.840687	0.810024	0.177341	17.7936
TCGA-BH-A18Q	-0.620706	0.083437	0.522149	0.472055	0.931481	0.835757	0.683091	2.25902	2.23493	0.416733	0.416733	1.54879	0.06772	4.42825	0.910695	0.862212	0.82721	0.794244	0.163349	22.6237	0.934975	0.771926	0.700632	2.20108	2.18419	0.424552	0.424552	1.52529	0.050226	3.97214	0.927297	0.870448	0.837676	0.805434	0.174917	17.0649
TCGA-BH-A18R	-0.969177	0.118609	0.73981	0.672064	0.933251	0.835719	0.664871	2.29329	2.27015	0.380774	0.380774	1.53702	0.06529	4.0931	0.914253	0.867929	0.837643	0.809463	0.08272	21.1771	0.935909	0.749336	0.683036	2.1779	2.16192	0.403472	0.403472	1.50135	0.04708	4.70712	0.923116	0.85857	0.818484	0.779354	0.085459	21.3052
TCGA-BH-A18S	-2.69186	0.337236	1.9034	1.64593	0.934661	0.826132	0.696344	2.29984	2.27869	0.462476	0.462476	1.5521	0.060438	4.43224	0.914385	0.865925	0.835481	0.806428	0.093721	21.23	0.931172	0.550829	0.680102	2.13819	2.13195	0.295419	0.295419	1.36582	0.0194	5.49855	0.954399	0.855829	0.811426	0.770191	0.090117	21.4281
TCGA-BH-A18T	0.0371545	-0.00341732	0.149492	0.150549	0.934422	0.837491	0.689709	2.27707	2.25238	0.43747	0.43747	1.55387	0.068975	4.7316	0.908734	0.858467	0.822193	0.788577	0.173599	23.2881	0.9329	0.846603	0.708748	2.32914	2.30446	0.48687	0.48687	1.5704	0.069461	4.96217	0.908976	0.861561	0.827919	0.796408	0.099644	21.5346
TCGA-BH-A18U	0.0173276	-0.002968	0.147974	0.20324	0.933643	0.831654	0.702945	2.33547	2.31347	0.458745	0.458745	1.55909	0.062682	4.24525	0.914158	0.867969	0.84058	0.814881	0.140473	20.8695	0.937655	0.83448	0.681604	2.30008	2.27666	0.442917	0.442917	1.54717	0.065811	5.11701	0.911283	0.858972	0.82244	0.788908	0.075297	22.4681
TCGA-BH-A18V	0.0106203	-0.00426779	0.206659	0.219706	0.935695	0.83058	0.716502	2.33639	2.31565	0.481947	0.481947	1.56683	0.059878	3.94487	0.916705	0.872281	0.847684	0.824263	0.233262	18.0199	0.939021	0.83126	0.707327	2.34597	2.32274	0.451145	0.451145	1.56158	0.06552	5.54506	0.909211	0.856028	0.821559	0.789853	0.1581	23.6352
TCGA-BH-A1EN	0.12927	-0.01775	0.346427	0.421039	0.945386	0.526626	0.633004	1.71401	1.68552	0.273559	0.273559	1.31514	0.072546	4.31351	0.87811	0.771387	0.669502	0.558103	0.681214	14.3489	0.93836	0.534378	0.618419	1.65289	1.63504	0.232366	0.232366	1.31136	0.051246	2.99777	0.915733	0.824651	0.709604	0.572912	0.093818	13.159
TCGA-BH-A1EO	0.123994	-0.0169518	0.198817	0.192565	0.935799	0.806764	0.625655	2.16838	2.14532	0.39817	0.39817	1.49531	0.064478	4.21029	0.915358	0.861819	0.820398	0.780763	0.184207	23.1328	0.937614	0.830791	0.651006	2.17822	2.15044	0.422492	0.422492	1.5253	0.076036	3.50549	0.90632	0.866119	0.833107	0.799061	0.160386	19.0973
TCGA-BH-A1ES	0.100289	-0.0132878	0.309209	0.272756	0.930174	0.825824	0.63263	2.19304	2.1711	0.380434	0.380434	1.51026	0.061636	3.18307	0.92007	0.875947	0.847704	0.819162	0.105131	17.4289	0.936285	0.83869	0.651156	2.21332	2.18614	0.436054	0.436054	1.52951	0.074417	3.80059	0.909198	0.864399	0.829569	0.795342	0.144138	19.4677
TCGA-BH-A1ET	0.107092	-0.0141162	0.111088	0.107384	0.931147	0.816649	0.694882	2.28314	2.26356	0.417878	0.417878	1.54617	0.056502	3.69095	0.921097	0.87516	0.8492	0.824095	0.144266	18.2037	0.931694	0.834797	0.688829	2.22215	2.19724	0.447692	0.447692	1.55192	0.069539	4.16959	0.910855	0.86354	0.827575	0.7928	0.111105	20.7287
TCGA-BH-A1EU	-0.4935	0.0596352	0.37298	0.35715	0.931156	0.852466	0.651571	2.27672	2.24927	0.4328	0.4328	1.53687	0.074699	3.10022	0.910184	0.876943	0.853629	0.830588	0.350452	16.9821	0.931457	0.822169	0.699627	2.31479	2.29499	0.445435	0.445435	1.55205	0.056779	3.89506	0.919855	0.873239	0.847385	0.822502	0.179371	18.8395
TCGA-BH-A1EV	-0.00588645	-0.00245683	0.167199	0.16858	0.932232	0.838963	0.681408	2.31657	2.29214	0.444177	0.444177	1.54938	0.067924	3.29024	0.914194	0.877818	0.855501	0.83411	0.296219	16.7441	0.935787	0.853272	0.685374	2.31791	2.29266	0.456088	0.456088	1.55924	0.070116	3.71296	0.911954	0.874342	0.849155	0.824379	0.289208	17.3325
TCGA-BH-A1EW	-0.147734	0.0190813	0.172714	0.195203	0.933328	0.856847	0.686584	2.31092	2.28435	0.466011	0.466011	1.56182	0.073093	3.24769	0.910241	0.876663	0.8541	0.831967	0.27121	17.0382	0.933314	0.846761	0.686629	2.31088	2.28587	0.466531	0.466531	1.55671	0.069513	3.40978	0.912413	0.875886	0.852301	0.82937	0.324726	16.8447
TCGA-BH-A1EX	-0.267901	0.043021	0.340127	0.353217	0.934824	0.539917	0.606991	1.74899	1.73035	0.259568	0.259568	1.30774	0.051415	2.80518	0.907217	0.83	0.770843	0.685312	0.135701	12.524	0.938861	0.457608	0.691809	2.13672	2.13194	0.265028	0.265028	1.29271	0.015155	4.72413	0.96954	0.8721	0.826263	0.788041	0.274923	17.5156
TCGA-BH-A1EY	-0.0179501	0.0051832	0.239738	0.157371	0.936813	0.502794	0.650898	1.78373	1.77398	0.244481	0.244481	1.30713	0.029828	3.03879	0.93788	0.85286	0.787166	0.703924	0.080037	13.9427	0.941766	0.513078	0.671718	1.93191	1.92529	0.290122	0.290122	1.3296	0.020962	3.41958	0.954129	0.865329	0.81773	0.762009	0.195307	13.9505
TCGA-BH-A1F0	-0.0290102	0.00407034	0.217475	0.160742	0.932822	0.851185	0.70865	2.31677	2.29181	0.471369	0.471369	1.57268	0.069929	3.39968	0.911345	0.875469	0.852674	0.830393	0.218978	16.987	0.93331	0.849017	0.704092	2.35431	2.33008	0.478584	0.478584	1.56877	0.068081	3.47856	0.913335	0.877051	0.855184	0.834579	0.315277	16.8277
TCGA-BH-A1F2	-0.0692194	0.0161253	0.259775	0.314137	0.940098	0.431468	0.631193	1.59886	1.58776	0.174287	0.174287	1.22734	0.033643	2.83617	0.931547	0.828577	0.711376	0.56797	0.075558	14.9036	0.944705	0.465364	0.684842	2.04944	2.04379	0.274091	0.274091	1.29561	0.017807	4.48226	0.962942	0.86685	0.816813	0.770512	0.345699	15.3202
TCGA-BH-A1F5	0.0941871	-0.0135885	0.154238	0.157234	0.934152	0.475554	0.649961	1.65655	1.64419	0.1804	0.1804	1.28231	0.037054	2.66746	0.92777	0.841217	0.747682	0.627019	0.091438	13.6029	0.935086	0.591862	0.666167	2.01282	2.00359	0.290316	0.290316	1.38803	0.028214	3.43316	0.942145	0.865473	0.828448	0.787007	0.199422	13.6858
TCGA-BH-A1F6	-0.56884	0.0855251	0.674022	0.654195	0.939497	0.545652	0.637247	1.76961	1.75669	0.279809	0.279809	1.33345	0.0383	2.80151	0.927631	0.849342	0.784276	0.700303	0.149131	12.3889	0.922265	0.369177	0.67194	1.55318	1.54366	0.111872	0.111872	1.18679	0.029937	3.24928	0.941286	0.800502	0.637964	0.475465	9.95101	3.84679
TCGA-BH-A1F8	0.0184648	-0.00151401	0.140187	0.199515	0.940262	0.46029	0.658835	1.73938	1.73024	0.217406	0.217406	1.27404	0.028218	3.04867	0.938818	0.845933	0.769372	0.674792	0.085236	15.0657	0.933387	0.513034	0.661588	1.94743	1.9375	0.285174	0.285174	1.32296	0.029585	4.92222	0.937969	0.835576	0.772782	0.711523	0.142024	18.9285
TCGA-BH-A1FC	0.0450109	-0.00662839	0.0905567	0.125183	0.933987	0.363372	0.622168	1.81546	1.8107	0.142361	0.142361	1.14648	0.014751	2.6153	0.967027	0.869926	0.821732	0.755936	0.119807	11.4621	0.928741	0.454525	0.649677	1.93766	1.9299	0.241093	0.241093	1.26248	0.023149	5.09577	0.947451	0.836826	0.772192	0.710392	0.078777	19.7262
TCGA-BH-A1FD	-0.173336	0.0205471	0.411602	0.435058	0.900218	0.526756	0.69511	1.59426	1.57667	0.272689	0.272689	1.35589	0.052314	3.02214	0.912218	0.804832	0.674331	0.530851	2.7718	9.26766	0.947692	0.525806	0.632034	1.73484	1.70599	0.276438	0.276438	1.31379	0.072976	4.5254	0.874823	0.772428	0.679904	0.577001	0.258734	15.097
TCGA-BH-A1FE	-0.112475	0.016964	0.189644	0.194272	0.919901	0.54917	0.635815	1.52765	1.50607	0.142909	0.142909	1.33526	0.061762	2.80844	0.906775	0.802877	0.642586	0.466611	0.086761	14.3534	0.942303	0.535016	0.647444	1.93402	1.92572	0.27492	0.27492	1.3318	0.025567	3.43624	0.94512	0.858655	0.813127	0.761527	0.115762	15.4292
TCGA-BH-A1FG	0.083558	-0.0124754	0.111691	0.100437	0.940083	0.455316	0.624696	1.87655	1.87006	0.186222	0.186222	1.24621	0.01989	3.42076	0.953173	0.855297	0.800837	0.740271	0.072063	18.349	0.938995	0.531805	0.605869	1.7742	1.75897	0.204926	0.204926	1.30036	0.043469	3.71607	0.920345	0.828854	0.744856	0.656491	0.094229	20.1333
TCGA-BH-A1FH	0.0716613	-0.00995867	0.115503	0.123853	0.934383	0.466158	0.637847	1.70507	1.6953	0.171779	0.171779	1.26548	0.029768	2.66881	0.938718	0.855142	0.781455	0.680021	0.102013	12.6958	0.937992	0.595228	0.673783	1.97746	1.96749	0.311418	0.311418	1.39543	0.030636	3.16475	0.940059	0.865164	0.827821	0.784017	0.58664	11.8922
TCGA-BH-A1FJ	-0.032154	0.00696428	0.106454	0.120204	0.928048	0.291415	0.586243	1.50231	1.49605	0.060012	0.060012	1.02482	0.019577	2.44551	0.952371	0.830427	0.686169	0.504503	0.074236	15.0908	0.93894	0.468519	0.684273	1.90394	1.89743	0.281015	0.281015	1.29818	0.02058	3.33987	0.959189	0.870079	0.814858	0.750439	0.467797	11.378
TCGA-BH-A1FL	-0.0104135	0.00156178	0.104435	0.111571	0.941663	0.466961	0.61121	1.64219	1.62778	0.169629	0.169629	1.2477	0.041481	3.13377	0.918878	0.819224	0.715199	0.597799	0.061686	18.113	0.94111	0.456329	0.602593	1.64393	1.63276	0.165692	0.165692	1.23153	0.033574	2.93657	0.933111	0.835236	0.730053	0.605292	0.061551	16.3057
TCGA-BH-A1FM	-0.0944228	0.0170713	0.136002	0.149137	0.935472	0.44261	0.639581	1.85512	1.84948	0.155648	0.155648	1.24414	0.017789	2.65313	0.959201	0.871747	0.830585	0.775252	0.127395	10.7587	0.948646	0.429437	0.657538	1.8791	1.8727	0.239888	0.239888	1.24305	0.019985	4.7313	0.956072	0.839126	0.755888	0.675605	0.084894	19.3064
TCGA-BH-A1FN	0.0130187	-0.00412779	0.157824	0.186888	0.942411	0.494078	0.636816	1.89851	1.8906	0.249082	0.249082	1.29004	0.023809	3.16643	0.947642	0.859242	0.814207	0.761688	0.108861	14.9768	0.945816	0.430461	0.617931	1.89318	1.88652	0.169439	0.169439	1.2171	0.020324	3.9098	0.955055	0.851359	0.788368	0.721085	0.066302	19.4776
TCGA-BH-A1FR	-0.230672	0.0391307	0.300292	0.323985	0.938273	0.48814	0.636627	1.65588	1.64296	0.203686	0.203686	1.28466	0.038708	2.82985	0.927324	0.838826	0.743129	0.621075	0.091423	13.7616	0.944272	0.42331	0.660073	1.87679	1.87088	0.234644	0.234644	1.23848	0.018675	4.4294	0.959575	0.847507	0.769552	0.693864	0.112713	18.4574
TCGA-BH-A1FU	0.0710187	-0.00863303	0.184841	0.219524	0.93331	0.500671	0.622486	1.65262	1.63821	0.235033	0.235033	1.28591	0.042406	2.64345	0.921849	0.838117	0.742376	0.618238	0.090636	13.8454	0.940054	0.560895	0.614335	1.99885	1.99164	0.294414	0.294414	1.32951	0.021947	2.62461	0.95328	0.879765	0.854334	0.822681	0.285372	9.98987
TCGA-BH-A201	-0.249047	0.0362693	0.21858	0.237294	0.942292	0.581428	0.68837	2.06368	2.05528	0.342886	0.342886	1.39454	0.02587	4.28858	0.944184	0.857041	0.81674	0.775234	0.226234	17.1942	0.941824	0.488286	0.692954	2.17156	2.16527	0.288766	0.288766	1.32161	0.018966	4.78852	0.959815	0.862909	0.826039	0.792081	0.156407	18.8246
TCGA-BH-A202	-0.0565574	0.00804401	0.116174	0.136577	0.941634	0.575021	0.664711	1.91072	1.89934	0.325007	0.325007	1.37454	0.034294	3.25668	0.932181	0.856226	0.810389	0.755391	0.178765	13.8433	0.939784	0.549345	0.672467	1.99901	1.98899	0.319016	0.319016	1.35974	0.029867	4.33791	0.936519	0.847069	0.799032	0.748173	0.215835	17.278
TCGA-BH-A203	0.0335494	-0.00480858	0.0999222	0.130172	0.933529	0.433941	0.646699	1.72428	1.7159	0.200176	0.200176	1.24036	0.025931	2.78951	0.943092	0.853609	0.784398	0.690141	0.136513	12.766	0.940087	0.458342	0.642944	1.64488	1.63282	0.200724	0.200724	1.26159	0.036338	2.943	0.930671	0.831316	0.719126	0.584638	0.10037	14.2245
TCGA-BH-A204	-0.055483	0.00864694	0.10458	0.0989605	0.943983	0.492165	0.611874	1.74378	1.73207	0.209352	0.209352	1.271	0.034216	2.91761	0.930716	0.842749	0.773332	0.688109	0.079085	15.5483	0.943916	0.504359	0.640122	1.81564	1.80288	0.27393	0.27393	1.30123	0.036976	3.44263	0.927315	0.838347	0.769999	0.689606	0.101466	15.3526
TCGA-BH-A208	0.0236255	-0.00313372	0.0340188	0.0437552	0.940654	0.453137	0.615227	1.92175	1.9146	0.201376	0.201376	1.23749	0.021231	3.63093	0.952253	0.853633	0.803618	0.750036	0.07101	18.5271	0.945837	0.523552	0.611275	1.52028	1.49859	0.249757	0.249757	1.29742	0.061341	2.76122	0.90542	0.800724	0.64161	0.459342	0.108919	13.093
TCGA-BH-A209	0.214147	-0.0355388	0.286176	0.309806	0.939835	0.43961	0.669307	1.6521	1.64177	0.22614	0.22614	1.26092	0.031482	3.20607	0.932925	0.828453	0.724494	0.600177	0.186046	13.6238	0.908922	0.516789	0.643613	1.59167	1.5727	0.096958	0.096958	1.31416	0.054323	3.00422	0.908382	0.807333	0.677909	0.531505	0.12686	15.5211
TCGA-BH-A28O	0.0922275	-0.0125376	0.145661	0.133616	0.898721	0.651562	0.59893	1.73382	1.7239	0.308819	0.308819	1.38356	0.030193	1.86819	0.961321	0.929031	0.871739	0.770182	2.80873	2.80447	0.891199	0.662862	0.59078	1.61018	1.59765	0.295458	0.295458	1.38508	0.037015	1.85251	0.954202	0.913016	0.815041	0.645033	0.061328	4.14435
TCGA-BH-A28Q	0.028355	-0.00392646	0.0829319	0.0948573	0.935601	0.472014	0.610342	1.74664	1.7381	0.199094	0.199094	1.25175	0.026222	3.10003	0.942754	0.847745	0.767541	0.672288	0.065944	17.0383	0.928115	0.438103	0.624495	1.61294	1.60103	0.157143	0.157143	1.22933	0.03567	2.73434	0.930387	0.837806	0.727933	0.584406	0.088581	13.0863
TCGA-BH-A2L8	-0.0129679	0.00044723	0.12317	0.125228	0.931032	0.476684	0.649232	1.67028	1.6578	0.194991	0.194991	1.28286	0.037128	2.46333	0.927872	0.850461	0.771026	0.655986	0.130813	11.0125	0.929038	0.491183	0.662175	1.65639	1.64224	0.158617	0.158617	1.30444	0.041924	3.02204	0.920247	0.82997	0.730503	0.607645	0.123923	13.7773
TCGA-BH-A42T	0.249868	-0.0312942	0.204408	0.188396	0.896218	0.618676	0.57091	1.4729	1.45938	0.281572	0.281572	1.34026	0.039506	1.85686	0.949908	0.883946	0.686067	0.425303	0.065851	3.73759	0.901282	0.681398	0.578769	1.5692	1.5556	0.313805	0.313805	1.38813	0.03981	2.06031	0.950709	0.897695	0.75307	0.550811	0.174147	3.24313
TCGA-BH-A42U	0.0182767	-0.00304895	0.124399	0.118345	0.884772	0.679515	0.615198	1.72778	1.71671	0.338013	0.338013	1.41344	0.033435	1.97888	0.959915	0.925564	0.856636	0.742943	3.96468	2.4483	0.891634	0.678095	0.58847	1.60854	1.59564	0.310239	0.310239	1.39324	0.038031	1.84551	0.953406	0.912935	0.812445	0.639407	0.92428	3.08182
TCGA-BH-A42V	-0.250959	0.0297983	0.298412	0.338416	0.889428	0.682789	0.598548	1.53325	1.51998	0.329052	0.329052	1.40361	0.03912	1.89663	0.953239	0.895183	0.739884	0.517057	1.4983	2.87164	0.89031	0.652115	0.625098	1.67157	1.66085	0.321317	0.321317	1.4025	0.03255	2.041	0.9579	0.913148	0.827982	0.694438	0.940922	3.21848
TCGA-BH-A5IZ	0.412318	-0.0508206	0.340052	0.292239	0.886687	0.572252	0.608013	1.54956	1.53857	0.283179	0.283179	1.33373	0.03324	2.08505	0.954853	0.893087	0.738531	0.526647	4.25938	2.80481	0.884106	0.656088	0.603662	1.75968	1.74953	0.304655	0.304655	1.38998	0.030913	2.12969	0.961584	0.928022	0.86358	0.755727	3.55589	2.62069
TCGA-BH-A5J0	0.175288	-0.0218815	0.137881	0.134301	0.88882	0.642643	0.598368	1.69261	1.68212	0.280039	0.280039	1.37716	0.032059	1.82493	0.959369	0.92452	0.859883	0.743267	0.806393	3.16831	0.884385	0.700549	0.593473	1.66456	1.65196	0.31684	0.31684	1.41107	0.037584	2.00833	0.956765	0.918568	0.827642	0.678424	2.63943	2.72078
TCGA-C8-A12K	0.115151	-0.0043761	0.62183	0.560463	0.947002	0.843552	0.673681	2.00111	1.96664	0.474584	0.474584	1.54679	0.091343	3.34189	0.887684	0.836589	0.791589	0.743832	0.113189	19.544	0.928047	0.840409	0.714712	2.20079	2.17678	0.448883	0.448883	1.57085	0.068358	2.99582	0.914447	0.876224	0.852028	0.826637	1.95661	9.44454
TCGA-C8-A12L	0.273232	-0.0360618	0.242742	0.273638	0.938781	0.715758	0.680734	2.21232	2.19653	0.388363	0.388363	1.47997	0.04616	7.76421	0.921257	0.833904	0.780772	0.735793	0.777397	28.5862	0.943894	0.85052	0.672685	2.09648	2.06665	0.46382	0.46382	1.54972	0.081439	2.71473	0.9069	0.873197	0.844365	0.811076	0.926439	11.0554
TCGA-C8-A12M	0.197118	-0.0214787	0.508763	0.44842	0.942946	0.86311	0.691553	1.95343	1.91728	0.523266	0.523266	1.56812	0.095105	3.59327	0.890776	0.834282	0.772033	0.709084	0.15217	20.0635	0.938189	0.87046	0.710134	2.15959	2.12675	0.518853	0.518853	1.58332	0.087958	3.61016	0.898952	0.860383	0.824418	0.785935	0.286725	15.2786
TCGA-C8-A12N	-0.171073	0.0216048	0.243363	0.244821	0.942194	0.844198	0.671236	2.08434	2.05281	0.43587	0.43587	1.54555	0.085067	3.3732	0.89966	0.854969	0.813871	0.771887	0.147242	18.685	0.943201	0.836329	0.695046	2.04605	2.01671	0.505166	0.505166	1.55662	0.080232	3.08853	0.903428	0.861412	0.821876	0.777629	0.228825	15.5224
TCGA-C8-A12O	0.30332	-0.0367141	0.297885	0.30794	0.944225	0.839064	0.658023	1.9921	1.95596	0.452192	0.452192	1.53426	0.094806	4.09154	0.883437	0.820411	0.762058	0.705513	0.301867	24.0295	0.944064	0.86324	0.637903	2.12017	2.08733	0.470874	0.470874	1.53311	0.087003	3.21656	0.902122	0.863512	0.827079	0.788542	0.093849	18.6071
TCGA-C8-A12P	0.0969866	-0.0162842	0.309487	0.354574	0.938889	0.829609	0.719721	2.09889	2.07125	0.492867	0.492867	1.56826	0.076804	3.39378	0.899876	0.848812	0.814049	0.779125	1.0355	13.6996	0.939525	0.844593	0.651239	2.11457	2.08452	0.465294	0.465294	1.53261	0.081183	3.02761	0.90404	0.866546	0.83372	0.798249	0.148256	15.7828
TCGA-C8-A12Q	0.290529	-0.0388639	0.230684	0.263652	0.934716	0.727316	0.621044	2.11695	2.09595	0.358011	0.358011	1.44707	0.058229	7.27236	0.905897	0.812009	0.755291	0.706937	0.686608	28.936	0.938329	0.863705	0.663519	2.04159	2.00771	0.462728	0.462728	1.55045	0.089698	3.1443	0.898376	0.855011	0.8116	0.765405	0.313136	16.3241
TCGA-C8-A12T	0.259232	-0.0357934	0.232044	0.234527	0.943429	0.806993	0.713253	2.0514	2.02639	0.462096	0.462096	1.55234	0.07068	3.21615	0.906874	0.854487	0.817938	0.779129	1.80775	11.3736	0.940306	0.863561	0.672445	1.96423	1.9295	0.477634	0.477634	1.55618	0.09172	3.17563	0.895893	0.847771	0.794763	0.736994	0.267184	15.7054
TCGA-C8-A12U	0.366731	-0.0483907	0.40049	0.44183	0.934831	0.659657	0.66341	2.04575	2.02887	0.339931	0.339931	1.43333	0.048985	5.55544	0.919521	0.831767	0.774108	0.721431	0.211823	24.355	0.932363	0.803649	0.700643	2.16375	2.14363	0.441878	0.441878	1.54279	0.05875	3.23996	0.922924	0.876751	0.848306	0.817646	1.75002	9.58572
TCGA-C8-A12V	0.157515	-0.0162081	0.235709	0.212016	0.946219	0.84647	0.699349	2.09788	2.06741	0.492763	0.492763	1.56453	0.082954	3.47998	0.895534	0.849238	0.81085	0.770915	0.12392	19.7385	0.944127	0.854456	0.684851	2.09631	2.06617	0.477073	0.477073	1.55951	0.082268	2.65592	0.904787	0.871012	0.842798	0.81102	0.492307	12.9524
TCGA-C8-A12W	0.467057	-0.0656359	0.433069	0.430227	0.947439	0.653345	0.633178	1.91402	1.89645	0.346312	0.346312	1.4089	0.051485	5.46932	0.918124	0.816389	0.729934	0.65361	0.798569	26.3829	0.949268	0.872376	0.668863	2.05633	2.02621	0.48425	0.48425	1.55827	0.081851	2.84623	0.904697	0.866328	0.832473	0.794111	0.443056	12.8494
TCGA-C8-A12X	-3.17542	0.515689	4.06506	3.50965	0.968713	0.8994	0.669485	2.00992	1.9734	0.512396	0.512396	1.57192	0.09593	3.78929	0.893798	0.846764	0.786742	0.720575	1.33777	24.9061	0.936307	0.70467	0.595619	2.10592	2.08988	0.35007	0.35007	1.41518	0.047145	4.90853	0.936527	0.861458	0.804369	0.752915	0.069423	21.5405
TCGA-C8-A12Y	-0.0775688	0.00905704	0.164256	0.195095	0.935134	0.828976	0.721006	2.27505	2.2526	0.493585	0.493585	1.56871	0.064092	4.09536	0.912555	0.866299	0.836583	0.807518	0.170499	19.423	0.93485	0.821179	0.707247	2.31152	2.29002	0.468968	0.468968	1.55624	0.061627	4.35931	0.915435	0.867593	0.838398	0.810146	0.211705	19.425
TCGA-C8-A12Z	0.147626	-0.0175198	0.151762	0.144795	0.941352	0.846284	0.682866	2.03783	2.00723	0.487281	0.487281	1.55408	0.083175	2.79746	0.903282	0.865981	0.831085	0.790892	0.219663	14.3984	0.941151	0.8657	0.683947	1.80485	1.76545	0.524656	0.524656	1.56462	0.101667	3.1902	0.888193	0.82431	0.738155	0.644099	0.600681	14.3373
TCGA-C8-A130	0.306329	-0.0408004	0.42909	0.368292	0.951361	0.799037	0.659404	1.93931	1.91241	0.438691	0.438691	1.51394	0.074725	3.62325	0.904418	0.842455	0.780743	0.71643	0.166279	20.8706	0.947171	0.840562	0.650976	2.08088	2.05151	0.467275	0.467275	1.53036	0.079868	3.44203	0.903602	0.859242	0.818672	0.774148	0.1116	18.1116
TCGA-C8-A131	0.0912297	-0.0100662	0.184118	0.176591	0.943293	0.842186	0.651556	2.06881	2.03698	0.460147	0.460147	1.53159	0.085271	3.00434	0.90179	0.863245	0.826444	0.785928	0.099705	17.502	0.937507	0.844715	0.668426	2.05688	2.02385	0.46985	0.46985	1.54399	0.087767	3.45435	0.89821	0.851709	0.806048	0.759454	0.18442	18.551
TCGA-C8-A132	-0.021437	-0.00185689	0.259978	0.252861	0.943418	0.842671	0.652467	2.04991	2.01947	0.45811	0.45811	1.53244	0.082125	2.67089	0.90646	0.870135	0.836812	0.798913	0.734889	13.5373	0.935805	0.850444	0.659802	2.10256	2.07195	0.440364	0.440364	1.54129	0.082441	3.33251	0.902207	0.857813	0.81859	0.778685	0.195231	18.2405
TCGA-C8-A133	-0.403561	0.0452189	0.359976	0.348616	0.934955	0.83116	0.707585	2.26982	2.24687	0.480634	0.480634	1.56169	0.065277	3.64965	0.913427	0.870591	0.843658	0.817134	0.307128	17.183	0.938077	0.797164	0.684525	2.21466	2.19341	0.433868	0.433868	1.52916	0.060594	4.20336	0.913736	0.86239	0.828127	0.794539	0.161701	20.7691
TCGA-C8-A134	0.436483	-0.0591016	0.376925	0.341233	0.938115	0.805895	0.713531	1.99462	1.96962	0.485411	0.485411	1.55192	0.070993	3.08654	0.910185	0.860453	0.816777	0.767128	1.64656	11.0499	0.928276	0.848466	0.731142	2.22526	2.19965	0.468413	0.468413	1.58486	0.072178	3.23041	0.910389	0.874248	0.849077	0.822046	1.5405	9.52571
TCGA-C8-A135	0.226189	-0.0326437	0.201521	0.204769	0.939471	0.589315	0.687197	2.25384	2.24596	0.309612	0.309612	1.39966	0.024972	3.90018	0.960867	0.893894	0.859806	0.832127	5.48294	9.42844	0.943729	0.853953	0.696027	2.10692	2.07763	0.497789	0.497789	1.56629	0.08018	2.84258	0.906091	0.871032	0.841497	0.808302	0.612433	11.9593
TCGA-C8-A137	0.293791	-0.0409455	0.34173	0.331101	0.941181	0.8088	0.714349	1.97255	1.94654	0.499718	0.499718	1.55398	0.073063	3.02826	0.909204	0.859762	0.813754	0.761005	2.10055	9.99378	0.941321	0.846275	0.688619	2.09057	2.06225	0.483824	0.483824	1.55772	0.077993	3.07972	0.907013	0.866601	0.832396	0.794108	0.565418	13.2551
TCGA-C8-A138	-10.9627	1.37573	6.94122	6.44432	0.967577	0.904828	0.672435	2.0393	2.00235	0.523532	0.523532	1.57644	0.096672	3.77488	0.894807	0.849132	0.792036	0.729303	1.42332	25.1312	0.937824	0.504595	0.635031	1.79519	1.78499	0.281066	0.281066	1.29796	0.03097	2.9715	0.940943	0.855851	0.791545	0.708575	1.01732	10.8383
TCGA-C8-A1HE	-0.137846	0.0205958	0.160475	0.163122	0.940197	0.462532	0.597802	1.61432	1.59946	0.157854	0.157854	1.23392	0.04274	2.93894	0.917835	0.818144	0.707707	0.579928	0.059911	17.919	0.936347	0.370626	0.617383	1.50844	1.49766	0.130024	0.130024	1.15172	0.032693	2.93122	0.930601	0.804213	0.647791	0.476905	0.064002	16.285
TCGA-C8-A1HF	0.350022	-0.0471955	0.278357	0.271276	0.934979	0.790581	0.676064	2.26711	2.25003	0.420458	0.420458	1.52016	0.050248	3.36315	0.928738	0.878089	0.854042	0.831479	0.55724	15.5729	0.93239	0.852813	0.711578	2.34326	2.3181	0.484086	0.484086	1.5753	0.070233	3.73598	0.911328	0.874603	0.850591	0.82754	0.269995	16.8738
TCGA-C8-A1HG	-0.0704467	0.00646944	0.201829	0.157899	0.933411	0.798203	0.678227	2.283	2.26562	0.421532	0.421532	1.52572	0.051038	3.55305	0.927394	0.876991	0.852551	0.829338	0.403207	16.9	0.935533	0.795574	0.685483	2.30309	2.28639	0.420408	0.420408	1.5289	0.049076	4.10102	0.928522	0.874134	0.847112	0.821391	0.243475	19.1258
TCGA-C8-A1HI	0.0607439	-0.0083637	0.129827	0.127879	0.93193	0.775601	0.721333	2.31598	2.30177	0.435599	0.435599	1.54	0.042822	3.90571	0.933283	0.877313	0.852641	0.830091	0.538017	15.8464	0.934999	0.790564	0.693197	2.3134	2.29716	0.429348	0.429348	1.53102	0.04783	4.1156	0.929021	0.87412	0.84762	0.822501	0.315312	18.0636
TCGA-C8-A1HJ	-0.431079	0.0666382	0.538147	0.519489	0.926196	0.531643	0.6007	1.61258	1.59676	0.168037	0.168037	1.2965	0.046442	2.41065	0.921706	0.842223	0.737879	0.594184	0.102927	12.1813	0.940726	0.37566	0.659678	1.66557	1.65804	0.17883	0.17883	1.18635	0.023683	3.56147	0.952251	0.830096	0.706837	0.576459	9.11265	4.46202
TCGA-C8-A1HK	-0.217554	0.0319578	0.335121	0.277411	0.916623	0.53265	0.645373	1.51282	1.49098	0.128327	0.128327	1.32848	0.062222	2.71415	0.904422	0.801743	0.639709	0.459895	0.076652	13.854	0.945851	0.488236	0.661177	1.83911	1.83105	0.26695	0.26695	1.30117	0.025059	3.63379	0.947505	0.852728	0.784987	0.706029	0.098082	13.7955
TCGA-C8-A1HL	-0.02248	0.00131717	0.123394	0.12037	0.931029	0.783622	0.710751	2.29632	2.28111	0.43199	0.43199	1.53805	0.045378	3.73285	0.931121	0.877018	0.851999	0.828735	0.418589	16.0941	0.932148	0.788232	0.722837	2.32966	2.31466	0.443013	0.443013	1.54792	0.044892	4.45063	0.93062	0.873841	0.846393	0.820851	0.32182	17.7701
TCGA-C8-A1HM	-0.0970278	0.0163073	0.244641	0.189342	0.930557	0.807325	0.688768	2.26115	2.24127	0.430802	0.430802	1.53735	0.056706	3.31735	0.919675	0.877059	0.852997	0.829594	0.335621	15.5591	0.930849	0.794892	0.725899	2.30183	2.28579	0.451296	0.451296	1.55341	0.047587	4.0892	0.92875	0.874877	0.847973	0.822274	0.513724	15.265
TCGA-C8-A1HN	0.157403	-0.0203929	0.209293	0.176043	0.939745	0.841838	0.713564	2.22063	2.19425	0.5017	0.5017	1.57089	0.07367	3.3918	0.907068	0.866993	0.838613	0.810487	0.557488	14.9823	0.940189	0.861348	0.689686	2.16951	2.13801	0.496761	0.496761	1.56606	0.084807	3.35784	0.90213	0.864825	0.832634	0.79846	0.438559	15.0696
TCGA-C8-A1HO	0.0267437	-0.00369433	0.091605	0.100582	0.928878	0.447165	0.651035	1.83252	1.82637	0.143813	0.143813	1.2563	0.019252	2.61544	0.955482	0.869866	0.825927	0.764905	0.142558	10.3163	0.945034	0.553213	0.647353	1.97879	1.96949	0.28318	0.28318	1.34626	0.027962	3.66281	0.942544	0.858898	0.81565	0.766356	0.088857	16.1004
TCGA-C8-A26V	-0.0338885	0.0055738	0.0978725	0.100369	0.9407	0.511232	0.620755	1.67539	1.66013	0.223494	0.223494	1.29376	0.044567	2.95985	0.919143	0.829181	0.731406	0.615332	0.066627	16.5963	0.941904	0.511382	0.64331	1.6818	1.66684	0.272043	0.272043	1.30939	0.043725	3.00385	0.921523	0.836051	0.739792	0.618523	0.111926	12.7563
TCGA-C8-A26W	-0.0529959	0.00736567	0.110275	0.137926	0.940414	0.513386	0.6266	1.88424	1.87493	0.228553	0.228553	1.29966	0.027628	3.48193	0.939589	0.852466	0.797985	0.734634	0.068225	17.6912	0.917276	0.464147	0.662555	1.68253	1.67087	0.158311	0.158311	1.2801	0.035132	3.20951	0.92845	0.830759	0.727546	0.607099	0.088553	14.5994
TCGA-C8-A26X	-0.0472228	0.00683813	0.126089	0.121303	0.942094	0.493059	0.604335	1.60847	1.59247	0.227896	0.227896	1.2664	0.046333	2.89962	0.916775	0.823317	0.70598	0.563182	0.068386	15.4564	0.938847	0.480324	0.628858	1.73328	1.72292	0.235962	0.235962	1.27231	0.031239	3.38189	0.934488	0.834468	0.744636	0.643996	0.06728	17.7499
TCGA-C8-A26Y	-0.0486616	0.00481025	0.128606	0.123332	0.918265	0.480515	0.616793	1.54318	1.52756	0.13782	0.13782	1.26407	0.045995	2.49489	0.92003	0.825626	0.687385	0.511624	0.107335	12.0043	0.932262	0.478679	0.630946	1.72746	1.71604	0.193539	0.193539	1.27226	0.034212	3.14059	0.931795	0.841698	0.756249	0.651249	0.069141	15.8909
TCGA-C8-A26Z	-0.0717272	0.00886728	0.103211	0.11135	0.94565	0.502629	0.631384	1.79346	1.78289	0.240296	0.240296	1.29377	0.031573	3.45294	0.932979	0.839834	0.770182	0.692488	0.06578	18.3427	0.941744	0.475183	0.633979	1.73183	1.713	0.237327	0.237327	1.27116	0.051402	5.39294	0.9019	0.773648	0.67209	0.580813	0.076654	23.5315
TCGA-C8-A273	0.0992466	-0.0150227	0.132337	0.152456	0.934335	0.41853	0.63906	1.67553	1.6669	0.18067	0.18067	1.21949	0.026673	2.78662	0.941504	0.846846	0.760685	0.647652	0.089067	13.8443	0.946585	0.528992	0.638681	1.92767	1.92017	0.263235	0.263235	1.32096	0.023188	3.25612	0.949168	0.862898	0.817355	0.7649	0.096124	14.848
TCGA-C8-A274	-0.0641288	0.0094176	0.0972158	0.108481	0.939497	0.425501	0.623136	1.61046	1.60024	0.161739	0.161739	1.21571	0.031156	2.39888	0.93714	0.846194	0.74776	0.611104	0.082676	12.7927	0.939174	0.485768	0.652479	1.79191	1.78276	0.273077	0.273077	1.29322	0.028188	3.44062	0.941171	0.84886	0.772453	0.680568	0.096075	14.5942
TCGA-C8-A275	-0.0588993	0.00760058	0.131356	0.200545	0.941298	0.471493	0.624086	1.7937	1.78497	0.210648	0.210648	1.26095	0.026452	3.10935	0.941722	0.853019	0.788245	0.708402	0.088312	17.3966	0.914138	0.466775	0.667784	1.63228	1.61914	0.142238	0.142238	1.28597	0.039185	2.8588	0.923065	0.828164	0.713806	0.573608	0.125069	11.9298
TCGA-C8-A278	-0.0539433	0.00779178	0.0960862	0.0984491	0.932796	0.418652	0.631511	1.67984	1.67183	0.171957	0.171957	1.21446	0.024746	2.39228	0.944835	0.858236	0.78671	0.680781	0.107379	11.3989	0.935058	0.396589	0.655092	1.73152	1.72491	0.183206	0.183206	1.20687	0.020545	2.69456	0.951514	0.857508	0.789057	0.695636	0.119495	12.2277
TCGA-C8-A27A	-0.00362018	0.00258924	0.235281	0.156959	0.930108	0.400383	0.612301	1.58323	1.5732	0.146247	0.146247	1.18167	0.03044	2.25312	0.937453	0.847419	0.747964	0.598975	0.093142	11.9078	0.929041	0.433821	0.630864	1.72253	1.71313	0.186181	0.186181	1.22947	0.028335	2.77831	0.940373	0.85263	0.77429	0.668423	0.106151	12.2502
TCGA-C8-A27B	-0.136194	0.0213127	0.16621	0.167135	0.936909	0.379208	0.58767	1.50488	1.49288	0.088022	0.088022	1.14024	0.03544	2.28432	0.928373	0.830573	0.698066	0.520082	0.062351	14.2374	0.94168	0.401563	0.612036	1.61965	1.60838	0.153122	0.153122	1.18276	0.033214	2.97521	0.931969	0.82214	0.707517	0.572166	0.066727	15.7902
TCGA-C8-A3M7	0.290279	-0.0369173	0.223809	0.21632	0.901855	0.542328	0.584059	1.52587	1.51498	0.257339	0.257339	1.29295	0.032489	1.86465	0.954379	0.896153	0.743633	0.5151	0.062867	4.67127	0.896535	0.648269	0.629515	1.7236	1.71334	0.328916	0.328916	1.40299	0.031356	2.03531	0.958934	0.918796	0.847782	0.736385	1.92491	2.97518
TCGA-C8-A3M8	0.035044	-0.00522583	0.169681	0.173541	0.896722	0.616323	0.577283	1.50052	1.48821	0.283313	0.283313	1.34342	0.036508	1.8624	0.953784	0.893199	0.718555	0.471334	0.384483	3.1379	0.8928	0.622013	0.571838	1.57623	1.56424	0.266397	0.266397	1.3433	0.035787	1.98368	0.955772	0.906239	0.774295	0.572795	0.071562	3.3343
TCGA-D8-A13Y	0.398743	-0.0468924	0.418416	0.343877	0.948083	0.8364	0.681906	2.01193	1.98293	0.489806	0.489806	1.54837	0.079386	2.77797	0.903542	0.864262	0.827745	0.785384	0.271572	14.1354	0.943933	0.865191	0.654514	2.02798	1.99297	0.474431	0.474431	1.54526	0.092041	2.80673	0.901492	0.867762	0.829309	0.78227	1.50143	10.4928
TCGA-D8-A13Z	0.454696	-0.0530076	0.802079	0.707138	0.957777	0.718242	0.670867	1.93475	1.91668	0.408392	0.408392	1.47513	0.052761	3.07318	0.922146	0.859868	0.81328	0.757794	1.9217	10.0889	0.943464	0.788035	0.650366	2.01688	1.9937	0.433472	0.433472	1.50193	0.065681	3.46543	0.914235	0.858693	0.812248	0.76099	0.121178	17.4602
TCGA-D8-A140	0.200566	-0.0260758	0.179498	0.1831	0.945647	0.837572	0.672562	2.07535	2.04649	0.482747	0.482747	1.54298	0.079004	2.76621	0.906093	0.868311	0.836825	0.801655	0.2234	14.6469	0.946908	0.861344	0.637863	2.05241	2.01896	0.465174	0.465174	1.53213	0.088565	2.893	0.90187	0.864054	0.82622	0.784118	0.349368	15.0171
TCGA-D8-A141	-0.12209	0.0239288	0.43934	0.663951	0.945752	0.866743	0.673468	2.07609	2.04647	0.494231	0.494231	1.55843	0.080528	2.64773	0.906543	0.871502	0.84197	0.808105	0.850374	12.8918	0.925586	0.837137	0.754066	2.18766	2.16463	0.481181	0.481181	1.59243	0.066115	3.27762	0.913515	0.871407	0.842971	0.813415	1.23417	9.93144
TCGA-D8-A142	0.376316	-0.0593136	0.375599	0.652433	0.949972	0.451348	0.622136	1.94854	1.94132	0.246542	0.246542	1.24062	0.022854	5.92177	0.957863	0.840279	0.743234	0.664406	0.520358	26.4769	0.940409	0.850858	0.729309	2.1749	2.14715	0.498632	0.498632	1.58499	0.077095	3.39977	0.905267	0.866409	0.835794	0.803265	0.47081	14.0824
TCGA-D8-A143	0.638491	-0.0814898	1.57759	0.589889	0.94612	0.71108	0.646166	1.9	1.87954	0.397416	0.397416	1.45449	0.058824	3.78251	0.915503	0.840209	0.770383	0.697359	0.37971	22.1255	0.938267	0.854358	0.732156	2.16735	2.14009	0.507459	0.507459	1.58847	0.075932	3.34117	0.905744	0.867393	0.836334	0.802901	0.318243	13.7509
TCGA-D8-A145	-0.155206	0.0222204	0.29888	0.307168	0.943217	0.861159	0.675036	2.06164	2.02985	0.506267	0.506267	1.55664	0.085401	2.74403	0.903521	0.868422	0.835188	0.797375	0.551548	13.4974	0.94029	0.843322	0.686724	2.08111	2.0523	0.480791	0.480791	1.555	0.079039	2.80311	0.907317	0.869638	0.837721	0.802506	0.485506	13.3623
TCGA-D8-A146	-5.18258	0.691559	3.53325	3.18202	0.962564	0.898054	0.693291	2.1936	2.16093	0.504944	0.504944	1.58644	0.088049	3.71837	0.901398	0.866514	0.832049	0.794446	0.811364	23.2934	0.944561	0.72605	0.637087	2.30084	2.28951	0.38157	0.38157	1.45739	0.034698	3.99826	0.946722	0.885485	0.85837	0.833798	0.169623	20.4966
TCGA-D8-A147	0.340589	-0.040911	0.270958	0.233493	0.944265	0.825803	0.69315	2.03507	2.0065	0.485332	0.485332	1.54993	0.078644	3.01137	0.90343	0.861305	0.822744	0.779507	0.219971	15.7013	0.942018	0.860313	0.677661	2.0496	2.0167	0.492953	0.492953	1.5579	0.087788	2.80246	0.903401	0.869317	0.834163	0.792686	1.02278	11.188
TCGA-D8-A1J8	-0.104293	0.0161854	0.149676	0.191044	0.941452	0.5293	0.670098	1.85782	1.84864	0.28751	0.28751	1.34207	0.028257	2.77237	0.938614	0.863487	0.819315	0.760539	0.138209	11.39	0.936589	0.473048	0.644949	1.82794	1.81792	0.257458	0.257458	1.27666	0.029768	4.48593	0.935849	0.827907	0.750221	0.671319	0.085788	18.4865
TCGA-D8-A1J9	-0.0555852	0.0088395	0.184598	0.207437	0.943224	0.485743	0.626794	1.7204	1.70891	0.233824	0.233824	1.27576	0.034016	2.76472	0.931143	0.844478	0.772279	0.678982	0.097689	13.9189	0.946443	0.486679	0.63824	1.84432	1.83683	0.253566	0.253566	1.28445	0.023553	3.17614	0.951817	0.86055	0.801705	0.729392	0.110873	13.4779
TCGA-D8-A1JA	-0.238177	0.042876	0.574681	0.671386	0.950581	0.549952	0.62836	1.75368	1.73045	0.295914	0.295914	1.33076	0.062421	3.78088	0.895814	0.804459	0.720859	0.621824	0.265455	13.414	0.946586	0.399936	0.641667	1.81573	1.80915	0.22318	0.22318	1.20153	0.020628	4.67304	0.957497	0.833437	0.737459	0.645791	0.128446	18.3345
TCGA-D8-A1JB	0.0404929	-0.00557921	0.122789	0.132065	0.945407	0.470601	0.60715	1.61645	1.6014	0.194093	0.194093	1.24817	0.043534	2.75648	0.918216	0.822915	0.718106	0.5902	0.071617	15.989	0.935676	0.578296	0.582492	1.71028	1.6793	0.23023	0.23023	1.31967	0.078449	3.20747	0.867164	0.787764	0.72313	0.633064	0.136518	15.3375
TCGA-D8-A1JC	0.0178112	-0.00402839	0.108878	0.122647	0.942189	0.501035	0.647294	1.81306	1.80373	0.252635	0.252635	1.3032	0.028396	3.25107	0.939918	0.848682	0.787532	0.715165	0.168708	14.8927	0.941437	0.499665	0.63784	1.82741	1.81722	0.238581	0.238581	1.29562	0.030471	3.05485	0.937374	0.852781	0.795634	0.723861	0.108564	14.1278
TCGA-D8-A1JD	-0.0588476	0.00795431	0.123368	0.124901	0.94199	0.519576	0.608329	1.79122	1.77256	0.24597	0.24597	1.29201	0.049779	3.09168	0.903894	0.819303	0.771336	0.70655	0.136239	13.5702	0.938139	0.492708	0.657135	1.82138	1.81249	0.246742	0.246742	1.30247	0.027333	3.15619	0.942549	0.854077	0.793226	0.716759	0.214982	12.3295
TCGA-D8-A1JE	-0.0758045	0.0161546	0.223611	0.226227	0.900718	0.519186	0.700843	1.61548	1.60037	0.109716	0.109716	1.35317	0.045287	3.17351	0.915549	0.810996	0.688682	0.554968	0.177683	12.2315	0.942841	0.440201	0.654488	1.8677	1.86115	0.248572	0.248572	1.25178	0.020545	4.09661	0.956525	0.848236	0.773124	0.696534	0.127032	17.0071
TCGA-D8-A1JF	-0.40566	0.0559278	0.383405	0.355164	0.939606	0.53748	0.603155	1.7084	1.68653	0.25046	0.25046	1.30302	0.058194	2.83875	0.896233	0.812479	0.746104	0.650553	0.28182	12.4479	0.941114	0.319712	0.633098	1.58233	1.5725	0.178885	0.178885	1.09846	0.028826	4.247	0.933177	0.773379	0.629343	0.491348	0.124529	18.23
TCGA-D8-A1JG	-0.106925	0.0178681	0.265753	0.197387	0.902997	0.504305	0.639528	1.6701	1.65561	0.177236	0.177236	1.30078	0.042445	2.59914	0.922241	0.841522	0.754583	0.640084	0.099649	13.6009	0.940274	0.518219	0.679551	1.90294	1.8955	0.294297	0.294297	1.33896	0.023527	3.33218	0.950743	0.86302	0.810379	0.747853	0.199082	12.8879
TCGA-D8-A1JH	0.0439025	-0.00914835	0.173817	0.208429	0.942142	0.474218	0.616875	1.73057	1.7208	0.206216	0.206216	1.2584	0.029637	3.16313	0.936918	0.841358	0.764633	0.674122	0.087445	16.1882	0.931608	0.468921	0.641151	1.87542	1.86946	0.148092	0.148092	1.27029	0.018809	2.58834	0.957848	0.873596	0.835949	0.784845	0.126234	10.8289
TCGA-D8-A1JI	-0.146793	0.0240045	0.253273	0.267489	0.937776	0.478476	0.646522	1.73535	1.72579	0.231015	0.231015	1.28267	0.029464	3.1982	0.939153	0.845473	0.763074	0.662199	0.076588	13.9984	0.944254	0.441927	0.68609	1.97621	1.97041	0.263813	0.263813	1.27396	0.01821	3.78679	0.96254	0.871056	0.817828	0.764429	0.742928	11.9563
TCGA-D8-A1JJ	0.0407767	-0.00640674	0.087381	0.113952	0.938536	0.566231	0.698359	2.01688	2.00931	0.333264	0.333264	1.3893	0.023614	3.35368	0.948705	0.867233	0.831752	0.791509	0.594719	10.3	0.942428	0.588371	0.671684	1.93465	1.92466	0.343302	0.343302	1.38904	0.030792	3.30882	0.940237	0.865091	0.817962	0.76115	0.158773	13.0809
TCGA-D8-A1JK	0.263535	-0.0412139	0.274622	0.313585	0.93981	0.277501	0.614197	1.56813	1.56256	0.132248	0.132248	1.0238	0.017195	2.64243	0.958614	0.835302	0.708187	0.546281	0.094701	12.8209	0.940438	0.564972	0.659492	1.94452	1.9357	0.295318	0.295318	1.36346	0.02709	3.3849	0.943879	0.862101	0.81771	0.765552	0.131879	13.5491
TCGA-D8-A1JL	-0.0244679	0.00320545	0.0820516	0.0901092	0.936599	0.476571	0.646361	1.88852	1.88134	0.226683	0.226683	1.28083	0.022021	3.68383	0.950158	0.852831	0.793687	0.728158	0.073678	17.0464	0.935796	0.481154	0.64912	1.86317	1.85309	0.265884	0.265884	1.28684	0.029724	4.56088	0.935101	0.826871	0.753215	0.680871	0.088353	19.7863
TCGA-D8-A1JM	0.0936508	-0.0139556	0.109863	0.109155	0.932956	0.351562	0.624491	1.82242	1.81839	0.130205	0.130205	1.13376	0.012807	2.55534	0.973129	0.876311	0.832498	0.771181	0.160923	9.27733	0.938551	0.554712	0.674724	1.94119	1.93101	0.303994	0.303994	1.36542	0.030722	3.63898	0.937386	0.854474	0.803914	0.745249	0.359254	12.4995
TCGA-D8-A1JN	-0.062802	0.0115053	0.161464	0.159304	0.945012	0.464247	0.612103	1.67134	1.6579	0.194432	0.194432	1.2458	0.038942	2.93239	0.923355	0.828696	0.738471	0.631249	0.064501	17.08	0.920297	0.505951	0.671293	1.87026	1.8621	0.27528	0.27528	1.32325	0.025575	3.7088	0.946753	0.852169	0.789422	0.718776	0.144382	15.4327
TCGA-D8-A1JP	-0.139179	0.0236058	0.232	0.230562	0.941871	0.514629	0.60581	1.76041	1.74095	0.246653	0.246653	1.28606	0.051697	3.03147	0.901243	0.817	0.761491	0.684139	0.123165	13.9082	0.947634	0.431757	0.654566	1.82636	1.8189	0.243722	0.243722	1.24342	0.023292	4.78888	0.949885	0.827255	0.732028	0.640976	0.090489	19.7846
TCGA-D8-A1JS	-0.128496	0.0225256	0.169062	0.185571	0.944077	0.49629	0.61841	1.86484	1.85643	0.223951	0.223951	1.27924	0.025124	3.05231	0.944624	0.8573	0.808739	0.75095	0.075896	16.1827	0.943187	0.424608	0.672051	1.79352	1.78657	0.24583	0.24583	1.24762	0.02196	3.27161	0.954063	0.853171	0.78216	0.699198	0.350486	12.2923
TCGA-D8-A1JT	0.0433579	-0.00652775	0.0972249	0.099121	0.931925	0.483178	0.630012	1.64665	1.63413	0.175091	0.175091	1.27568	0.037415	2.46249	0.928391	0.846554	0.75635	0.6294	0.135707	11.483	0.934607	0.555136	0.654514	1.83122	1.81798	0.272876	0.272876	1.35254	0.039164	3.22848	0.926713	0.848058	0.783386	0.704264	0.166376	13.3463
TCGA-D8-A1JU	-0.0199249	0.00413298	0.0569085	0.0692853	0.933459	0.285292	0.600601	1.55385	1.54875	0.070408	0.070408	1.0261	0.016227	2.55695	0.959027	0.838757	0.717913	0.564554	0.076508	15.2732	0.928468	0.447968	0.637294	1.64996	1.63643	0.206757	0.206757	1.24781	0.03932	4.06042	0.919668	0.795886	0.682012	0.567236	0.084561	18.3015
TCGA-D8-A1X5	0.156953	-0.0251799	0.223948	0.348442	0.938563	0.404444	0.658735	1.52496	1.51411	0.193935	0.193935	1.2178	0.033435	2.79109	0.933613	0.816998	0.667705	0.493319	0.193846	11.7004	0.935274	0.461649	0.632874	1.62735	1.61404	0.199674	0.199674	1.25786	0.039611	2.82658	0.927445	0.832326	0.717259	0.575817	0.074625	13.636
TCGA-D8-A1X6	-0.267722	0.0391913	0.42548	0.388185	0.941509	0.600539	0.684336	1.59646	1.57456	0.356317	0.356317	1.40604	0.063085	3.03751	0.904448	0.806957	0.671895	0.523231	0.125074	12.6129	0.942104	0.549607	0.688422	2.0224	2.01416	0.328617	0.328617	1.37013	0.025454	3.89977	0.945347	0.860875	0.819747	0.774306	0.195224	14.996
TCGA-D8-A1X7	-0.00981494	0.00156797	0.127371	0.138754	0.939265	0.442718	0.644369	1.59809	1.5869	0.180405	0.180405	1.24749	0.034251	2.47727	0.932098	0.843911	0.741859	0.599071	0.132941	10.6669	0.94138	0.531744	0.665362	1.99075	1.98294	0.29665	0.29665	1.34099	0.023787	3.62566	0.947746	0.860644	0.819907	0.774683	0.176967	14.4903
TCGA-D8-A1X8	0.28701	-0.0436433	0.378418	0.458722	0.946546	0.410859	0.685505	1.78386	1.77437	0.215795	0.215795	1.24193	0.028292	4.34238	0.935814	0.820268	0.732079	0.640406	0.250623	13.9808	0.933978	0.344274	0.600557	1.4944	1.48583	0.083012	0.083012	1.10769	0.026417	2.22981	0.942793	0.84012	0.700109	0.50444	0.069964	11.8601
TCGA-D8-A1X9	-0.118213	0.018751	0.118717	0.118668	0.916313	0.520059	0.655354	1.65333	1.63758	0.121004	0.121004	1.32476	0.046081	2.81329	0.915541	0.831029	0.733289	0.612354	0.105228	14.3924	0.94486	0.380408	0.618123	1.49945	1.48651	0.195188	0.195188	1.16355	0.037909	2.87117	0.924063	0.792889	0.621771	0.439933	0.129888	12.6921
TCGA-D8-A1XA	0.0314505	-0.00489443	0.0721113	0.0804519	0.941069	0.452995	0.639787	1.79555	1.78858	0.208168	0.208168	1.25436	0.021552	3.12265	0.949072	0.85213	0.790677	0.716994	0.089611	14.8099	0.942477	0.453872	0.612023	1.63315	1.62117	0.182253	0.182253	1.23593	0.035492	3.06916	0.930234	0.826295	0.718915	0.589359	0.081961	14.3618
TCGA-D8-A1XB	-0.0182022	0.00218529	0.0884614	0.0929591	0.940748	0.478369	0.635374	1.78054	1.77105	0.213886	0.213886	1.27502	0.0288	3.17533	0.938684	0.84496	0.778452	0.700855	0.079778	16.1674	0.942777	0.468876	0.617778	1.8012	1.79188	0.203223	0.203223	1.25412	0.027663	3.01284	0.940916	0.851632	0.79525	0.725748	0.08339	15.0217
TCGA-D8-A1XC	-0.14774	0.022901	0.2063	0.212215	0.943542	0.421463	0.618928	1.52401	1.51042	0.174061	0.174061	1.20863	0.040327	3.03821	0.921099	0.798506	0.654773	0.495972	0.067031	16.7002	0.932336	0.393139	0.660017	1.55055	1.54086	0.16745	0.16745	1.20633	0.030067	2.73281	0.937186	0.822768	0.684806	0.521857	0.137962	12.651
TCGA-D8-A1XF	0.0389396	-0.00694454	0.107977	0.118857	0.938479	0.417817	0.617154	1.65053	1.63968	0.150629	0.150629	1.20361	0.031972	2.98151	0.931042	0.828517	0.73523	0.624902	0.064869	16.7978	0.942552	0.472644	0.610807	1.64948	1.63254	0.179204	0.179204	1.25266	0.047535	3.43193	0.91423	0.804025	0.688593	0.565399	0.066563	18.2487
TCGA-D8-A1XG	0.117362	-0.0194439	0.144671	0.164275	0.925616	0.375774	0.628991	1.7609	1.75564	0.127267	0.127267	1.1658	0.016535	2.74585	0.962939	0.864923	0.801967	0.718548	0.075655	13.3683	0.936903	0.427468	0.615492	1.81005	1.80208	0.165166	0.165166	1.21235	0.023909	3.22866	0.947824	0.851244	0.790526	0.717471	0.07895	15.678
TCGA-D8-A1XJ	0.111224	-0.0127489	0.291551	0.357409	0.949962	0.538476	0.643228	1.78066	1.76526	0.250835	0.250835	1.33176	0.044207	3.35266	0.92199	0.833132	0.75872	0.66759	0.958192	10.3186	0.937961	0.567199	0.679953	1.9006	1.89055	0.333068	0.333068	1.37844	0.031113	3.45835	0.939626	0.859205	0.803151	0.735012	0.264784	12.5285
TCGA-D8-A1XK	0.0628907	-0.00973236	0.126515	0.140434	0.942126	0.546358	0.656462	1.80131	1.79036	0.314652	0.314652	1.34691	0.033639	2.87664	0.93604	0.859058	0.800285	0.721811	0.169733	11.6417	0.942467	0.567926	0.651107	1.96209	1.95306	0.306659	0.306659	1.36017	0.027407	3.27291	0.941265	0.863169	0.823203	0.776118	0.158589	13.9132
TCGA-D8-A1XL	-3.11555	0.440649	2.68515	2.48604	0.937105	0.605871	0.687369	1.81323	1.79789	0.359393	0.359393	1.4118	0.045869	3.42355	0.919512	0.840116	0.771141	0.690897	0.357502	13.3047	0.934816	0.190975	0.586469	1.82052	1.81666	0.093961	0.093961	0.841449	0.012039	2.64592	0.980953	0.917575	0.834802	0.753363	0.189988	10.4401
TCGA-D8-A1XM	-0.0503919	0.00697258	0.122562	0.109546	0.942235	0.578664	0.667486	1.78384	1.76825	0.335532	0.335532	1.3791	0.045856	3.1995	0.917681	0.837243	0.765571	0.680339	0.181427	14.3665	0.941976	0.549596	0.656055	1.79255	1.77978	0.314821	0.314821	1.34921	0.038439	3.44566	0.926319	0.83664	0.76259	0.678714	0.115069	15.7015
TCGA-D8-A1XO	0.0293986	-0.00488398	0.0972462	0.100627	0.941424	0.542492	0.657769	1.76955	1.75643	0.282406	0.282406	1.34469	0.039146	2.94117	0.926021	0.84548	0.779035	0.695632	0.152206	12.5568	0.939967	0.569683	0.667268	1.89527	1.88434	0.305993	0.305993	1.37216	0.033135	3.14291	0.934244	0.857029	0.808938	0.750566	0.175858	12.7147
TCGA-D8-A1XQ	-0.085113	0.0110459	0.161475	0.137808	0.941019	0.575522	0.653017	1.90993	1.8988	0.311429	0.311429	1.36721	0.033448	3.53347	0.932274	0.851981	0.801107	0.743625	0.112149	15.7789	0.939268	0.532771	0.663933	1.95435	1.94562	0.296156	0.296156	1.34089	0.026825	3.60087	0.944401	0.859744	0.813676	0.760341	0.134836	14.2985
TCGA-D8-A1XR	-0.065392	0.010033	0.108856	0.110112	0.936818	0.565453	0.681734	1.96273	1.95199	0.317586	0.317586	1.37824	0.032081	3.39913	0.933215	0.855003	0.813993	0.765502	0.348385	13.7422	0.933654	0.452494	0.646458	1.73517	1.72566	0.207067	0.207067	1.25838	0.029012	3.01921	0.939678	0.849928	0.772454	0.671016	0.108829	12.6902
TCGA-D8-A1XS	-0.0253787	0.00484537	0.130926	0.134422	0.938541	0.450825	0.652189	1.63456	1.62441	0.186308	0.186308	1.26061	0.031386	2.3949	0.935409	0.851669	0.762819	0.635211	0.230854	10.0116	0.937381	0.451101	0.644382	1.72764	1.71821	0.197233	0.197233	1.25564	0.028717	2.81119	0.940603	0.854222	0.782177	0.682804	0.138161	10.8526
TCGA-D8-A1XT	0.0247843	-0.0021008	0.116014	0.115423	0.937617	0.59848	0.707802	2.01199	2.00263	0.362133	0.362133	1.41919	0.028891	3.31609	0.940194	0.865957	0.830891	0.789739	1.58471	10.2084	0.938485	0.604027	0.696902	1.89749	1.88527	0.363957	0.363957	1.41645	0.037441	3.29064	0.933222	0.858807	0.804767	0.73856	0.770172	10.6525
TCGA-D8-A1XU	-0.0151239	0.00203265	0.0566	0.0615642	0.943512	0.412276	0.651211	1.80948	1.80155	0.227958	0.227958	1.22114	0.023696	3.39415	0.946351	0.846197	0.785108	0.710374	0.124583	14.314	0.942491	0.403789	0.677434	1.73855	1.72949	0.237888	0.237888	1.22925	0.027224	3.65137	0.936317	0.827509	0.73801	0.635784	0.151651	13.9321
TCGA-D8-A1XV	0.00990237	-0.000601985	0.0856899	0.087101	0.941801	0.557544	0.653945	1.92187	1.91328	0.304257	0.304257	1.35405	0.026599	3.21293	0.943682	0.862778	0.818403	0.766351	0.132893	14.3445	0.93786	0.581034	0.699969	2.02186	2.01219	0.338897	0.338897	1.40151	0.029464	3.62625	0.938178	0.859446	0.821323	0.777831	0.386619	13.5925
TCGA-D8-A1XW	-0.101065	0.0145536	0.133679	0.127706	0.938554	0.590077	0.661317	1.9651	1.95547	0.299809	0.299809	1.38355	0.029698	3.07593	0.939981	0.865726	0.828694	0.784437	0.189147	12.5647	0.941581	0.517363	0.64955	1.91849	1.91044	0.287775	0.287775	1.31863	0.024742	3.76759	0.946253	0.855732	0.80134	0.739822	0.118813	15.1861
TCGA-D8-A1XY	0.0879908	-0.0129243	0.11637	0.118553	0.94253	0.541653	0.676742	1.85925	1.84912	0.316693	0.316693	1.35637	0.031113	3.14431	0.936212	0.855054	0.802858	0.738947	0.153092	12.6664	0.937373	0.604965	0.664062	1.91768	1.90569	0.312254	0.312254	1.39617	0.036169	3.18203	0.931586	0.85947	0.813739	0.75762	0.371943	11.8344
TCGA-D8-A1XZ	0.0170341	-0.00290455	0.103267	0.10056	0.94165	0.54714	0.656341	1.89296	1.88298	0.303784	0.303784	1.34745	0.030215	3.3981	0.936344	0.853381	0.802228	0.742759	0.117824	14.7995	0.945119	0.558173	0.677563	1.79531	1.78126	0.325061	0.325061	1.36995	0.041898	3.67167	0.924011	0.834687	0.748918	0.653627	0.077086	16.342
TCGA-D8-A1Y0	-0.503023	0.074628	0.504767	0.490301	0.937259	0.351152	0.616891	1.74491	1.7392	0.118843	0.118843	1.12793	0.017677	3.08769	0.958801	0.849953	0.781856	0.700899	0.075056	16.5876	0.939258	0.169072	0.582826	1.54035	1.53649	0.064423	0.064423	0.785837	0.012208	2.16887	0.979728	0.868883	0.733464	0.544953	0.252435	8.10468
TCGA-D8-A1Y1	0.0304125	-0.00623631	0.190492	0.207618	0.941245	0.451325	0.647658	1.64766	1.63765	0.196916	0.196916	1.25806	0.030931	2.33832	0.936738	0.852791	0.772769	0.654774	0.159224	9.89842	0.938217	0.433767	0.608456	1.70965	1.69909	0.162642	0.162642	1.21371	0.031031	3.41629	0.934231	0.830878	0.743363	0.645241	0.070705	17.5522
TCGA-D8-A1Y2	0.00707326	-0.000482238	0.0335677	0.0326307	0.932269	0.344526	0.637373	1.72063	1.71534	0.111915	0.111915	1.13384	0.016561	2.38895	0.962263	0.863775	0.805854	0.72094	0.082595	12.6895	0.943366	0.483741	0.659727	1.49296	1.47431	0.251944	0.251944	1.2962	0.054427	2.82856	0.908801	0.793143	0.617931	0.430868	0.111239	12.141
TCGA-D8-A1Y3	-0.0444966	0.00507399	0.177512	0.174679	0.941835	0.530944	0.614067	1.74597	1.72947	0.245304	0.245304	1.30549	0.046338	3.09526	0.914446	0.829618	0.753596	0.66361	0.077896	16.6464	0.942487	0.477454	0.605744	1.82624	1.81522	0.198624	0.198624	1.25345	0.031673	3.72368	0.93438	0.838313	0.766927	0.688263	0.062852	18.4709
TCGA-D8-A27E	-0.0207637	0.0043671	0.122304	0.132123	0.941803	0.484765	0.610084	1.71041	1.69792	0.201828	0.201828	1.26315	0.036521	3.01967	0.926584	0.836454	0.75246	0.652343	0.064981	16.9375	0.940025	0.476643	0.633895	1.79641	1.78818	0.213419	0.213419	1.27244	0.025311	2.60734	0.945387	0.864231	0.814418	0.744497	0.110849	11.8214
TCGA-D8-A27F	0.188667	-0.0293663	0.215666	0.237853	0.941313	0.447027	0.631234	1.61449	1.60188	0.217081	0.217081	1.24275	0.037506	2.74407	0.926561	0.829892	0.718213	0.575714	0.124063	12.8422	0.937937	0.543483	0.636981	1.80669	1.7937	0.21628	0.21628	1.33154	0.038348	2.7859	0.930141	0.857269	0.799652	0.718401	0.375406	10.5033
TCGA-D8-A27G	-0.0230128	0.00412067	0.0827898	0.0973269	0.932066	0.465866	0.660009	1.70784	1.6974	0.18143	0.18143	1.28004	0.031669	3.00184	0.932627	0.843858	0.760626	0.655166	0.094087	13.8984	0.938049	0.449133	0.626503	1.70538	1.6956	0.210841	0.210841	1.24152	0.029624	3.38286	0.936633	0.831326	0.734342	0.627693	0.064994	18.0066
TCGA-D8-A27H	0.0229829	-0.00330987	0.0934088	0.117353	0.923514	0.484417	0.63938	1.71171	1.70067	0.179101	0.179101	1.2832	0.033296	2.86045	0.93163	0.845552	0.765641	0.661263	0.121562	13.4377	0.942592	0.430521	0.628655	1.64199	1.63121	0.166432	0.166432	1.22463	0.032519	2.92347	0.936558	0.836952	0.725054	0.588802	0.073342	14.2382
TCGA-D8-A27I	0.0297213	-0.00741609	0.193617	0.212638	0.940398	0.471206	0.633276	1.55322	1.53703	0.205773	0.205773	1.26703	0.047418	2.74963	0.915921	0.812395	0.669353	0.504364	0.077474	14.2111	0.924528	0.488395	0.651177	1.67621	1.66197	0.152754	0.152754	1.2947	0.041611	3.64979	0.916505	0.815014	0.705664	0.587939	0.079066	18.4108
TCGA-D8-A27K	-0.071134	0.0088959	0.107977	0.124283	0.9436	0.537552	0.654463	1.9207	1.91103	0.283146	0.283146	1.33853	0.028947	3.20427	0.937754	0.855799	0.813591	0.764382	0.272775	14.3421	0.939446	0.454795	0.635524	1.73197	1.71559	0.220166	0.220166	1.25317	0.045213	4.49561	0.91051	0.794603	0.702701	0.614979	0.072248	21.8751
TCGA-D8-A27L	0.00793565	-0.000794547	0.0692069	0.0722587	0.943265	0.487654	0.631548	1.83336	1.82277	0.231116	0.231116	1.28074	0.030905	3.58594	0.933708	0.83894	0.775121	0.705346	0.067114	18.8261	0.942479	0.503319	0.648641	1.86739	1.85884	0.258089	0.258089	1.30607	0.026118	3.50887	0.942076	0.850726	0.794539	0.731347	0.080849	17.079
TCGA-D8-A27M	-0.0425205	0.00661898	0.126795	0.132631	0.940657	0.451808	0.643133	1.52558	1.50922	0.20326	0.20326	1.25548	0.047553	2.79512	0.911724	0.798369	0.64179	0.472156	0.070034	15.3806	0.942721	0.459865	0.629864	1.6608	1.65015	0.23675	0.23675	1.2541	0.032398	3.05285	0.934575	0.83535	0.73086	0.606078	0.072894	15.5396
TCGA-D8-A27N	-0.0368474	0.00626899	0.154063	0.184061	0.941602	0.48644	0.612116	1.6125	1.59711	0.209977	0.209977	1.26609	0.044619	2.92664	0.918319	0.820044	0.698784	0.558821	0.063018	16.7429	0.941841	0.428393	0.630674	1.66566	1.65565	0.179373	0.179373	1.22387	0.030475	3.0872	0.935879	0.8364	0.733304	0.609444	0.074278	14.9012
TCGA-D8-A27P	-0.000663496	-0.000687513	0.0858513	0.0994075	0.930343	0.442987	0.625615	1.71017	1.70167	0.194813	0.194813	1.23492	0.026079	2.44313	0.945216	0.860698	0.795756	0.699778	0.136507	10.8364	0.937589	0.433455	0.639376	1.70511	1.69644	0.190832	0.190832	1.23493	0.026595	2.8173	0.941809	0.848212	0.767583	0.66499	0.085805	14.5463
TCGA-D8-A27R	0.0259245	-0.00361319	0.0661693	0.0709517	0.929034	0.48351	0.592847	1.69312	1.68062	0.144416	0.144416	1.24957	0.036247	2.90184	0.927314	0.83766	0.751749	0.644323	0.063183	16.4738	0.939865	0.525126	0.611671	1.74405	1.72998	0.216791	0.216791	1.29901	0.040765	3.26286	0.924555	0.835778	0.750986	0.652052	0.065003	17.1289
TCGA-D8-A27T	-0.0144845	0.00265036	0.0615244	0.0657258	0.932453	0.459476	0.617263	1.6696	1.65763	0.179363	0.179363	1.24496	0.035353	3.11534	0.928214	0.833352	0.732719	0.614068	0.098006	17.3787	0.937327	0.478417	0.662076	1.65335	1.63966	0.261439	0.261439	1.29294	0.0407	3.21533	0.921373	0.821028	0.707932	0.580968	0.073834	15.9972
TCGA-D8-A27W	0.0495132	-0.00637533	0.140229	0.165522	0.940179	0.468862	0.652946	1.65397	1.64126	0.254884	0.254884	1.27815	0.038053	3.00525	0.925306	0.830484	0.726655	0.602862	0.082821	15.2277	0.934853	0.449373	0.647239	1.72587	1.71633	0.197836	0.197836	1.2559	0.028995	2.65971	0.941615	0.856931	0.785337	0.683666	0.156296	10.4014
TCGA-D8-A3Z5	0.0908111	-0.0130393	0.169257	0.156869	0.893879	0.662884	0.619958	1.62869	1.61742	0.32393	0.32393	1.40603	0.034042	2.02523	0.957346	0.911738	0.806834	0.643142	3.94093	2.52241	0.89493	0.676565	0.584454	1.62918	1.61619	0.315636	0.315636	1.38929	0.038183	1.8512	0.951963	0.913459	0.822272	0.660805	1.02378	3.30633
TCGA-D8-A3Z6	0.126732	-0.0167881	0.137833	0.143995	0.888409	0.607898	0.614698	1.6597	1.65018	0.283688	0.283688	1.36472	0.029303	1.98597	0.960316	0.916808	0.829343	0.687812	2.92496	2.78202	0.892038	0.652912	0.620611	1.69146	1.68064	0.322807	0.322807	1.3999	0.032814	2.04763	0.957545	0.916102	0.836077	0.707673	1.31157	3.17519
TCGA-D8-A4Z1	0.00788747	-0.00190837	0.139448	0.130513	0.89282	0.646109	0.623376	1.69246	1.68237	0.310886	0.310886	1.39728	0.030783	1.97026	0.960088	0.921082	0.845947	0.723736	3.09556	2.66384	0.894681	0.657178	0.614238	1.7711	1.76111	0.318621	0.318621	1.39825	0.030388	1.96778	0.959787	0.928281	0.876099	0.787289	4.22312	2.72876
TCGA-E2-A105	0.386632	-0.05014	0.408221	0.423422	0.956444	0.616062	0.645123	1.91983	1.90522	0.347588	0.347588	1.39149	0.043595	5.19651	0.927484	0.82667	0.743284	0.666388	1.11696	26.1955	0.941233	0.834737	0.67547	2.01118	1.98164	0.477499	0.477499	1.54338	0.079707	3.20646	0.905531	0.866133	0.820904	0.764959	0.404088	8.78987
TCGA-E2-A107	-2.01148	0.252318	1.39171	1.2889	0.943269	0.842414	0.689399	2.03814	2.00793	0.507133	0.507133	1.55622	0.082428	3.30849	0.900841	0.855396	0.811561	0.763847	0.128032	18.0451	0.948428	0.725547	0.650326	2.1216	2.10333	0.406356	0.406356	1.46602	0.052843	7.78312	0.915893	0.81986	0.748559	0.690358	1.18309	29.8688
TCGA-E2-A108	-0.0436142	0.00516761	0.129323	0.121697	0.948427	0.830015	0.683652	2.16076	2.13585	0.49153	0.49153	1.54615	0.070103	3.36739	0.91017	0.867123	0.836267	0.803888	0.132304	17.8055	0.948086	0.824671	0.683721	2.02204	1.99479	0.492591	0.492591	1.54339	0.075602	3.39376	0.904982	0.856941	0.81147	0.760607	0.14112	18.9721
TCGA-E2-A109	0.0033694	0.0121134	0.508217	0.426714	0.93192	0.847266	0.753701	2.11056	2.08223	0.490248	0.490248	1.59745	0.078449	3.58312	0.902642	0.8577	0.817697	0.775723	3.02366	9.20282	0.925224	0.831667	0.755045	2.08936	2.06312	0.461793	0.461793	1.59015	0.073302	5.84983	0.903301	0.830624	0.760398	0.695016	13.7061	4.81245
TCGA-E2-A10A	-0.0764693	0.0119002	0.182947	0.182539	0.932527	0.848232	0.693694	2.26137	2.23426	0.46133	0.46133	1.56191	0.074803	4.0566	0.900693	0.852812	0.822136	0.793792	0.097069	20.7912	0.94089	0.837471	0.731149	2.15059	2.12483	0.528055	0.528055	1.5792	0.072468	3.53611	0.907131	0.864539	0.830302	0.793977	0.263826	14.8358
TCGA-E2-A10B	0.155193	-0.0168889	0.308766	0.269277	0.945811	0.845007	0.700845	2.01677	1.9867	0.50387	0.50387	1.56471	0.082437	3.1496	0.901571	0.858005	0.814226	0.765633	0.25374	16.2608	0.946496	0.84636	0.702155	2.1736	2.14611	0.503849	0.503849	1.56621	0.076088	3.2422	0.907494	0.86931	0.840077	0.809105	0.322811	15.1617
TCGA-E2-A10C	0.432038	-0.0561601	0.431925	0.383626	0.95177	0.687977	0.638963	1.88294	1.86297	0.388362	0.388362	1.43528	0.057843	6.3644	0.910581	0.793748	0.696034	0.617093	0.896633	27.7916	0.942911	0.835259	0.685128	1.98889	1.95956	0.479224	0.479224	1.54982	0.080289	3.04609	0.904324	0.859401	0.815145	0.763654	0.27821	13.4627
TCGA-E2-A10F	0.393617	-0.0535478	0.29905	0.325699	0.953799	0.706285	0.652382	2.02266	2.0043	0.40274	0.40274	1.45571	0.053273	7.52549	0.9129	0.806432	0.725362	0.659464	1.35134	29.8025	0.94917	0.853424	0.695503	2.10374	2.07252	0.523723	0.523723	1.56569	0.084499	3.17455	0.900203	0.86225	0.826197	0.786882	0.121125	16.9687
TCGA-E2-A14N	-0.0618126	0.00759521	0.152578	0.157957	0.932159	0.849727	0.712152	2.34771	2.32327	0.477642	0.477642	1.57408	0.068246	3.65073	0.912562	0.874813	0.851493	0.829515	0.315186	17.1719	0.933694	0.840676	0.679997	2.29691	2.27152	0.421471	0.421471	1.54936	0.070168	3.602	0.911134	0.871433	0.845051	0.819846	0.178455	19.0074
TCGA-E2-A14O	-0.107757	0.00362854	0.572689	0.549903	0.937321	0.804328	0.729497	1.87005	1.84291	0.504044	0.504044	1.56068	0.076374	3.08917	0.904337	0.846416	0.782741	0.709767	3.12542	8.28068	0.935768	0.795528	0.726013	2.14929	2.12965	0.438381	0.438381	1.55383	0.057691	3.71111	0.918917	0.866537	0.832011	0.795599	0.632875	14.1756
TCGA-E2-A14P	-0.532143	0.0669021	0.444871	0.396911	0.93146	0.857801	0.665009	2.20061	2.17086	0.4553	0.4553	1.54844	0.08087	2.93912	0.906483	0.872849	0.8463	0.819002	0.198812	16.4137	0.937647	0.819818	0.693975	2.22448	2.20099	0.428064	0.428064	1.54729	0.066418	4.4126	0.910692	0.858984	0.822034	0.786815	0.137532	21.0684
TCGA-E2-A14Q	1.23184	-0.163636	0.865865	0.828598	0.947076	0.749445	0.687219	1.72322	1.69596	0.459122	0.459122	1.50406	0.075901	3.11009	0.899307	0.818151	0.721109	0.614548	0.282315	14.6723	0.925359	0.849491	0.704656	2.24103	2.21489	0.483891	0.483891	1.56936	0.072894	3.41556	0.909239	0.871736	0.844854	0.817702	0.322845	15.8042
TCGA-E2-A14R	-1.72049	0.223821	1.417	1.21055	0.945197	0.846159	0.671835	2.08262	2.05267	0.472027	0.472027	1.54694	0.081396	3.10137	0.902811	0.862315	0.825546	0.786123	0.092602	18.4033	0.945459	0.765042	0.668068	2.31682	2.30258	0.429862	0.429862	1.50073	0.042683	4.50884	0.936484	0.879192	0.850116	0.821996	0.181203	21.1665
TCGA-E2-A14S	-0.136332	0.0157287	0.278445	0.228519	0.92852	0.857445	0.665324	2.17763	2.14714	0.449457	0.449457	1.54847	0.082342	2.95162	0.905066	0.870476	0.841802	0.812625	0.262864	16.3265	0.929771	0.852164	0.683099	2.20537	2.17552	0.460287	0.460287	1.55723	0.080988	3.48825	0.904394	0.867065	0.835445	0.802993	0.145669	18.0649
TCGA-E2-A14T	0.197369	-0.0270816	0.207912	0.206371	0.933107	0.810377	0.718453	2.24266	2.22302	0.475413	0.475413	1.55731	0.057509	3.29902	0.922823	0.8768	0.852458	0.828244	1.83559	11.2183	0.94054	0.846044	0.680389	2.05102	2.01906	0.443782	0.443782	1.55238	0.086148	3.21333	0.899737	0.856333	0.814592	0.769969	0.173584	16.5302
TCGA-E2-A14U	0.0425818	-0.00583863	0.137934	0.12589	0.892441	0.648867	0.572225	1.58969	1.5774	0.283272	0.283272	1.36195	0.036508	1.85129	0.955799	0.913962	0.805052	0.6168	0.061346	3.47433	0.891735	0.670814	0.608959	1.628	1.6162	0.322129	0.322129	1.40342	0.035323	1.93008	0.956948	0.913189	0.814407	0.65463	0.065141	3.18205
TCGA-E2-A14V	0.0500127	-0.00649283	0.198303	0.204107	0.923218	0.849877	0.711211	2.21815	2.19011	0.462785	0.462785	1.57358	0.077064	3.51601	0.905515	0.866486	0.836342	0.806021	0.184655	17.7219	0.927493	0.859841	0.694934	2.22483	2.19539	0.467107	0.467107	1.56859	0.080406	3.42482	0.904988	0.867959	0.838584	0.808631	0.295918	16.2575
TCGA-E2-A14W	0.240709	-0.0313173	0.159015	0.143398	0.933208	0.835797	0.693586	2.32895	2.30628	0.430597	0.430597	1.55543	0.063932	3.94963	0.913592	0.871214	0.845195	0.820456	0.150307	19.825	0.933826	0.880587	0.706285	2.24299	2.21128	0.487843	0.487843	1.58598	0.085058	3.36501	0.902758	0.869759	0.84141	0.812866	0.264687	16.6034
TCGA-E2-A14X	0.232323	-0.0315979	0.20058	0.159935	0.942186	0.682083	0.704502	2.40231	2.39534	0.379119	0.379119	1.47395	0.022385	4.50947	0.960475	0.887458	0.860919	0.841012	0.18695	18.6932	0.941649	0.8546	0.729463	2.22503	2.19769	0.495442	0.495442	1.58699	0.076031	3.29199	0.905933	0.870288	0.843904	0.816717	0.341722	14.9043
TCGA-E2-A14Y	-0.450679	0.0600664	0.43733	0.409803	0.937161	0.8639	0.69545	2.31919	2.29278	0.425566	0.425566	1.57096	0.073132	3.59551	0.908724	0.871064	0.845851	0.821807	0.146127	19.5268	0.939889	0.84055	0.696215	2.32468	2.30449	0.462782	0.462782	1.55953	0.058615	3.51991	0.92192	0.877958	0.854941	0.833265	0.335709	16.1398
TCGA-E2-A14Z	0.564843	-0.0740728	0.464625	0.427273	0.948764	0.719569	0.6391	1.9249	1.90412	0.393409	0.393409	1.45487	0.059522	4.20598	0.913531	0.836927	0.768091	0.698798	0.41882	23.5051	0.942394	0.849997	0.689098	2.09341	2.06184	0.452437	0.452437	1.55992	0.085553	3.26305	0.899553	0.858172	0.819983	0.779455	0.181293	17.089
TCGA-E2-A150	-0.024255	0.00397107	0.312151	0.242773	0.937449	0.871383	0.68682	2.2825	2.25336	0.477028	0.477028	1.56928	0.079603	3.19411	0.906626	0.874336	0.850692	0.827035	0.19732	17.5873	0.939095	0.862494	0.667255	2.19425	2.16307	0.461234	0.461234	1.55227	0.08413	3.19194	0.904776	0.870817	0.841359	0.810584	0.277409	16.2048
TCGA-E2-A152	0.0965435	-0.00977239	0.167633	0.244168	0.944919	0.890491	0.69892	2.34742	2.32013	0.4636	0.4636	1.58628	0.075662	3.77198	0.906677	0.868437	0.843611	0.82042	0.210624	19.9888	0.939127	0.899444	0.701988	2.32309	2.29469	0.502494	0.502494	1.59253	0.078492	3.09446	0.907804	0.87778	0.858053	0.838446	0.717974	13.7904
TCGA-E2-A153	0.0684245	-0.00624888	0.140881	0.129401	0.93893	0.853827	0.720877	2.32634	2.3015	0.476722	0.476722	1.58146	0.069699	4.24003	0.908655	0.865846	0.837465	0.810412	0.179401	20.7528	0.938297	0.857041	0.714329	2.33451	2.30883	0.487298	0.487298	1.57913	0.072017	4.07601	0.908229	0.867032	0.840191	0.814592	0.344876	19.0034
TCGA-E2-A154	-0.0975247	0.0180349	0.261939	0.25088	0.94746	0.861638	0.677925	2.11387	2.0829	0.486082	0.486082	1.55873	0.083605	2.95405	0.902442	0.865785	0.83347	0.798688	0.147861	17.7469	0.935201	0.842249	0.73577	2.11972	2.09355	0.503475	0.503475	1.58441	0.073488	3.2132	0.90764	0.867232	0.834694	0.799384	0.830999	11.8575
TCGA-E2-A155	-0.189976	0.0238307	0.351126	0.310637	0.939226	0.865045	0.72286	2.29361	2.26745	0.478569	0.478569	1.58832	0.073249	3.93227	0.907012	0.865794	0.837254	0.809707	0.218396	20.1145	0.940791	0.843255	0.712493	2.32112	2.29628	0.464144	0.464144	1.57097	0.069695	5.51233	0.906448	0.856199	0.819199	0.784351	0.422498	25.0478
TCGA-E2-A156	0.0221746	-0.00241931	0.28705	0.220336	0.941077	0.863496	0.696121	2.24618	2.21907	0.462669	0.462669	1.57117	0.074946	3.6723	0.906695	0.866674	0.836435	0.806578	0.131234	20.4402	0.937991	0.874218	0.732416	2.32482	2.29977	0.475466	0.475466	1.5986	0.070515	3.5807	0.909387	0.871571	0.848195	0.825549	0.55058	16.6528
TCGA-E2-A158	0.19273	-0.0269837	0.202986	0.20232	0.936189	0.838553	0.701483	2.28185	2.25727	0.469166	0.469166	1.56177	0.069248	4.07143	0.909767	0.866221	0.836204	0.807052	0.132955	20.4711	0.937426	0.865987	0.715873	2.27641	2.24807	0.457111	0.457111	1.58457	0.077976	4.39483	0.903251	0.860918	0.826885	0.793735	0.144252	20.6739
TCGA-E2-A159	-0.81412	0.100657	0.551512	0.501825	0.935524	0.841961	0.693131	2.31765	2.29602	0.461005	0.461005	1.55833	0.061953	2.7707	0.919997	0.884634	0.867793	0.8516	0.48281	12.2249	0.944657	0.763773	0.642854	2.22495	2.20976	0.412677	0.412677	1.4833	0.045231	3.49713	0.934564	0.880593	0.853822	0.827123	0.076872	17.9287
TCGA-E2-A15A	0.038763	-0.00454794	0.135144	0.126697	0.939337	0.842985	0.717353	2.31836	2.29361	0.479376	0.479376	1.57378	0.069916	4.62539	0.907323	0.861656	0.830163	0.800487	0.163614	22.279	0.938289	0.849844	0.713363	2.2875	2.26228	0.494197	0.494197	1.57488	0.071184	4.30816	0.908137	0.864203	0.832347	0.801408	0.132502	20.4749
TCGA-E2-A15C	-0.035655	0.00555453	0.153576	0.148561	0.93286	0.838102	0.745171	2.29437	2.27098	0.453891	0.453891	1.58778	0.066913	3.86186	0.910593	0.866998	0.840245	0.814622	0.967025	15.0679	0.933798	0.833277	0.748275	2.32598	2.30365	0.457298	0.457298	1.58708	0.064153	4.15343	0.912351	0.86698	0.840003	0.81442	0.784918	15.8911
TCGA-E2-A15D	0.189994	-0.0232027	0.152204	0.151797	0.928724	0.83498	0.67195	2.2709	2.24682	0.436392	0.436392	1.54124	0.067651	3.33204	0.913238	0.873411	0.848791	0.824707	0.145012	18.1147	0.939224	0.866288	0.678217	2.07869	2.04433	0.495403	0.495403	1.56126	0.090206	2.66364	0.902437	0.871297	0.840049	0.803866	1.05593	11.5948
TCGA-E2-A15E	-0.125601	0.0155803	0.20754	0.199565	0.928572	0.844879	0.75068	2.27143	2.24669	0.446418	0.446418	1.59448	0.069808	3.73647	0.907991	0.86611	0.838211	0.811381	0.650447	15.4963	0.933846	0.829676	0.749421	2.28728	2.2633	0.44077	0.44077	1.58586	0.067872	4.72604	0.905849	0.855577	0.822288	0.791372	0.427106	19.1043
TCGA-E2-A15F	0.184981	-0.0158175	0.597883	0.575902	0.943981	0.863702	0.682957	2.14672	2.1173	0.506066	0.506066	1.56298	0.080276	2.80381	0.904545	0.870132	0.843386	0.814878	0.306535	15.0393	0.93812	0.848314	0.686308	2.25619	2.2295	0.385729	0.385729	1.5573	0.074178	3.11001	0.909983	0.874729	0.85096	0.827034	0.360324	16.2228
TCGA-E2-A15G	0.182773	-0.0217303	0.220675	0.200013	0.935327	0.830965	0.707639	2.28643	2.26404	0.440471	0.440471	1.56162	0.063754	3.94671	0.913364	0.867512	0.839272	0.812205	0.178762	19.545	0.932704	0.843546	0.738891	2.34665	2.32255	0.463154	0.463154	1.58692	0.068128	4.27218	0.909094	0.866147	0.838765	0.813272	0.402251	18.2275
TCGA-E2-A15H	0.111351	-0.0128806	0.155828	0.161541	0.93484	0.83066	0.718879	2.2467	2.22358	0.485129	0.485129	1.56831	0.065902	3.67669	0.912291	0.86958	0.841577	0.813452	0.260603	17.3171	0.935348	0.838826	0.715928	2.31957	2.29644	0.48255	0.48255	1.57077	0.06608	4.01391	0.913482	0.870046	0.843387	0.817365	0.250299	18.1865
TCGA-E2-A15I	-0.0498535	0.00696775	0.157434	0.155337	0.930494	0.854763	0.712772	2.32154	2.29744	0.454266	0.454266	1.57702	0.067482	3.3818	0.913223	0.876595	0.853875	0.832067	0.27849	16.5724	0.928743	0.848728	0.728247	2.37459	2.35144	0.478782	0.478782	1.58327	0.065494	4.0847	0.912942	0.872814	0.848289	0.825071	0.225045	18.4451
TCGA-E2-A15J	0.461295	-0.0599262	0.455534	0.397622	0.934166	0.735616	0.654045	2.10892	2.09475	0.30627	0.30627	1.47449	0.042462	2.98847	0.934582	0.873619	0.844797	0.816027	0.483276	14.3988	0.9304	0.860824	0.631892	2.20274	2.17147	0.379854	0.379854	1.52778	0.083978	3.32278	0.903456	0.864901	0.833206	0.802188	0.146502	19.3159
TCGA-E2-A15K	0.175757	-0.0239909	0.16231	0.158079	0.94003	0.707573	0.70407	2.18102	2.16863	0.40426	0.40426	1.48961	0.038035	3.70028	0.939488	0.875365	0.843527	0.813354	0.36645	15.666	0.94434	0.815406	0.678129	1.97714	1.94775	0.473505	0.473505	1.53491	0.080675	3.95303	0.900217	0.837823	0.775795	0.714988	0.078477	19.8573
TCGA-E2-A15L	0.0506101	-0.00667376	0.120078	0.114919	0.934153	0.83595	0.723193	2.31496	2.29245	0.477574	0.477574	1.57366	0.064266	3.89661	0.914338	0.87088	0.844672	0.819403	0.281841	18.2402	0.930279	0.840869	0.708779	2.26642	2.2415	0.453203	0.453203	1.56747	0.07009	3.76898	0.910391	0.869025	0.840623	0.81242	0.221994	18.611
TCGA-E2-A15M	-2.50013	0.338928	2.00645	1.96276	0.932352	0.840298	0.734116	2.31259	2.28995	0.483702	0.483702	1.58242	0.064748	3.87536	0.913286	0.871232	0.845232	0.819964	0.257072	17.7634	0.921364	0.7995	0.675474	2.33107	2.31418	0.299751	0.299751	1.52465	0.049523	2.97672	0.93459	0.889234	0.871188	0.854955	2.37253	9.67191
TCGA-E2-A15O	0.0670784	-0.00727502	0.174461	0.171911	0.947003	0.852919	0.674846	2.11108	2.08233	0.490946	0.490946	1.55234	0.07877	2.74776	0.905581	0.87106	0.843207	0.812225	0.175607	15.2535	0.943501	0.853233	0.679347	2.0672	2.0359	0.507356	0.507356	1.55539	0.084195	3.15503	0.901708	0.861942	0.822953	0.779637	0.277918	15.7111
TCGA-E2-A15P	0.35285	-0.0464439	0.244656	0.239056	0.945947	0.794648	0.706179	2.02792	2.00477	0.476142	0.476142	1.54132	0.066158	3.13649	0.914591	0.864093	0.825206	0.781547	1.14651	12.2666	0.942394	0.845752	0.696333	2.13684	2.10966	0.480535	0.480535	1.56229	0.075654	2.74073	0.909721	0.875654	0.85008	0.821536	1.48932	9.87599
TCGA-E2-A15R	-0.389736	0.0543433	0.465605	0.436094	0.939626	0.843146	0.719212	2.18636	2.15996	0.484742	0.484742	1.57499	0.073688	3.07175	0.908916	0.871951	0.845411	0.817709	1.41376	11.8102	0.928748	0.810112	0.730619	2.20168	2.18136	0.453805	0.453805	1.56446	0.059132	3.53566	0.921197	0.874707	0.84582	0.815405	2.00649	9.04859
TCGA-E2-A15S	0.162639	-0.0223736	0.136652	0.125189	0.942263	0.622902	0.645266	2.27789	2.27159	0.329404	0.329404	1.39639	0.020211	3.5778	0.966759	0.894802	0.864698	0.842509	0.306489	16.1107	0.939305	0.802445	0.712093	2.07877	2.05599	0.455077	0.455077	1.54918	0.065416	3.24015	0.913351	0.866329	0.831409	0.792391	0.788322	11.6722
TCGA-E2-A15T	-1.49952	0.19733	1.05752	0.958515	0.928553	0.824836	0.668969	2.26004	2.23731	0.423816	0.423816	1.534	0.064539	3.43368	0.915687	0.873401	0.84745	0.822077	0.124356	18.856	0.946773	0.513487	0.654763	1.78598	1.77227	0.288389	0.288389	1.31884	0.04172	5.55373	0.928071	0.792026	0.667662	0.565661	1.5682	26.9255
TCGA-E2-A1AZ	-0.686269	0.102717	0.70453	0.594955	0.93318	0.824216	0.68936	2.18884	2.16551	0.441538	0.441538	1.54671	0.065789	3.21812	0.912719	0.871188	0.84337	0.814927	0.223321	16.2169	0.936614	0.727442	0.726348	2.1757	2.16097	0.443154	0.443154	1.51517	0.04471	3.94378	0.933575	0.872012	0.837452	0.80371	1.30502	12.9599
TCGA-E2-A1B0	-0.235508	0.0312441	0.207234	0.216437	0.933261	0.756283	0.682192	2.15203	2.13419	0.423656	0.423656	1.50482	0.052236	4.30042	0.920426	0.860448	0.819761	0.780066	0.110261	20.8025	0.934326	0.714836	0.691754	2.1132	2.09755	0.412521	0.412521	1.48638	0.046654	5.19108	0.923758	0.850399	0.798507	0.749267	0.154219	22.1158
TCGA-E2-A1B1	0.162522	-0.0194375	0.166726	0.154917	0.935661	0.780084	0.689596	2.1158	2.09402	0.448394	0.448394	1.52296	0.062252	5.02139	0.910871	0.843968	0.792261	0.744213	0.20809	23.4448	0.934359	0.807244	0.68601	2.09644	2.07179	0.457865	0.457865	1.53556	0.069665	4.02791	0.910775	0.85451	0.808364	0.763333	0.160182	19.4043
TCGA-E2-A1B4	-0.116488	0.0114625	0.201767	0.189698	0.932269	0.8183	0.709029	2.22663	2.20403	0.464113	0.464113	1.5558	0.064405	4.11006	0.913691	0.864886	0.831336	0.79858	0.141008	19.2567	0.941393	0.812676	0.690619	2.24214	2.21932	0.456142	0.456142	1.54138	0.064713	5.63356	0.909223	0.847996	0.803887	0.764181	0.252431	25.2563
TCGA-E2-A1B5	-0.158785	0.0260826	0.28219	0.27078	0.933262	0.856053	0.681443	2.21431	2.18471	0.462261	0.462261	1.55816	0.080428	4.54998	0.902934	0.855662	0.813824	0.773711	0.301019	24.1723	0.932384	0.834407	0.689835	2.15519	2.12803	0.467111	0.467111	1.55235	0.075285	3.40365	0.90804	0.865638	0.831752	0.796863	0.208759	16.8829
TCGA-E2-A1B6	0.258151	-0.0321635	0.21408	0.188547	0.936709	0.809939	0.685867	2.1827	2.15944	0.445797	0.445797	1.53692	0.065741	5.25168	0.908074	0.847254	0.799608	0.755417	0.356552	25.2196	0.939248	0.835421	0.667306	2.21763	2.19183	0.432596	0.432596	1.53846	0.0716	4.58484	0.907982	0.857817	0.817327	0.77891	0.230104	23.7838
TCGA-E2-A1BC	0.257107	-0.03268	0.193252	0.177821	0.935608	0.815581	0.662865	2.23186	2.21111	0.377866	0.377866	1.52512	0.059396	3.4807	0.917857	0.869204	0.841703	0.815349	0.230016	17.6618	0.929887	0.854442	0.679782	2.2123	2.18284	0.432133	0.432133	1.55628	0.080493	3.32736	0.90285	0.863874	0.834306	0.805364	0.294881	17.5269
TCGA-E2-A1BD	0.165008	-0.0235269	0.142016	0.158375	0.938198	0.72876	0.709539	2.19108	2.17707	0.405835	0.405835	1.50579	0.042601	3.78701	0.934642	0.872915	0.841066	0.810604	0.296877	16.7824	0.942055	0.827469	0.664927	2.005	1.97479	0.456308	0.456308	1.53275	0.081912	3.48818	0.901657	0.849184	0.797029	0.742352	0.096796	18.256
TCGA-E2-A1IE	-0.667854	0.0933079	0.630534	0.618982	0.939855	0.515222	0.629307	1.79601	1.7858	0.25769	0.25769	1.30308	0.030892	3.12594	0.936365	0.849281	0.784885	0.707467	0.138326	14.9968	0.93913	0.316037	0.633769	1.85303	1.84877	0.143006	0.143006	1.0939	0.013241	2.85163	0.972709	0.87202	0.822763	0.759348	0.139054	10.6077
TCGA-E2-A1IF	-0.00713109	0.00145595	0.0729799	0.0935684	0.931836	0.366529	0.620077	1.54223	1.53388	0.131594	0.131594	1.14878	0.025979	2.90434	0.943457	0.819076	0.6745	0.508771	0.095573	14.5509	0.929865	0.386695	0.646716	1.51443	1.5042	0.153802	0.153802	1.19031	0.031543	2.72429	0.937317	0.816804	0.656128	0.470756	0.149527	11.4799
TCGA-E2-A1IG	0.0313879	-0.0047858	0.0862184	0.0913359	0.943791	0.435976	0.623267	1.61192	1.59936	0.190499	0.190499	1.22636	0.037098	2.7279	0.925659	0.827623	0.721908	0.589389	0.078328	14.8896	0.942197	0.471189	0.623409	1.61896	1.60428	0.208803	0.208803	1.26019	0.042835	2.77245	0.921414	0.828089	0.721073	0.586613	0.089524	13.7952
TCGA-E2-A1IH	-0.00339717	-0.00220278	0.167467	0.179001	0.940551	0.510114	0.610798	1.82712	1.80805	0.247145	0.247145	1.28579	0.049662	3.35808	0.901387	0.813661	0.767676	0.710801	0.113561	15.3354	0.936678	0.423149	0.642521	1.91245	1.90733	0.165892	0.165892	1.22661	0.016071	2.81875	0.963758	0.871086	0.833247	0.785312	0.106821	12.5538
TCGA-E2-A1II	0.00442986	-0.00124957	0.0371914	0.0382136	0.896684	0.340502	0.580954	1.45169	1.44285	0.048605	0.048605	1.08849	0.027107	2.57213	0.942402	0.811898	0.624176	0.406999	0.102177	12.433	0.918249	0.417934	0.62179	1.61749	1.60706	0.191321	0.191321	1.20698	0.031647	3.45388	0.934473	0.809336	0.678716	0.540957	0.073831	17.5081
TCGA-E2-A1IJ	0.000559432	-0.00134642	0.0790591	0.0806827	0.924219	0.359999	0.618738	1.52275	1.51406	0.09573	0.09573	1.14003	0.02696	2.77694	0.941259	0.814738	0.661859	0.488153	0.089795	14.3832	0.933925	0.375112	0.64078	1.53735	1.52691	0.151638	0.151638	1.1731	0.031564	2.46163	0.932203	0.829545	0.693804	0.518393	0.163015	11.0354
TCGA-E2-A1IK	0.146334	-0.0227463	0.166542	0.184387	0.93741	0.433356	0.641379	1.63259	1.62287	0.209059	0.209059	1.23619	0.030019	3.06522	0.938401	0.829265	0.714922	0.581258	0.092562	14.3621	0.928043	0.535034	0.658973	1.92437	1.91536	0.293728	0.293728	1.33948	0.027355	3.36068	0.941275	0.859948	0.814319	0.758955	0.124855	13.6691
TCGA-E2-A1IL	0.112286	-0.0181349	0.121781	0.15349	0.939907	0.197198	0.59148	1.76329	1.75922	0.094251	0.094251	0.859068	0.012564	2.52096	0.980239	0.894828	0.81565	0.732298	0.101016	12.4827	0.933851	0.509099	0.640461	1.74465	1.73393	0.220639	0.220639	1.30552	0.032823	2.92347	0.936966	0.84978	0.772737	0.675124	0.093873	13.4072
TCGA-E2-A1IN	-0.065489	0.0109404	0.09651	0.0989361	0.932649	0.502234	0.658591	1.88082	1.87374	0.153336	0.153336	1.31175	0.022173	2.62072	0.950367	0.871676	0.832861	0.781287	0.207928	11.2762	0.939754	0.518719	0.674661	1.85714	1.84862	0.289676	0.289676	1.33624	0.026673	3.42702	0.946215	0.858089	0.797604	0.72498	0.20372	12.6941
TCGA-E2-A1IO	0.00845637	-0.000720301	0.0578131	0.0672865	0.921757	0.364444	0.62996	1.53248	1.52442	0.106258	0.106258	1.15317	0.025367	2.62142	0.945693	0.826226	0.677957	0.501758	0.129589	12.1855	0.940704	0.349981	0.608761	1.44403	1.43419	0.139681	0.139681	1.12072	0.030314	2.52721	0.939605	0.806504	0.605578	0.387846	0.126919	11.1796
TCGA-E2-A1IU	-0.109203	0.0163549	0.111384	0.109638	0.925755	0.497373	0.653555	1.85102	1.84317	0.151081	0.151081	1.30419	0.024265	2.53435	0.947785	0.870632	0.830309	0.773163	0.248186	9.22548	0.935949	0.372099	0.640576	1.53041	1.52121	0.157678	0.157678	1.16946	0.028453	2.82637	0.939835	0.818498	0.665359	0.491916	0.11421	13.6241
TCGA-E2-A1L6	-0.342564	0.0551444	0.389498	0.395939	0.933464	0.532846	0.617091	1.56702	1.54614	0.183381	0.183381	1.30918	0.05944	2.63566	0.906907	0.817314	0.68654	0.530199	0.062781	15.8563	0.940318	0.514533	0.671497	1.95275	1.94659	0.285364	0.285364	1.33068	0.019634	3.32187	0.957383	0.869021	0.825411	0.775285	0.155272	13.9046
TCGA-E2-A1L7	0.0878687	-0.0142437	0.223864	0.237329	0.934319	0.377874	0.623414	1.47266	1.46216	0.179352	0.179352	1.16435	0.032346	2.69939	0.935035	0.804315	0.62102	0.421422	0.106769	12.8949	0.932684	0.353079	0.592878	1.53453	1.52617	0.103487	0.103487	1.11306	0.02571	2.85332	0.944561	0.816312	0.660447	0.48911	0.068852	15.5743
TCGA-E2-A1L8	-0.126558	0.0189113	0.172987	0.179498	0.941548	0.476507	0.596753	1.73377	1.7133	0.224181	0.224181	1.24609	0.052813	3.3857	0.897133	0.802785	0.73673	0.65166	0.082763	16.979	0.935172	0.426991	0.631627	1.85475	1.84774	0.222553	0.222553	1.22311	0.021188	3.57869	0.951406	0.8511	0.790979	0.720995	0.133376	15.3203
TCGA-E2-A1L9	-0.0623285	0.0118477	0.109065	0.114919	0.934879	0.440943	0.631512	1.89267	1.88753	0.156771	0.156771	1.23699	0.016049	2.51946	0.963903	0.876131	0.84222	0.797254	0.139259	10.4723	0.939051	0.44423	0.67405	1.89548	1.88933	0.254441	0.254441	1.26853	0.019365	3.41787	0.959457	0.865128	0.809564	0.747225	0.458423	12.6547
TCGA-E2-A1LA	0.207341	-0.0283228	0.28434	0.309433	0.930031	0.415883	0.617458	1.48641	1.47449	0.190406	0.190406	1.2018	0.036338	2.55404	0.93338	0.817949	0.6446	0.43969	0.207317	10.183	0.935762	0.458889	0.673353	1.71518	1.70503	0.195075	0.195075	1.28218	0.03136	2.88343	0.941277	0.846025	0.765866	0.665781	2.33206	8.93443
TCGA-E2-A1LB	-0.0227111	0.00315918	0.0900864	0.133982	0.938677	0.460217	0.624872	1.54739	1.53178	0.162554	0.162554	1.25098	0.045752	2.51921	0.918245	0.825268	0.700412	0.537816	0.076649	13.4072	0.943083	0.502721	0.62895	1.59296	1.57502	0.217295	0.217295	1.29217	0.051606	2.61135	0.912956	0.821797	0.706376	0.561978	0.095077	13.2681
TCGA-E2-A1LE	-0.235891	0.0294014	0.33349	0.284252	0.891259	0.66207	0.589994	1.63547	1.6232	0.299587	0.299587	1.38398	0.036356	1.8782	0.954538	0.915723	0.829658	0.676327	0.060945	4.59563	0.898996	0.625515	0.579381	1.58186	1.57002	0.290631	0.290631	1.35143	0.035162	2.00958	0.9562	0.906619	0.775101	0.575452	0.992495	2.94978
TCGA-E2-A1LG	-0.0792874	0.00959169	0.146404	0.17	0.937758	0.612716	0.701688	1.95646	1.9445	0.352269	0.352269	1.42563	0.036199	3.23075	0.931194	0.85937	0.818163	0.768891	0.86439	10.9632	0.944397	0.570212	0.675433	1.93711	1.92735	0.3344	0.3344	1.37784	0.030245	3.60493	0.941928	0.861071	0.808892	0.747014	0.147325	13.5835
TCGA-E2-A1LH	-0.0804093	0.011333	0.149833	0.154298	0.942686	0.500395	0.629057	1.65153	1.63589	0.229883	0.229883	1.29023	0.045426	3.44812	0.91616	0.811067	0.70639	0.592879	0.073951	17.8209	0.94123	0.491777	0.643381	1.78209	1.77099	0.251465	0.251465	1.29246	0.033109	3.18665	0.932268	0.843227	0.774882	0.69222	0.095063	15.2339
TCGA-E2-A1LI	-0.112771	0.0156449	0.141125	0.137346	0.92083	0.557994	0.655905	1.67781	1.66108	0.145023	0.145023	1.3557	0.049011	2.80132	0.915449	0.837472	0.74887	0.636254	0.108371	13.3416	0.926998	0.55245	0.664748	1.74056	1.72598	0.214637	0.214637	1.35718	0.042974	3.23674	0.920898	0.83728	0.751769	0.64754	0.134607	13.3127
TCGA-E2-A1LK	-0.0315544	0.00434626	0.0541813	0.0500419	0.925191	0.532821	0.6235	2.00474	1.99866	0.12221	0.12221	1.31364	0.018736	2.52741	0.957995	0.880162	0.856448	0.827903	0.1871	10.8586	0.938536	0.50597	0.642216	1.80598	1.79359	0.218553	0.218553	1.30403	0.036464	3.55389	0.929516	0.843345	0.764792	0.670226	0.063615	15.8939
TCGA-E2-A1LL	0.140998	-0.0242081	0.23253	0.255102	0.929219	0.364042	0.627068	1.54396	1.53617	0.126384	0.126384	1.15069	0.024512	2.69164	0.947878	0.832966	0.695639	0.52356	0.155495	11.8072	0.933179	0.282543	0.577964	1.45851	1.45238	0.071098	0.071098	1.00521	0.019109	2.21091	0.954116	0.834098	0.674744	0.453567	0.074408	11.2334
TCGA-E2-A1LS	0.047129	-0.00603687	0.131279	0.127583	0.935897	0.518105	0.631875	2.10666	2.09699	0.163865	0.163865	1.30728	0.027259	5.55815	0.944922	0.84821	0.798798	0.755163	0.832578	14.5912	0.944109	0.486615	0.612513	1.65396	1.63758	0.215835	0.215835	1.26653	0.046871	3.46749	0.916999	0.813561	0.693722	0.559302	0.093421	15.4028
TCGA-E2-A2P5	-0.00600745	0.00138291	0.139265	0.135266	0.893469	0.677558	0.598281	1.63883	1.62634	0.319239	0.319239	1.40008	0.037076	1.89279	0.953937	0.91468	0.826017	0.673356	0.315175	3.1991	0.894167	0.660871	0.554394	1.51674	1.50311	0.283975	0.283975	1.35616	0.039854	1.93326	0.952601	0.894173	0.718633	0.481489	0.060931	3.80695
TCGA-E2-A2P6	-0.196234	0.0265663	0.233789	0.217322	0.893366	0.663896	0.589602	1.56563	1.55274	0.302947	0.302947	1.38489	0.038009	1.83906	0.953187	0.906707	0.782598	0.5805	0.196347	3.05485	0.895009	0.617752	0.564496	1.50376	1.49109	0.270825	0.270825	1.3347	0.037363	1.99359	0.952545	0.883077	0.693535	0.457758	0.712281	3.08466
TCGA-E2-A3DX	0.1866	-0.0225222	0.168569	0.162366	0.89963	0.533731	0.577477	1.4898	1.47872	0.241847	0.241847	1.28108	0.03284	1.81698	0.954254	0.890965	0.713437	0.462106	0.061602	4.40049	0.889492	0.594974	0.57585	1.55996	1.54871	0.252655	0.252655	1.32703	0.033808	1.81523	0.957006	0.90998	0.784631	0.575547	0.092843	3.08327
TCGA-E2-A56Z	-2.47999	0.282543	2.15831	1.88366	0.88469	0.708009	0.588496	1.82413	1.81257	0.312047	0.312047	1.41201	0.034481	1.85278	0.960031	0.936106	0.899804	0.836084	2.43868	2.84706	0.897293	0.43136	0.592788	1.60196	1.59429	0.198355	0.198355	1.19997	0.023475	2.10476	0.96245	0.902572	0.775397	0.590064	0.136348	3.69158
TCGA-E2-A570	-2.50451	0.283952	1.70558	1.47964	0.878205	0.704933	0.59261	1.81817	1.80667	0.305984	0.305984	1.41314	0.034233	1.82756	0.960122	0.935169	0.898332	0.834993	1.46024	3.04141	0.896711	0.460381	0.549872	1.67432	1.66809	0.212869	0.212869	1.19561	0.019078	1.96838	0.970423	0.927296	0.843579	0.695198	0.059311	5.39685
TCGA-E2-A572	-0.0384785	0.00516727	0.381003	0.378866	0.851615	0.751302	0.615745	1.60965	1.59572	0.360149	0.360149	1.45744	0.040722	2.03528	0.958381	0.903837	0.778306	0.599711	0.059836	3.56204	0.850364	0.750733	0.613608	1.66736	1.65365	0.357663	0.357663	1.4556	0.04011	2.11318	0.960029	0.914686	0.814258	0.665941	0.059791	3.14197
TCGA-E2-A573	0.38733	-0.0518817	0.279766	0.282516	0.895955	0.459368	0.59396	1.60865	1.60079	0.212925	0.212925	1.22814	0.024035	1.93388	0.962563	0.914904	0.8132	0.640455	1.65921	2.91762	0.886201	0.700614	0.590285	1.67063	1.65776	0.291343	0.291343	1.40877	0.038092	1.87365	0.955884	0.920303	0.843454	0.706467	0.295258	3.69057
TCGA-E2-A574	-0.0203418	0.00340262	0.382301	0.215017	0.880541	0.704333	0.592701	1.71259	1.6995	0.310459	0.310459	1.41284	0.03853	1.8426	0.955839	0.924199	0.864901	0.756302	0.574412	3.5316	0.885688	0.708327	0.607171	1.6879	1.67485	0.326246	0.326246	1.42577	0.038604	2.21555	0.955749	0.913124	0.815571	0.668101	1.19999	2.88801
TCGA-E2-A576	-0.124625	0.0136695	0.304176	0.268253	0.846394	0.735009	0.597604	1.74012	1.72711	0.328128	0.328128	1.43493	0.0383	2.03592	0.961861	0.925158	0.853779	0.741248	0.194824	5.80847	0.840003	0.739827	0.629346	1.64206	1.62811	0.357329	0.357329	1.46025	0.040782	2.30836	0.956184	0.894763	0.767981	0.605892	0.06046	4.16708
TCGA-E9-A1N3	-0.0190488	0.00429735	0.0713166	0.0861225	0.931323	0.466703	0.642279	1.54595	1.52965	0.136128	0.136128	1.26899	0.047653	2.51086	0.914216	0.818805	0.690932	0.530803	0.097931	12.799	0.943136	0.503447	0.64787	1.64401	1.62785	0.269631	0.269631	1.30567	0.046884	2.59153	0.916004	0.834534	0.738814	0.609849	0.135238	11.274
TCGA-E9-A1N4	0.0307654	-0.00472631	0.0602367	0.0616686	0.940311	0.550154	0.669139	2.01791	2.00928	0.315684	0.315684	1.35823	0.025966	3.59344	0.943417	0.860578	0.824487	0.783488	0.139312	14.8665	0.932826	0.587228	0.664162	1.78805	1.77319	0.264473	0.264473	1.38331	0.043925	3.06913	0.921529	0.846643	0.779492	0.694507	0.208031	11.7862
TCGA-E9-A1N5	0.0875546	-0.01328	0.126346	0.135345	0.929273	0.351449	0.634356	1.54553	1.53813	0.108896	0.108896	1.14042	0.023232	2.70138	0.945245	0.824043	0.685512	0.523827	0.081117	14.5998	0.940744	0.368595	0.606719	1.55407	1.54406	0.126303	0.126303	1.14176	0.029959	2.75501	0.934741	0.820714	0.697708	0.54902	0.066565	14.9785
TCGA-E9-A1N8	-0.0177767	0.00299612	0.107212	0.10834	0.926108	0.311715	0.555092	1.54125	1.53531	0.085201	0.085201	1.03035	0.01841	2.48382	0.958468	0.840755	0.714955	0.547402	0.070262	13.8058	0.942127	0.339545	0.598981	1.54368	1.53529	0.125832	0.125832	1.10054	0.025849	3.17901	0.946474	0.811786	0.642977	0.466283	0.074908	14.2747
TCGA-E9-A1N9	0.0691322	-0.00984054	0.285849	0.198701	0.941667	0.414531	0.617205	1.66115	1.65071	0.187796	0.187796	1.20021	0.030944	2.86439	0.93243	0.831932	0.742907	0.633295	0.083176	15.1293	0.93383	0.420457	0.60928	1.4662	1.45061	0.121967	0.121967	1.20077	0.045608	2.65952	0.91964	0.800246	0.604247	0.396384	0.084753	11.8646
TCGA-E9-A1NA	-0.00525949	0.000848179	0.0819254	0.112131	0.929118	0.308307	0.590917	1.55512	1.54978	0.078129	0.078129	1.05274	0.016908	2.39349	0.961623	0.84659	0.722043	0.557902	0.076737	13.096	0.925966	0.356669	0.606378	1.47324	1.46274	0.083226	0.083226	1.12724	0.031981	2.70303	0.93541	0.798126	0.601946	0.403526	0.113381	11.9479
TCGA-E9-A1NC	0.17817	-0.0287219	0.407353	0.478987	0.927476	0.4859	0.646392	1.63204	1.61739	0.236679	0.236679	1.28927	0.043239	3.06135	0.918663	0.821364	0.709806	0.578472	0.09594	14.4555	0.916133	0.600299	0.670822	1.74121	1.71653	0.159713	0.159713	1.3972	0.066818	5.00971	0.887682	0.770513	0.665567	0.565535	0.126978	18.0413
TCGA-E9-A1ND	-0.141433	0.0255003	0.411916	0.580419	0.947377	0.484014	0.642531	1.7312	1.71739	0.203099	0.203099	1.28498	0.039993	4.14243	0.923111	0.810388	0.71726	0.619381	0.07526	16.1911	0.92467	0.346939	0.591108	1.52051	1.51218	0.087173	0.087173	1.10415	0.025636	2.76269	0.94518	0.821727	0.671531	0.491294	0.096923	13.7399
TCGA-E9-A1NE	0.0218777	-0.00308036	0.086399	0.0841162	0.941821	0.562063	0.659895	1.90825	1.89882	0.314827	0.314827	1.36149	0.028999	3.23827	0.939602	0.858475	0.810968	0.755356	0.129849	14.4885	0.9388	0.580887	0.679426	2.00375	1.994	0.337395	0.337395	1.38846	0.029703	3.60237	0.937063	0.859165	0.819855	0.775263	0.157644	14.7783
TCGA-E9-A1NF	0.151506	-0.0248105	0.184359	0.235059	0.938638	0.228479	0.605844	1.84265	1.83876	0.110533	0.110533	0.933435	0.012065	2.67716	0.981563	0.899028	0.831789	0.769006	0.106185	12.2208	0.940422	0.4625	0.619295	1.75061	1.73908	0.171068	0.171068	1.24924	0.033422	3.31254	0.932009	0.835231	0.758811	0.669849	0.069278	16.3551
TCGA-E9-A1NG	0.036838	-0.00575474	0.0780802	0.0931964	0.937329	0.425516	0.644993	1.70539	1.69727	0.18367	0.18367	1.2307	0.024955	2.67074	0.943622	0.852968	0.779113	0.679431	0.09096	13.0128	0.943147	0.549875	0.671662	1.93075	1.92225	0.327331	0.327331	1.35964	0.026443	3.41044	0.94377	0.858226	0.811093	0.756948	0.189555	14.3167
TCGA-E9-A1NH	-0.0196787	0.00156231	0.0907634	0.0918885	0.937775	0.425216	0.608122	1.7584	1.75044	0.158891	0.158891	1.20483	0.023787	3.01747	0.947104	0.850126	0.785345	0.707749	0.075072	15.575	0.93746	0.472887	0.628671	1.90373	1.89594	0.213395	0.213395	1.26541	0.023154	3.33823	0.948883	0.857314	0.81055	0.757533	0.086276	15.7577
TCGA-E9-A1NI	-0.0888706	0.0111743	0.25162	0.264703	0.936878	0.462919	0.641038	1.76195	1.75275	0.201249	0.201249	1.26462	0.027901	2.6274	0.940495	0.858419	0.799046	0.715045	0.138803	12.3461	0.928144	0.495549	0.698358	1.72766	1.71104	0.157884	0.157884	1.33139	0.047488	5.34147	0.905395	0.773321	0.660902	0.556841	0.13447	16.5632
TCGA-E9-A1QZ	0.0232914	-0.00313617	0.0797904	0.0899159	0.935358	0.40792	0.620713	1.64571	1.63659	0.165254	0.165254	1.19569	0.027689	2.60174	0.940323	0.847225	0.759372	0.638023	0.069142	14.2975	0.929361	0.454228	0.636106	1.69734	1.68737	0.187271	0.187271	1.25303	0.030254	2.49064	0.937997	0.856506	0.78851	0.687931	0.124559	11.0686
TCGA-E9-A1R0	0.0164786	-0.00336466	0.103336	0.115241	0.942931	0.51022	0.652452	1.93129	1.92258	0.271141	0.271141	1.31453	0.025992	3.28337	0.943433	0.856136	0.813107	0.764223	0.14023	15.2778	0.942861	0.511612	0.636087	1.78102	1.76224	0.259185	0.259185	1.30468	0.051402	5.49066	0.900785	0.777974	0.685759	0.606089	0.193384	25.2979
TCGA-E9-A1R2	0.0188697	-0.00211883	0.0914345	0.123744	0.943028	0.503966	0.629628	1.67879	1.66421	0.233235	0.233235	1.29371	0.042349	2.80764	0.920501	0.832783	0.746542	0.639586	0.091364	14.6021	0.943192	0.523457	0.631701	1.66674	1.65008	0.245094	0.245094	1.31162	0.048238	3.09495	0.915851	0.823823	0.722455	0.600944	0.113809	14.3876
TCGA-E9-A1R3	0.0580134	-0.00893325	0.0923092	0.0974105	0.936066	0.539032	0.68285	1.73294	1.71955	0.317566	0.317566	1.35817	0.040522	3.00378	0.92478	0.844163	0.765238	0.665824	0.130099	11.5939	0.934699	0.589415	0.686007	1.72799	1.7105	0.342839	0.342839	1.39898	0.051233	3.14442	0.913723	0.835487	0.747176	0.639759	0.168481	11.9171
TCGA-E9-A1R4	0.072545	-0.0132489	0.120041	0.131211	0.942515	0.492879	0.634056	1.77747	1.76827	0.242365	0.242365	1.28709	0.028049	3.15293	0.940624	0.847717	0.78104	0.701439	0.095306	15.0258	0.941606	0.519655	0.623363	1.73615	1.72284	0.209727	0.209727	1.30268	0.039007	2.72343	0.926353	0.845255	0.777358	0.68857	0.114188	13.6535
TCGA-E9-A1R5	0.0195941	-0.00358088	0.0856227	0.105349	0.941068	0.562316	0.673584	2.0182	2.0105	0.310469	0.310469	1.3706	0.023865	3.47598	0.947768	0.864387	0.828409	0.789114	0.129628	13.9632	0.938128	0.581466	0.654845	1.93297	1.92056	0.298437	0.298437	1.37289	0.036577	4.08083	0.928424	0.841785	0.783536	0.72213	0.081137	17.993
TCGA-E9-A1R6	0.0199224	-0.00336734	0.0845901	0.0942263	0.942215	0.473022	0.634942	1.72836	1.7188	0.232159	0.232159	1.26984	0.029173	2.97227	0.938762	0.845306	0.770722	0.678317	0.096498	14.1445	0.943777	0.487697	0.627939	1.73275	1.72173	0.231007	0.231007	1.27829	0.03304	3.17908	0.933761	0.837199	0.754013	0.656096	0.099161	15.3162
TCGA-E9-A1R7	-0.128438	0.0189041	0.182614	0.166207	0.937819	0.311229	0.601829	1.59823	1.59132	0.09863	0.09863	1.06478	0.020992	3.04989	0.948715	0.82447	0.715883	0.589088	0.065097	17.07	0.94233	0.305932	0.640967	1.58004	1.57282	0.146139	0.146139	1.08469	0.022216	2.92481	0.948588	0.82945	0.697431	0.537488	0.223198	10.9261
TCGA-E9-A1RA	-0.994432	0.154268	0.951472	1.01582	0.942325	0.431243	0.618535	1.69566	1.68519	0.180082	0.180082	1.21831	0.030939	3.30806	0.932816	0.827567	0.741951	0.64554	0.067452	17.6355	0.926768	0.199489	0.576271	1.74304	1.73959	0.088719	0.088719	0.852772	0.010828	2.21362	0.984181	0.910134	0.833843	0.750074	0.164027	8.31401
TCGA-E9-A1RB	0.0176221	-0.0033497	0.144067	0.144543	0.945047	0.513009	0.648971	1.7342	1.72162	0.26222	0.26222	1.31458	0.037718	2.85393	0.927114	0.844047	0.768924	0.673749	0.089912	14.1648	0.937051	0.559812	0.611899	1.79652	1.78286	0.211316	0.211316	1.32695	0.039637	3.29434	0.925227	0.84039	0.77179	0.685533	0.133706	14.3147
TCGA-E9-A1RC	-0.00164525	0.000409928	0.081931	0.0835556	0.94297	0.529408	0.651507	1.75745	1.74444	0.281923	0.281923	1.32994	0.038747	2.72412	0.926563	0.851173	0.78733	0.700697	0.147124	12.022	0.942933	0.522813	0.632348	1.69995	1.68388	0.266674	0.266674	1.31153	0.046377	2.94779	0.919609	0.839285	0.750012	0.634609	0.132641	11.8824
TCGA-E9-A1RD	0.00844322	-0.00110034	0.055044	0.0597368	0.943811	0.470634	0.634894	1.81109	1.80174	0.22956	0.22956	1.26761	0.027658	3.08229	0.938727	0.849728	0.792358	0.72146	0.087376	15.2009	0.943299	0.501643	0.639605	1.77505	1.76333	0.26122	0.26122	1.29853	0.034676	2.97867	0.931448	0.84704	0.781169	0.697691	0.129726	13.7035
TCGA-E9-A1RE	0.179796	-0.0271989	0.246839	0.249145	0.928676	0.24093	0.621891	1.63721	1.63263	0.088768	0.088768	0.967832	0.014144	2.71077	0.970132	0.849966	0.747191	0.614729	0.32521	11.5215	0.948854	0.500925	0.633844	1.8295	1.81759	0.236647	0.236647	1.29398	0.034941	3.37656	0.932064	0.844407	0.778315	0.699542	0.067824	16.5875
TCGA-E9-A1RF	-0.00469414	0.00104988	0.0431972	0.0536724	0.941712	0.512631	0.626259	1.94181	1.93331	0.234477	0.234477	1.29879	0.025293	3.49837	0.944528	0.854521	0.808809	0.759331	0.078023	17.6758	0.949718	0.524266	0.656908	1.59416	1.57472	0.286092	0.286092	1.32928	0.055807	3.27324	0.906751	0.800289	0.662849	0.513374	0.143151	13.9303
TCGA-E9-A1RG	-0.00088458	8.06745e-05	0.112122	0.117146	0.94023	0.428286	0.603891	1.58374	1.57104	0.155887	0.155887	1.20492	0.037254	2.55652	0.926178	0.833	0.729418	0.591663	0.068494	14.2585	0.940069	0.392742	0.600514	1.50685	1.49297	0.123914	0.123914	1.16486	0.040144	2.67713	0.922218	0.808381	0.658223	0.477584	0.079337	13.1634
TCGA-E9-A1RH	-0.0315461	0.00424609	0.126125	0.11608	0.928392	0.488843	0.644747	1.7063	1.6947	0.192689	0.192689	1.29079	0.035093	2.67637	0.931738	0.850531	0.775497	0.672192	0.122566	12.2976	0.93176	0.444682	0.642699	1.71128	1.70183	0.182581	0.182581	1.24828	0.028778	2.70722	0.941728	0.85679	0.782249	0.675995	0.123292	10.9085
TCGA-E9-A1RI	0.0564781	-0.00788163	0.0903808	0.0934419	0.930318	0.396704	0.64017	1.65391	1.64496	0.164932	0.164932	1.19699	0.027207	2.6513	0.941035	0.846422	0.758054	0.636293	0.109612	13.0067	0.932766	0.469516	0.652987	1.7617	1.75206	0.214305	0.214305	1.27878	0.02929	3.04048	0.937948	0.849042	0.778192	0.689217	0.08322	14.1901
TCGA-E9-A226	-0.0126549	0.00161321	0.0710211	0.0561555	0.93989	0.412645	0.628592	1.7963	1.79047	0.156858	0.156858	1.20617	0.018154	2.50241	0.960085	0.869555	0.823615	0.759877	0.108123	11.8545	0.94316	0.432593	0.625306	1.65539	1.64532	0.18524	0.18524	1.2244	0.030414	2.66037	0.938441	0.849193	0.759927	0.634187	0.091518	11.9295
TCGA-E9-A227	-0.113491	0.0166724	0.292239	0.318961	0.94218	0.507933	0.648166	1.46968	1.44844	0.256283	0.256283	1.30972	0.061106	2.68092	0.903573	0.789084	0.602951	0.405181	0.10661	12.6785	0.943488	0.496847	0.633921	1.93948	1.93145	0.253576	0.253576	1.29048	0.023891	2.99975	0.948276	0.863325	0.827796	0.785104	0.118373	13.6665
TCGA-E9-A228	-0.00714607	0.00367102	0.12141	0.117612	0.932122	0.424986	0.640075	1.68483	1.67671	0.134704	0.134704	1.22683	0.025219	2.30469	0.945285	0.860702	0.79728	0.698007	0.223616	10.1725	0.94318	0.475928	0.647058	1.73049	1.72033	0.241369	0.241369	1.28071	0.030796	2.98691	0.937387	0.849476	0.767046	0.659964	0.107568	12.0616
TCGA-E9-A229	0.0255121	-0.0033829	0.085592	0.0823563	0.945292	0.485603	0.639728	1.75727	1.74662	0.25104	0.25104	1.2845	0.031925	3.17682	0.932695	0.841599	0.768794	0.681947	0.086585	15.3325	0.939518	0.485519	0.653678	1.71917	1.70821	0.224155	0.224155	1.2938	0.033309	3.08118	0.932708	0.840772	0.753548	0.649274	0.083429	15.0988
TCGA-E9-A22A	0.0916683	-0.0117629	0.181155	0.183534	0.931376	0.437306	0.659592	1.58849	1.57548	0.156678	0.156678	1.25229	0.038812	2.98224	0.92112	0.815915	0.691286	0.546789	0.093995	15.1196	0.940639	0.538237	0.637168	1.87756	1.86721	0.268597	0.268597	1.32745	0.030961	2.79379	0.938554	0.863168	0.82292	0.768998	0.306747	11.1555
TCGA-E9-A22B	-0.0709088	0.00940373	0.0911178	0.118415	0.942817	0.49814	0.628337	1.79099	1.78113	0.234579	0.234579	1.28777	0.029733	2.94288	0.937133	0.852819	0.7953	0.722116	0.118785	13.932	0.940519	0.486433	0.65091	1.77193	1.76006	0.266611	0.266611	1.29277	0.034937	2.95731	0.929491	0.846859	0.779964	0.691622	0.148002	13.1019
TCGA-E9-A22D	0.00812169	-0.00207501	0.0986102	0.0979388	0.942433	0.504553	0.636052	1.82306	1.81284	0.241307	0.241307	1.29863	0.030453	3.02436	0.936487	0.85167	0.796113	0.728049	0.094371	15.0992	0.94453	0.488324	0.607363	1.71185	1.69942	0.204394	0.204394	1.26438	0.036273	3.0297	0.928235	0.837028	0.755567	0.655729	0.076922	15.4574
TCGA-E9-A22E	-0.0222257	0.00413773	0.0824605	0.0938133	0.936662	0.357508	0.58733	1.55927	1.54588	0.096865	0.096865	1.11439	0.037133	2.78823	0.922358	0.812475	0.702682	0.567826	0.062857	16.856	0.945506	0.493546	0.639915	1.67968	1.6659	0.260059	0.260059	1.29168	0.040513	2.8134	0.924559	0.83675	0.74568	0.62827	0.142505	12.2344
TCGA-E9-A22G	-0.0168624	0.0032472	0.148558	0.15363	0.942805	0.466332	0.633029	1.57953	1.56568	0.212318	0.212318	1.26235	0.041091	2.53186	0.92389	0.831102	0.713048	0.55932	0.103612	12.8744	0.945399	0.437267	0.623523	1.63187	1.61928	0.182445	0.182445	1.22783	0.037315	3.29555	0.928774	0.820793	0.690419	0.545172	0.074639	14.612
TCGA-E9-A22H	-0.0655123	0.0127346	0.262526	0.271613	0.929234	0.539185	0.646758	1.52258	1.50172	0.170498	0.170498	1.33471	0.059926	2.77588	0.905887	0.803471	0.647383	0.471836	0.150542	13.7411	0.940223	0.418347	0.596167	1.62373	1.61357	0.151676	0.151676	1.18913	0.03028	2.47334	0.936975	0.847284	0.757704	0.630129	0.071104	13.2216
TCGA-E9-A243	-0.0185897	0.00284214	0.0827637	0.0937172	0.941733	0.51029	0.640127	1.79545	1.78559	0.269653	0.269653	1.30631	0.029876	2.97328	0.938894	0.85486	0.791364	0.709823	0.104285	13.8669	0.932568	0.461841	0.656043	1.75181	1.74285	0.21136	0.21136	1.27365	0.027511	2.97207	0.940694	0.852342	0.78168	0.690322	0.091507	13.3619
TCGA-E9-A244	0.00557551	0.000133252	0.0768531	0.0886054	0.941253	0.324476	0.578674	1.56177	1.55558	0.105743	0.105743	1.06584	0.019148	2.14447	0.954546	0.854811	0.755979	0.600598	0.067892	11.8789	0.931587	0.442266	0.647317	1.74384	1.73628	0.200926	0.200926	1.24903	0.023596	2.91799	0.948998	0.858645	0.785211	0.686496	0.11996	12.2817
TCGA-E9-A245	-0.00996162	0.00150291	0.127915	0.140622	0.941316	0.484854	0.63734	1.674	1.66022	0.246486	0.246486	1.28221	0.040583	3.1471	0.92274	0.831094	0.732094	0.615265	0.067262	16.8913	0.930592	0.444369	0.645716	1.5838	1.5691	0.141584	0.141584	1.25001	0.0431	3.19606	0.915058	0.802937	0.669493	0.526409	0.068871	17.2793
TCGA-E9-A247	-0.0497308	0.00751747	0.115843	0.141715	0.94079	0.295453	0.57212	1.54329	1.53824	0.069612	0.069612	1.0202	0.015945	2.32917	0.964325	0.850376	0.735957	0.578744	0.060904	13.8638	0.945179	0.305885	0.578056	1.49959	1.49203	0.094082	0.094082	1.03975	0.023275	2.63276	0.949546	0.826628	0.658488	0.458204	0.060616	12.4092
TCGA-E9-A248	-0.00527392	0.000469093	0.195849	0.216909	0.941232	0.434799	0.616139	1.49162	1.47677	0.188614	0.188614	1.22019	0.044146	2.58487	0.919915	0.806854	0.651282	0.470491	0.069025	14.6283	0.94495	0.436653	0.642097	1.67401	1.6649	0.186886	0.186886	1.23996	0.028266	2.77692	0.940817	0.848399	0.759334	0.640489	0.114402	13.5992
TCGA-E9-A249	-0.0414525	0.00634784	0.100081	0.108518	0.940379	0.390075	0.608226	1.61639	1.6087	0.137621	0.137621	1.16744	0.02393	2.58387	0.945543	0.842504	0.742592	0.616649	0.063574	15.3036	0.938619	0.443584	0.639013	1.68158	1.67165	0.194826	0.194826	1.24471	0.030332	2.82573	0.938498	0.844337	0.750923	0.632691	0.099413	13.3688
TCGA-E9-A24A	0.00624764	-0.00099512	0.0756659	0.0923669	0.936178	0.424637	0.638933	1.69176	1.6839	0.185582	0.185582	1.2257	0.024456	2.73203	0.945218	0.850647	0.768784	0.662973	0.093918	13.7777	0.928325	0.424256	0.653087	1.68939	1.68036	0.17959	0.17959	1.23483	0.02755	2.87698	0.938746	0.84557	0.75924	0.649176	0.090027	13.7197
TCGA-E9-A295	-0.101017	0.0132844	0.118991	0.12309	0.941814	0.439444	0.63149	1.6453	1.63542	0.170904	0.170904	1.2355	0.03031	2.59928	0.938839	0.848441	0.755081	0.629356	0.086973	13.2011	0.941929	0.444918	0.636606	1.73898	1.73056	0.226718	0.226718	1.24438	0.025814	3.22501	0.943518	0.845607	0.761393	0.660333	0.071906	15.5801
TCGA-E9-A2JS	0.0207632	-0.00342079	0.0911019	0.0949238	0.937054	0.474159	0.66254	1.79464	1.78606	0.23299	0.23299	1.28936	0.026478	2.83283	0.942896	0.857585	0.800493	0.724892	0.12181	11.6063	0.941199	0.503888	0.648969	1.82315	1.81287	0.249031	0.249031	1.30678	0.030866	3.16904	0.938741	0.855738	0.793535	0.712434	0.123444	12.3725
TCGA-E9-A2JT	-0.0267767	0.00457508	0.101332	0.104832	0.927304	0.497405	0.674219	1.68718	1.67471	0.175692	0.175692	1.31774	0.037679	2.70338	0.927173	0.844643	0.760763	0.650008	0.194031	10.2095	0.933367	0.451582	0.63614	1.67524	1.66417	0.192382	0.192382	1.25052	0.033092	2.36709	0.932415	0.853853	0.781612	0.671034	0.128031	10.4976
TCGA-E9-A3HO	0.163879	-0.0210082	0.143468	0.12735	0.876808	0.602542	0.575698	1.51406	1.50219	0.244685	0.244685	1.33241	0.035275	1.81464	0.956043	0.900295	0.73712	0.495596	0.528312	2.87365	0.887867	0.678273	0.615263	1.51512	1.50179	0.331917	0.331917	1.41269	0.039533	2.18287	0.95172	0.870612	0.675672	0.456872	1.72419	2.62633
TCGA-E9-A3Q9	-1.45398	0.167649	0.869551	0.820862	0.879429	0.727932	0.575992	1.87158	1.86003	0.331976	0.331976	1.41473	0.034424	1.86004	0.964947	0.945673	0.916919	0.866019	0.914896	2.35356	0.898683	0.542827	0.58901	1.5535	1.54284	0.255641	0.255641	1.29701	0.031859	1.88256	0.955637	0.902354	0.768934	0.55777	0.075369	3.71479
TCGA-E9-A3QA	-0.230808	0.0293561	0.195509	0.184969	0.891781	0.679592	0.584021	1.65723	1.64467	0.309195	0.309195	1.3909	0.037193	1.81671	0.954605	0.919622	0.841783	0.698907	1.01022	3.16669	0.892291	0.610107	0.583548	1.46028	1.44768	0.276629	0.276629	1.34371	0.037432	1.92392	0.952261	0.876	0.663365	0.403193	0.061798	3.76003
TCGA-E9-A3X8	0.115105	-0.013809	0.127121	0.122626	0.896532	0.623648	0.608971	1.71545	1.70628	0.292218	0.292218	1.37176	0.02811	1.92348	0.961673	0.926209	0.863708	0.756778	2.50679	2.81748	0.88939	0.652775	0.61944	1.80844	1.79951	0.314974	0.314974	1.39899	0.027546	2.01044	0.963895	0.932911	0.88625	0.811115	2.78708	2.66856
TCGA-E9-A54X	0.0586932	-0.00633932	0.22152	0.209896	0.899885	0.626726	0.615332	1.58929	1.57817	0.312	0.312	1.37841	0.033604	1.94205	0.955675	0.90121	0.782311	0.599851	0.543679	3.48744	0.885214	0.631088	0.604461	1.7814	1.77231	0.295511	0.295511	1.37369	0.027771	2.01503	0.96289	0.930427	0.87933	0.793424	1.88172	2.85458
TCGA-E9-A54Y	-0.153724	0.018402	0.187896	0.15907	0.888957	0.643246	0.597968	1.74553	1.73537	0.301647	0.301647	1.37728	0.030844	1.91925	0.960467	0.928225	0.87389	0.77786	1.30813	3.01505	0.895033	0.597701	0.604272	1.63784	1.62769	0.270856	0.270856	1.34994	0.030857	2.17174	0.958047	0.905717	0.787049	0.610915	0.277671	3.39512
TCGA-E9-A5FK	-0.0293158	0.00194011	0.179447	0.181341	0.887065	0.650402	0.605908	1.66039	1.64988	0.293713	0.293713	1.38781	0.032142	1.90623	0.960062	0.920816	0.834084	0.689841	4.61198	2.50133	0.888787	0.641966	0.603889	1.70091	1.69016	0.29051	0.29051	1.3807	0.032775	1.9317	0.95811	0.921996	0.85555	0.739156	0.612304	3.31634
TCGA-E9-A5FL	-0.0296462	0.00317109	0.126733	0.120702	0.878172	0.696083	0.613879	1.8484	1.8382	0.324503	0.324503	1.42297	0.031	1.95927	0.962202	0.936199	0.89737	0.833594	4.42673	2.54032	0.87867	0.693095	0.618112	1.79814	1.78759	0.323489	0.323489	1.42409	0.032103	2.02663	0.961065	0.930754	0.878133	0.792704	3.38396	2.55538
TCGA-E9-A5UO	-0.371064	0.0431966	0.331657	0.293689	0.876169	0.730763	0.634105	1.76769	1.75567	0.360162	0.360162	1.45816	0.035974	2.09185	0.958989	0.924739	0.861059	0.762751	4.53796	2.49975	0.866504	0.67309	0.604774	1.60733	1.59442	0.306906	0.306906	1.40189	0.038244	2.24934	0.95438	0.895307	0.753989	0.572412	3.21956	2.73335
TCGA-E9-A5UP	-0.185598	0.0220195	0.172975	0.173485	0.887361	0.699862	0.609101	1.82263	1.81193	0.326501	0.326501	1.42193	0.032497	1.955	0.960813	0.934759	0.892997	0.821906	4.83235	2.54958	0.888729	0.660219	0.597433	1.64513	1.63364	0.309866	0.309866	1.3882	0.034472	2.10337	0.956573	0.908694	0.794533	0.625834	3.33517	2.76811
TCGA-E9-A6HE	0.108387	-0.0128975	0.174254	0.161023	0.849594	0.73951	0.609001	1.77161	1.75848	0.344759	0.344759	1.44579	0.038573	2.03802	0.961952	0.928789	0.869608	0.775106	0.059719	4.08171	0.847395	0.75048	0.621732	1.65088	1.63688	0.361659	0.361659	1.46117	0.040991	2.13138	0.957522	0.904073	0.791774	0.634393	0.059639	4.89954
TCGA-EW-A1IW	0.322772	-0.0516295	0.332894	0.411384	0.940678	0.283972	0.616629	1.50866	1.50261	0.137187	0.137187	1.03553	0.019022	2.68831	0.955942	0.825943	0.66182	0.467501	0.130285	10.8293	0.937462	0.581371	0.664943	1.95397	1.94442	0.302525	0.302525	1.37946	0.029551	3.33125	0.940546	0.863251	0.821112	0.771828	0.179664	12.7753
TCGA-EW-A1IX	-0.0199543	0.00126609	0.135637	0.174032	0.936454	0.442557	0.653038	1.6706	1.66164	0.214652	0.214652	1.25313	0.027971	3.12252	0.942577	0.838694	0.735615	0.612474	0.123808	13.1295	0.933556	0.3312	0.582584	1.48442	1.47665	0.094364	0.094364	1.07767	0.023983	2.54239	0.947914	0.824161	0.662245	0.461262	0.084934	12.8775
TCGA-EW-A1IY	0.0444936	-0.00876241	0.178402	0.209056	0.93864	0.470693	0.639963	1.75742	1.74824	0.22136	0.22136	1.27112	0.028053	3.17794	0.938779	0.844877	0.774753	0.690162	0.119934	15.5349	0.927975	0.451525	0.636732	1.84742	1.8412	0.148185	0.148185	1.25086	0.019512	2.81501	0.955462	0.868412	0.823202	0.762309	0.107295	12.3765
TCGA-EW-A1IZ	0.162482	-0.0287051	0.262187	0.288163	0.936677	0.368152	0.631794	1.6376	1.63049	0.154677	0.154677	1.15883	0.022112	2.71322	0.948674	0.845827	0.7492	0.620494	0.092428	12.9786	0.931041	0.287598	0.605837	1.53388	1.52826	0.06784	0.06784	1.03337	0.017759	2.62987	0.95566	0.835057	0.704383	0.538259	0.088797	14.989
TCGA-EW-A1J1	0.0896381	-0.0140344	0.190723	0.203724	0.942857	0.464549	0.635931	1.7685	1.76033	0.217373	0.217373	1.26267	0.02512	2.93404	0.945276	0.854884	0.79217	0.712108	0.134656	13.9525	0.934199	0.457762	0.632882	1.8911	1.88542	0.155732	0.155732	1.25419	0.017781	2.77935	0.960794	0.874266	0.833882	0.780636	0.126558	10.9635
TCGA-EW-A1J3	0.0892575	-0.0143148	0.137418	0.161369	0.933307	0.53211	0.613384	1.71902	1.69764	0.248611	0.248611	1.30596	0.057265	2.90901	0.896592	0.814514	0.748789	0.65578	0.195038	13.0891	0.937208	0.569562	0.662203	1.92441	1.91361	0.298263	0.298263	1.36876	0.032688	3.36099	0.934487	0.856371	0.808468	0.75172	0.182564	13.5644
TCGA-EW-A1J5	-0.0207621	0.00446799	0.0896788	0.130927	0.942857	0.461551	0.628123	1.80974	1.80091	0.211289	0.211289	1.25449	0.026387	3.07274	0.941896	0.850093	0.79169	0.721862	0.07505	16.4604	0.928666	0.500993	0.676475	1.79663	1.78466	0.278173	0.278173	1.32231	0.035722	4.472	0.926417	0.81961	0.734933	0.647862	0.323298	16.5865
TCGA-EW-A1J6	0.0285731	-0.00572568	0.156856	0.150951	0.942464	0.470418	0.621034	1.86938	1.86204	0.217284	0.217284	1.25783	0.022073	3.08437	0.950298	0.85896	0.811298	0.754833	0.084942	15.5592	0.936332	0.446361	0.624375	1.88777	1.88172	0.149433	0.149433	1.23736	0.01874	2.97026	0.959308	0.870471	0.825061	0.765995	0.091387	12.4695
TCGA-EW-A1OV	0.000226525	0.00106097	0.0731373	0.0860807	0.922775	0.353895	0.575757	1.4786	1.4703	0.073573	0.073573	1.10134	0.025623	2.50853	0.945179	0.819644	0.650251	0.447493	0.088769	13.3181	0.930937	0.37106	0.62372	1.60128	1.59399	0.123799	0.123799	1.15666	0.02288	2.66191	0.952759	0.846877	0.733356	0.584494	0.131734	11.4714
TCGA-EW-A1OX	-0.0261633	0.00424756	0.137675	0.180114	0.932476	0.342375	0.615628	1.55309	1.54633	0.130777	0.130777	1.11605	0.021309	2.38229	0.954518	0.845866	0.720837	0.549959	0.121381	11.2961	0.899979	0.349169	0.612949	1.4688	1.45955	0.067923	0.067923	1.12269	0.028513	2.67551	0.941813	0.808566	0.616357	0.407522	0.124635	11.2073
TCGA-EW-A1OY	-0.0898593	0.0178301	0.366505	0.493681	0.949758	0.449783	0.639067	1.67383	1.65936	0.200581	0.200581	1.25078	0.041672	4.28976	0.918882	0.794017	0.684408	0.572809	0.069564	17.4459	0.930458	0.352784	0.610186	1.58419	1.57683	0.123788	0.123788	1.1252	0.022876	2.74195	0.951448	0.834866	0.700535	0.539214	0.104347	12.7105
TCGA-EW-A1OZ	-0.191152	0.0314342	0.241879	0.278016	0.93507	0.396739	0.623534	1.66718	1.65864	0.129564	0.129564	1.18559	0.025805	2.73357	0.940597	0.845018	0.765661	0.661321	0.073015	14.6254	0.924985	0.342988	0.603314	1.49438	1.48567	0.090616	0.090616	1.10805	0.026795	2.83786	0.943995	0.812899	0.629331	0.430256	0.112018	11.0707
TCGA-EW-A1P1	-0.0780207	0.013142	0.183756	0.194146	0.888457	0.496731	0.649184	1.57206	1.55496	0.114899	0.114899	1.30072	0.049896	2.87156	0.913069	0.814027	0.681154	0.528095	0.099041	14.423	0.925482	0.395749	0.636847	1.71295	1.70604	0.108677	0.108677	1.19368	0.021392	2.45884	0.951899	0.862507	0.800238	0.706027	0.15918	10.492
TCGA-EW-A1P3	-0.126889	0.0201576	0.147379	0.149673	0.925857	0.472242	0.628287	1.67857	1.66676	0.183886	0.183886	1.26455	0.035145	2.51083	0.930573	0.849661	0.773421	0.664995	0.143547	12.5803	0.93792	0.432266	0.638352	1.61329	1.60273	0.20627	0.20627	1.23304	0.032324	3.15751	0.934779	0.818656	0.690166	0.547014	0.09568	14.5113
TCGA-EW-A1P4	-0.177024	0.0277098	0.213612	0.224376	0.934255	0.447107	0.644612	1.71622	1.70765	0.186921	0.186921	1.25194	0.026639	2.89034	0.941218	0.851227	0.775168	0.675256	0.099322	13.3141	0.928979	0.312849	0.59543	1.50545	1.4987	0.087223	0.087223	1.06239	0.021023	2.66852	0.95229	0.819814	0.659922	0.474827	0.073744	13.8444
TCGA-EW-A1P5	-0.00689778	0.00243869	0.0910957	0.0944697	0.942182	0.359063	0.650638	1.65204	1.64494	0.170165	0.170165	1.16074	0.022025	2.99191	0.947317	0.839439	0.740417	0.617782	0.078453	14.5201	0.937937	0.343442	0.60309	1.55882	1.55163	0.131522	0.131522	1.10846	0.022477	2.5864	0.951831	0.835916	0.700351	0.533098	0.102453	12.7663
TCGA-EW-A1P6	0.0277004	-0.00502674	0.128997	0.14502	0.930114	0.360494	0.624349	1.52374	1.51541	0.152805	0.152805	1.14455	0.025992	2.78327	0.944389	0.823693	0.672165	0.492377	0.116053	12.8476	0.92742	0.363386	0.619949	1.51795	1.50803	0.118023	0.118023	1.14495	0.030341	2.99608	0.937425	0.802868	0.634743	0.456333	0.076523	15.0247
TCGA-EW-A1P7	0.0690032	-0.00559953	0.242885	0.285028	0.940159	0.407763	0.63087	1.58328	1.57198	0.153131	0.153131	1.20257	0.03396	2.94672	0.928813	0.820804	0.694495	0.549188	0.072233	16.4364	0.93078	0.384861	0.652778	1.60756	1.59808	0.125348	0.125348	1.1923	0.029229	2.53185	0.94328	0.841486	0.745705	0.617576	1.79873	9.35738
TCGA-EW-A1P8	0.0871571	-0.00484849	0.436324	0.403109	0.940807	0.544378	0.607645	1.77613	1.75534	0.259895	0.259895	1.31178	0.055282	2.84387	0.897657	0.82036	0.771271	0.702855	0.229139	13.4446	0.927817	0.447641	0.631347	1.86469	1.8582	0.149854	0.149854	1.24343	0.020172	3.18389	0.957836	0.867151	0.810979	0.741683	0.090693	14.6971
TCGA-EW-A1PA	-0.003701	0.00166989	0.150408	0.160913	0.938025	0.455602	0.614077	1.56563	1.55177	0.154059	0.154059	1.23904	0.041234	2.62727	0.922338	0.828138	0.705961	0.551783	0.066632	14.7381	0.937186	0.41093	0.615674	1.49086	1.4766	0.118125	0.118125	1.19535	0.042063	2.58033	0.922074	0.809177	0.638859	0.446051	0.068683	13.5979
TCGA-EW-A1PB	0.0803313	-0.0133468	0.0993944	0.11147	0.913501	0.362396	0.621935	1.53144	1.52297	0.087908	0.087908	1.14515	0.026335	2.61516	0.944785	0.823449	0.676967	0.50264	0.112618	12.5624	0.938223	0.464112	0.629626	1.69165	1.6806	0.195318	0.195318	1.25793	0.033096	2.89204	0.93251	0.844607	0.759217	0.64737	0.089935	13.8499
TCGA-EW-A1PC	0.183647	-0.0241717	0.177429	0.172608	0.873506	0.605714	0.5794	1.59846	1.58705	0.244527	0.244527	1.33747	0.03409	1.88904	0.957346	0.914738	0.809404	0.625832	0.195431	3.14528	0.890753	0.676985	0.585985	1.60652	1.59314	0.309114	0.309114	1.39069	0.03919	2.127	0.952853	0.901642	0.766232	0.574166	0.062442	3.83727
TCGA-EW-A1PD	-0.00804047	0.00183416	0.150511	0.15946	0.903815	0.371051	0.632913	1.48235	1.47253	0.076855	0.076855	1.163	0.030432	2.76032	0.936013	0.80723	0.632588	0.439378	0.115209	12.5711	0.894465	0.360948	0.611203	1.49985	1.49101	0.049807	0.049807	1.13586	0.027146	2.63429	0.943392	0.822323	0.653699	0.456914	0.127586	10.5691
TCGA-EW-A1PE	-0.0369208	0.0042957	0.102241	0.11314	0.930854	0.348652	0.60974	1.58389	1.57754	0.133655	0.133655	1.11976	0.020024	2.39759	0.956506	0.850922	0.741064	0.588733	0.123699	11.1604	0.922685	0.33922	0.607682	1.4981	1.4903	0.095823	0.095823	1.10638	0.024295	2.6237	0.94739	0.823405	0.662104	0.468633	0.116595	12.3149
TCGA-EW-A1PG	-0.127509	0.0203627	0.167604	0.179084	0.938309	0.421525	0.641119	1.65394	1.64455	0.182855	0.182855	1.22399	0.028687	2.65147	0.937988	0.845442	0.757421	0.639151	0.085509	13.2022	0.925131	0.349434	0.609328	1.57077	1.56438	0.119754	0.119754	1.12044	0.020415	2.65854	0.953941	0.839339	0.712934	0.554665	0.088807	13.5878
TCGA-EW-A1PH	0.270049	-0.0417867	0.354376	0.4065	0.936357	0.250772	0.662532	1.67589	1.67116	0.14954	0.14954	1.01271	0.014908	3.16079	0.969276	0.84999	0.741935	0.617127	1.10085	9.81347	0.940138	0.575244	0.675177	1.93706	1.92608	0.333194	0.333194	1.3815	0.033322	4.1195	0.934866	0.849599	0.791675	0.727414	0.275608	14.5368
TCGA-EW-A2FR	-0.283136	0.035698	0.233777	0.229556	0.881715	0.679137	0.627401	1.791	1.78078	0.333197	0.333197	1.42173	0.031048	1.9936	0.96154	0.929563	0.876252	0.791537	3.85317	2.56692	0.894377	0.619069	0.625306	1.71483	1.70592	0.305651	0.305651	1.38006	0.027394	2.07441	0.961778	0.920206	0.847704	0.7328	2.07067	2.91509
TCGA-EW-A2FS	-0.00233644	0.00012163	0.0989951	0.105248	0.935733	0.331727	0.619919	1.48971	1.47932	0.105869	0.105869	1.10534	0.031208	2.80748	0.930132	0.802785	0.647473	0.473195	0.093499	16.9164	0.938306	0.404748	0.629319	1.62985	1.62007	0.152383	0.152383	1.19828	0.029512	2.84289	0.936035	0.834345	0.732171	0.604006	0.070774	15.5523
TCGA-EW-A2FW	0.0569239	-0.00494129	0.476607	0.300008	0.940897	0.412904	0.610775	1.54814	1.53445	0.166657	0.166657	1.19396	0.039836	2.71769	0.921812	0.818858	0.688027	0.527666	0.064829	15.6012	0.941522	0.514273	0.585822	1.76982	1.75441	0.230653	0.230653	1.27119	0.04274	3.09787	0.921333	0.83535	0.765344	0.674534	0.115491	13.5886
TCGA-EW-A3E8	0.144452	-0.01773	0.116576	0.111838	0.894923	0.614414	0.605035	1.65716	1.64674	0.294206	0.294206	1.36247	0.031629	1.89213	0.958972	0.919726	0.8359	0.693065	1.26523	2.73656	0.894847	0.665549	0.599233	1.59722	1.58501	0.323135	0.323135	1.393	0.03636	1.97785	0.956253	0.908954	0.792702	0.610482	1.21583	2.8398
TCGA-EW-A3U0	0.0895351	-0.0112284	0.101147	0.0943347	0.87991	0.612708	0.5696	1.57841	1.56647	0.237534	0.237534	1.33505	0.035397	1.80381	0.956184	0.913894	0.800453	0.60255	0.078557	3.12104	0.898706	0.665115	0.591203	1.48309	1.46941	0.318965	0.318965	1.38686	0.040183	2.0277	0.950285	0.876918	0.674964	0.428605	0.401822	3.25485
TCGA-EW-A423	-1.28335	0.154959	1.19187	0.997217	0.897541	0.681028	0.579897	1.52335	1.50923	0.321259	0.321259	1.38874	0.041056	1.85385	0.948675	0.893996	0.740485	0.509018	0.30619	3.67023	0.883842	0.594618	0.561702	1.86385	1.85601	0.235324	0.235324	1.31597	0.023705	1.97536	0.966365	0.939443	0.907429	0.849031	0.644975	3.16532
TCGA-GI-A2C8	-0.362411	0.0529485	0.386958	0.362134	0.927594	0.441054	0.629421	1.65129	1.64075	0.165466	0.165466	1.23566	0.031721	2.6354	0.932594	0.844391	0.75644	0.635438	0.084903	12.9736	0.941099	0.275955	0.632589	1.58354	1.57668	0.139738	0.139738	1.03419	0.020801	3.19416	0.950107	0.813815	0.667893	0.510872	0.097055	14.6641
TCGA-GI-A2C9	0.155036	-0.0206178	0.178029	0.168683	0.888549	0.6462	0.635773	1.67635	1.66621	0.329279	0.329279	1.4059	0.031057	2.06357	0.959485	0.912412	0.823288	0.688211	2.84422	2.74661	0.890625	0.674182	0.585196	1.63079	1.61792	0.301698	0.301698	1.38831	0.037827	1.94251	0.954217	0.911995	0.807642	0.639448	0.063395	3.2961
TCGA-GM-A2D9	-0.00517395	0.000852976	0.0956965	0.103105	0.9275	0.489972	0.665924	1.66777	1.65477	0.164355	0.164355	1.30582	0.039059	2.73727	0.925772	0.842467	0.753714	0.636477	0.165404	10.9812	0.927427	0.492223	0.654147	1.68584	1.67291	0.165532	0.165532	1.30006	0.038391	2.85356	0.926858	0.842321	0.752963	0.636598	0.160312	11.346
TCGA-GM-A2DA	-0.403263	0.0606254	0.343302	0.365603	0.935878	0.493791	0.632346	1.81899	1.81001	0.205383	0.205383	1.28672	0.027224	2.44132	0.9414	0.86738	0.827638	0.768267	0.15685	9.73391	0.939215	0.222209	0.608766	1.49219	1.48653	0.108939	0.108939	0.923438	0.017494	2.38915	0.961176	0.831359	0.663379	0.451023	0.314857	7.76079
TCGA-GM-A2DB	-0.00937405	0.00219522	0.0728745	0.100893	0.93687	0.482044	0.624947	1.73483	1.72501	0.2	0.2	1.27116	0.029911	2.26267	0.938177	0.86585	0.81457	0.731608	0.160342	8.93948	0.936186	0.477494	0.635739	1.71649	1.7062	0.214352	0.214352	1.27447	0.031213	2.36626	0.938232	0.862174	0.799901	0.70192	0.198729	8.34723
TCGA-GM-A2DC	-0.00525154	0.00150585	0.160922	0.15469	0.92887	0.502863	0.651139	1.61601	1.60108	0.17692	0.17692	1.30735	0.044055	2.75372	0.920302	0.832236	0.720297	0.57804	0.164694	11.6734	0.93081	0.494379	0.643669	1.74894	1.73674	0.212608	0.212608	1.29495	0.03633	2.67129	0.93214	0.859132	0.79382	0.695586	0.255752	7.65442
TCGA-GM-A2DD	0.012586	-0.0014084	0.0929039	0.0952588	0.934456	0.489095	0.633825	1.78088	1.77237	0.195871	0.195871	1.28359	0.026226	3.01888	0.943437	0.853799	0.788784	0.706994	0.129399	13.6374	0.920032	0.503501	0.682822	1.78208	1.77225	0.178475	0.178475	1.32853	0.030397	3.36362	0.935944	0.843615	0.766821	0.676811	0.111646	14.6844
TCGA-GM-A2DF	-0.0367941	0.00600817	0.0741049	0.0974227	0.937583	0.484827	0.658912	1.87983	1.87297	0.242832	0.242832	1.29664	0.021335	2.91646	0.951663	0.867865	0.821667	0.762791	0.098	13.1317	0.938815	0.458202	0.633127	1.8088	1.80077	0.228289	0.228289	1.25477	0.024369	3.06607	0.946897	0.856146	0.794222	0.715615	0.089269	14.4579
TCGA-GM-A2DH	0.00140367	-0.001141	0.0848378	0.0851912	0.934346	0.478056	0.664921	1.87152	1.8643	0.256629	0.256629	1.29448	0.02252	2.97562	0.951071	0.865369	0.816821	0.754567	0.118846	12.608	0.936106	0.479387	0.686845	1.93056	1.92412	0.254305	0.254305	1.30977	0.020315	3.27784	0.954357	0.86594	0.820669	0.76649	0.142625	13.2847
TCGA-GM-A2DI	0.0261176	-0.00368244	0.0867201	0.0912833	0.92956	0.448295	0.60656	1.59291	1.58	0.152986	0.152986	1.22666	0.038074	2.30391	0.926581	0.846875	0.747902	0.593953	0.116511	10.4386	0.931127	0.497269	0.616685	1.65925	1.64666	0.189383	0.189383	1.27888	0.037536	2.17287	0.930272	0.860331	0.789307	0.670759	0.259999	7.75595
TCGA-GM-A2DK	0.211707	-0.0329796	0.236999	0.255326	0.943389	0.327359	0.636126	1.68232	1.67677	0.178401	0.178401	1.11079	0.017447	2.83056	0.960754	0.851512	0.758909	0.639558	0.128576	11.8726	0.935291	0.526646	0.650094	1.82767	1.81736	0.236015	0.236015	1.32672	0.031395	2.58638	0.939145	0.866135	0.819472	0.752317	0.413075	8.85872
TCGA-GM-A2DL	-0.0260194	0.00369261	0.109502	0.117328	0.935596	0.505317	0.619877	1.72914	1.71791	0.214691	0.214691	1.2881	0.033795	2.33032	0.934349	0.864321	0.80976	0.720792	0.211772	8.41419	0.928939	0.477808	0.652562	1.58264	1.56887	0.152823	0.152823	1.2861	0.04142	2.55002	0.924058	0.832673	0.710936	0.554658	0.209768	10.1045
TCGA-GM-A2DM	-0.0134412	0.00181633	0.0829878	0.0851237	0.932526	0.478232	0.656304	1.75065	1.74153	0.184542	0.184542	1.28897	0.028179	3.12881	0.939445	0.845855	0.766761	0.671064	0.100942	14.8433	0.932104	0.472851	0.672105	1.77718	1.76838	0.188569	0.188569	1.29439	0.027298	3.5215	0.939707	0.842114	0.76533	0.67676	0.110428	15.1828
TCGA-GM-A2DN	0.0354666	-0.00514818	0.0590502	0.0710658	0.928758	0.456379	0.639149	1.83513	1.82854	0.154006	0.154006	1.25715	0.020563	3.60057	0.95079	0.852631	0.787731	0.713045	0.078902	17.3941	0.930916	0.520085	0.693929	1.82412	1.81517	0.217637	0.217637	1.34962	0.028045	3.51048	0.938848	0.848581	0.779545	0.69948	0.125611	14.5652
TCGA-GM-A2DO	-0.0321241	0.00614568	0.153336	0.139129	0.928486	0.516662	0.650163	1.75786	1.7468	0.223224	0.223224	1.31845	0.033556	2.48961	0.933597	0.863222	0.807335	0.723592	0.209921	8.58663	0.931769	0.470348	0.631084	1.72505	1.7163	0.191063	0.191063	1.26473	0.026656	2.30849	0.944927	0.868371	0.813686	0.723554	0.299664	6.92781
TCGA-GM-A3NW	-0.522943	0.0639322	0.422441	0.430653	0.871728	0.71921	0.61934	1.77045	1.75857	0.322941	0.322941	1.44101	0.035492	1.96484	0.96168	0.931776	0.87696	0.787506	1.07559	2.50159	0.899943	0.613459	0.569258	1.46879	1.45509	0.272813	0.272813	1.33532	0.040092	1.96199	0.949678	0.873962	0.654887	0.395881	0.062346	4.36423
TCGA-GM-A3NY	-1.7347	0.200294	1.07345	1.00432	0.882078	0.729346	0.573999	1.84245	1.83067	0.326971	0.326971	1.41407	0.03501	1.83093	0.96467	0.94462	0.912243	0.853674	0.551374	2.41509	0.899864	0.566479	0.586251	1.67364	1.66401	0.259805	0.259805	1.31349	0.028999	1.96529	0.95856	0.91947	0.842781	0.708404	0.062799	3.98158
TCGA-GM-A3XG	0.233223	-0.0287637	0.17215	0.160992	0.893038	0.624519	0.594768	1.64467	1.63394	0.297943	0.297943	1.36212	0.032276	1.9184	0.959075	0.920196	0.828622	0.673765	3.1617	2.52475	0.889576	0.681392	0.60465	1.72057	1.70931	0.326728	0.326728	1.40713	0.033843	1.94627	0.959705	0.927842	0.863011	0.750733	3.3311	2.49469
TCGA-GM-A3XL	-0.0875278	0.0105261	0.256128	0.23449	0.889854	0.664394	0.636654	1.63254	1.62067	0.341164	0.341164	1.41856	0.035609	2.04324	0.95408	0.901672	0.79654	0.640221	1.27774	3.21765	0.894166	0.651947	0.622455	1.83788	1.82861	0.315962	0.315962	1.40055	0.02824	2.02489	0.96158	0.930052	0.887025	0.819234	1.13158	3.10856
TCGA-GM-A3XN	-0.1174	0.0152084	0.254788	0.280427	0.894367	0.654835	0.609388	1.73975	1.72957	0.323774	0.323774	1.39325	0.030722	1.9615	0.959525	0.925581	0.866377	0.765494	3.44466	2.89434	0.886227	0.634754	0.610095	2.03836	2.03226	0.28717	0.28717	1.38023	0.019104	1.88336	0.970369	0.945366	0.928127	0.905238	2.46021	2.90993
TCGA-GM-A4E0	0.164235	-0.0213874	0.109347	0.108781	0.897739	0.503633	0.592335	1.94718	1.94275	0.225897	0.225897	1.26691	0.013762	1.8071	0.975754	0.942815	0.921623	0.891738	1.33871	3.32699	0.88768	0.676351	0.613568	1.76942	1.75893	0.317711	0.317711	1.41026	0.031725	1.96018	0.961303	0.930012	0.877741	0.790428	2.41473	2.79589
TCGA-GM-A5PV	-0.433166	0.0496931	0.393881	0.424516	0.885336	0.693803	0.612313	1.61567	1.60282	0.335461	0.335461	1.42044	0.038265	1.96539	0.954159	0.906535	0.794445	0.622033	2.57932	2.8742	0.889736	0.64856	0.595662	1.7725	1.76222	0.29999	0.29999	1.37918	0.031048	1.91046	0.959697	0.927333	0.879324	0.796482	0.332478	4.28513
TCGA-GM-A5PX	-0.321088	0.03711	0.28461	0.277585	0.886478	0.695572	0.614383	1.7747	1.76383	0.336672	0.336672	1.42301	0.032971	2.05258	0.960305	0.928909	0.872512	0.779058	4.92918	2.53843	0.88959	0.647284	0.601537	1.80389	1.7942	0.296966	0.296966	1.38258	0.029603	1.92921	0.961544	0.930877	0.887934	0.81622	0.718279	3.55239
TCGA-HN-A2NL	-0.00587828	0.000853347	0.0942063	0.0920481	0.936548	0.463758	0.640222	1.7556	1.74707	0.202794	0.202794	1.26485	0.026187	2.37348	0.944008	0.867889	0.818036	0.739113	0.137756	9.39368	0.936911	0.462273	0.62827	1.70834	1.69723	0.186303	0.186303	1.25527	0.033231	2.68895	0.936645	0.855642	0.775125	0.658646	0.127476	9.83575
TCGA-HN-A2OB	-0.00915681	0.00118264	0.123191	0.119092	0.893177	0.663689	0.612845	1.72044	1.71018	0.313038	0.313038	1.40154	0.031673	1.94569	0.959855	0.92455	0.859203	0.74983	3.44046	2.77518	0.890074	0.663756	0.615485	1.70947	1.69891	0.322726	0.322726	1.40345	0.03222	1.97015	0.958809	0.92032	0.847949	0.729825	3.03841	2.95144
TCGA-JL-A3YW	0.237508	-0.0297233	0.194906	0.17698	0.892422	0.618349	0.623337	1.76609	1.75722	0.304832	0.304832	1.37818	0.027259	2.01231	0.962399	0.92801	0.870416	0.77526	4.60198	2.53284	0.896138	0.670499	0.619889	1.89269	1.88367	0.325876	0.325876	1.41094	0.027611	2.00275	0.961807	0.934696	0.90242	0.850885	3.8555	2.82405
TCGA-JL-A3YX	0.0695217	-0.00769636	0.111104	0.0916099	0.891324	0.606974	0.602489	1.7605	1.75184	0.277737	0.277737	1.35535	0.026543	1.85841	0.963231	0.931861	0.882294	0.795906	2.73568	2.78794	0.893311	0.634711	0.603791	1.74187	1.7324	0.298657	0.298657	1.37569	0.028978	2.0441	0.962196	0.927991	0.864359	0.756087	3.76127	2.62299
TCGA-LD-A66U	-0.209758	0.0199787	0.455568	0.409783	0.849455	0.740658	0.616918	1.60956	1.59576	0.354392	0.354392	1.45207	0.040448	2.03485	0.957829	0.902404	0.778222	0.601051	0.059767	3.83377	0.849014	0.736246	0.612937	1.67786	1.6643	0.350051	0.350051	1.44667	0.039624	2.07075	0.959328	0.913418	0.81822	0.675417	0.059416	4.27385
TCGA-LL-A440	-0.0102847	0.00148548	0.155319	0.150366	0.899476	0.671154	0.585389	1.59666	1.58361	0.312892	0.312892	1.38649	0.038552	1.88122	0.95163	0.909765	0.805141	0.625147	0.373753	3.38514	0.897343	0.673789	0.587684	1.62812	1.6156	0.317789	0.317789	1.38989	0.037076	1.84666	0.953864	0.914675	0.821596	0.659867	0.778675	3.2321
TCGA-LL-A441	0.0500704	-0.00804213	0.18336	0.147698	0.889912	0.648649	0.585859	1.50228	1.48944	0.297393	0.297393	1.37203	0.038083	1.86997	0.953442	0.891645	0.717554	0.473756	0.098904	3.10197	0.894654	0.66936	0.578097	1.46428	1.4496	0.30078	0.30078	1.37989	0.042649	1.94171	0.948513	0.88055	0.675316	0.410908	0.065638	3.6707
TCGA-LL-A50Y	0.140909	-0.0178807	0.127915	0.124928	0.892154	0.598946	0.612618	1.70707	1.69781	0.2875	0.2875	1.3568	0.028448	1.95927	0.960155	0.919836	0.85198	0.738692	0.863221	3.462	0.895329	0.64604	0.615565	1.71927	1.7092	0.301088	0.301088	1.39176	0.030649	1.94047	0.960188	0.924578	0.859387	0.751469	2.03803	2.85715
TCGA-LL-A5YL	-3.01252	0.34811	1.98383	1.80432	0.884104	0.710152	0.601706	1.69544	1.68232	0.320833	0.320833	1.42296	0.038834	1.90749	0.955763	0.9221	0.852147	0.729727	2.45117	3.02936	0.894138	0.460293	0.585261	1.62562	1.61781	0.210273	0.210273	1.22261	0.023779	2.01094	0.963327	0.915954	0.812603	0.641976	1.67832	2.98374
TCGA-LL-A5YM	-0.00231109	-0.000382384	0.130229	0.123561	0.877421	0.668406	0.557406	1.69801	1.68564	0.300114	0.300114	1.36344	0.036586	1.91885	0.958275	0.92794	0.859977	0.731581	0.059259	4.20082	0.877685	0.672403	0.553341	1.6701	1.65721	0.301392	0.301392	1.36285	0.038009	2.12658	0.956754	0.917504	0.81559	0.659873	0.059183	3.8885
TCGA-LL-A5YN	-0.425682	0.0467042	0.393816	0.37937	0.877346	0.732237	0.622618	1.73189	1.7193	0.351449	0.351449	1.4511	0.037562	1.99768	0.957271	0.922653	0.854047	0.744189	3.88404	2.63488	0.881817	0.672122	0.551022	1.6367	1.62334	0.301551	0.301551	1.36084	0.039168	1.96915	0.956393	0.919208	0.819221	0.649325	0.059282	4.41911
TCGA-LL-A5YO	-0.407463	0.0470158	0.316384	0.301616	0.876362	0.729468	0.627599	1.7199	1.70715	0.347823	0.347823	1.45291	0.037862	2.01804	0.956419	0.919602	0.847959	0.734868	2.74992	2.78363	0.872252	0.672511	0.601064	1.58418	1.57098	0.307786	0.307786	1.39885	0.039133	2.02036	0.953352	0.903064	0.774371	0.58021	1.96793	2.9146
TCGA-LL-A5YP	-0.338326	0.0405569	0.292707	0.287817	0.882308	0.656204	0.617604	1.66079	1.64997	0.321062	0.321062	1.39998	0.032888	2.08145	0.958776	0.912991	0.813663	0.662253	4.75763	2.53916	0.887178	0.576628	0.610109	1.53781	1.52709	0.28526	0.28526	1.33853	0.032554	2.15619	0.956749	0.88129	0.697021	0.482163	5.59348	2.40938
TCGA-LL-A6FP	0.0246568	-0.00244737	0.254989	0.229684	0.851928	0.739936	0.612944	1.69102	1.67772	0.34475	0.34475	1.44884	0.038916	2.04557	0.960211	0.917396	0.830792	0.697537	0.059627	3.77443	0.847806	0.743401	0.622138	1.67173	1.65798	0.356087	0.356087	1.45734	0.040322	2.348	0.957591	0.900759	0.782453	0.62853	0.060064	3.67188
TCGA-LL-A6FQ	0.0373833	-0.00557104	0.333407	0.354672	0.843502	0.741635	0.618556	1.64709	1.63344	0.347955	0.347955	1.4538	0.039949	2.11285	0.958765	0.908484	0.800143	0.643157	0.059586	3.7978	0.8572	0.749725	0.596175	1.65417	1.64077	0.348916	0.348916	1.4425	0.039268	2.04999	0.960983	0.915515	0.809592	0.651033	0.059575	3.69911
TCGA-LL-A6FR	0.0104505	0.000302692	0.432341	0.404058	0.852691	0.752046	0.606274	1.63417	1.62052	0.356328	0.356328	1.45114	0.039997	2.05092	0.960175	0.913902	0.803312	0.636427	0.059753	2.79163	0.844419	0.75161	0.611964	1.75435	1.74102	0.351855	0.351855	1.45494	0.039072	2.27198	0.961425	0.922761	0.841432	0.72046	0.077625	2.97843
TCGA-LQ-A4E4	-0.157299	0.0194529	0.155843	0.151116	0.888178	0.671919	0.609489	1.78794	1.77795	0.311922	0.311922	1.40451	0.030262	1.91773	0.962036	0.932423	0.886197	0.808975	1.8882	2.87598	0.897576	0.643921	0.596254	1.75286	1.74273	0.309797	0.309797	1.37649	0.030505	2.02164	0.959115	0.924664	0.865581	0.766737	1.35873	3.26956
TCGA-MS-A51U	-0.0543065	0.00773868	0.100725	0.0984043	0.890614	0.636503	0.611569	1.86602	1.85824	0.289843	0.289843	1.38247	0.024108	1.88345	0.96613	0.938353	0.905946	0.855587	1.2868	2.91919	0.889047	0.622002	0.611348	1.76634	1.75754	0.29311	0.29311	1.37231	0.027094	1.94633	0.963145	0.929429	0.876249	0.787286	2.66592	2.81073
TCGA-OK-A5Q2	-0.0108694	0.00150181	0.130181	0.146731	0.887533	0.663981	0.609495	1.61593	1.60438	0.319869	0.319869	1.39935	0.034945	1.96657	0.956306	0.908796	0.801232	0.631762	2.26309	2.9617	0.885694	0.661864	0.619259	1.57375	1.56158	0.323419	0.323419	1.40487	0.036612	1.9724	0.954013	0.896676	0.760637	0.56527	2.0348	2.92282
TCGA-OL-A5D6	0.314071	-0.039369	0.235817	0.263628	0.887429	0.569954	0.608389	1.63523	1.62578	0.280308	0.280308	1.33225	0.029099	2.05596	0.960306	0.913661	0.810111	0.646584	4.12696	2.61608	0.886878	0.642492	0.596163	1.67973	1.66932	0.273303	0.273303	1.37546	0.03189	1.83974	0.959882	0.923745	0.853388	0.72852	1.1416	3.01657
TCGA-OL-A5D7	0.27623	-0.037245	0.250537	0.317498	0.889571	0.575868	0.596596	1.53813	1.52731	0.278455	0.278455	1.32823	0.032853	2.03088	0.956877	0.893464	0.725556	0.505199	5.4482	2.54311	0.890018	0.65067	0.590798	1.61908	1.60727	0.287545	0.287545	1.37703	0.035331	1.98088	0.955982	0.910719	0.802446	0.62789	0.334145	3.47084
TCGA-OL-A5D8	0.225964	-0.0287326	0.179754	0.186479	0.887369	0.639568	0.611964	1.65448	1.64366	0.296651	0.296651	1.38484	0.033014	1.96226	0.957737	0.915516	0.830006	0.687534	1.27771	3.09959	0.867461	0.692139	0.602958	1.683	1.67069	0.303032	0.303032	1.41271	0.036794	2.00811	0.957146	0.918758	0.830923	0.68988	2.49138	2.7726
TCGA-OL-A5DA	0.137408	-0.0175612	0.132986	0.131341	0.890934	0.64007	0.593265	1.66748	1.65678	0.276764	0.276764	1.3717	0.032584	1.86012	0.9585	0.92183	0.849678	0.718103	0.210233	3.33791	0.88547	0.691746	0.604032	1.66173	1.64912	0.319325	0.319325	1.41323	0.037619	1.99525	0.956416	0.916686	0.824408	0.674999	2.74995	2.74699
TCGA-OL-A5RU	-0.286557	0.0342421	0.249598	0.24278	0.88279	0.69476	0.610733	1.7244	1.71266	0.330893	0.330893	1.41991	0.035271	1.96353	0.958124	0.924176	0.857399	0.745741	3.1043	2.70757	0.887293	0.645741	0.598991	1.66812	1.65721	0.291419	0.291419	1.37971	0.033062	1.94046	0.958005	0.919075	0.840508	0.705366	0.867962	3.22717
TCGA-OL-A5RV	-0.203569	0.0242423	0.175085	0.172563	0.883966	0.686064	0.599054	1.7639	1.75207	0.318016	0.318016	1.40606	0.035284	1.93543	0.95672	0.924962	0.875088	0.788448	0.140878	4.79115	0.883293	0.653407	0.603931	1.65433	1.64288	0.311636	0.311636	1.3884	0.034568	1.96158	0.956631	0.91394	0.822341	0.672332	1.86409	3.15121
TCGA-OL-A5RW	0.248123	-0.0304132	0.267152	0.232129	0.883494	0.687886	0.589739	1.60462	1.59165	0.314564	0.314564	1.4004	0.038387	1.916	0.954466	0.909792	0.800702	0.622439	0.713237	3.23403	0.875597	0.728738	0.625039	1.80704	1.7949	0.34488	0.34488	1.4507	0.036234	2.29025	0.958348	0.923294	0.857242	0.758669	2.59657	2.83475
TCGA-OL-A5RX	-0.0189506	0.00145992	0.256902	0.243424	0.882306	0.731241	0.618796	1.60352	1.58944	0.358739	0.358739	1.44783	0.04129	2.00673	0.952207	0.901459	0.779605	0.600063	3.24911	2.80212	0.879507	0.729282	0.610786	1.70466	1.69182	0.345831	0.345831	1.44101	0.038005	1.94846	0.957014	0.920849	0.847602	0.725933	2.00149	2.92902
TCGA-OL-A5RY	-0.429826	0.0505659	0.326698	0.315922	0.878635	0.726986	0.620963	1.69364	1.68081	0.345291	0.345291	1.44682	0.038092	1.97561	0.956599	0.918386	0.841139	0.716462	2.19386	2.8832	0.872504	0.673014	0.601215	1.6078	1.59481	0.312804	0.312804	1.39928	0.038491	2.0266	0.954475	0.906929	0.789141	0.60761	2.66399	2.88154
TCGA-OL-A5RZ	-0.492069	0.0523475	0.765543	0.623463	0.873724	0.72515	0.623748	1.69795	1.68492	0.350877	0.350877	1.44766	0.038699	1.99533	0.95542	0.91637	0.839531	0.71672	1.71949	3.08729	0.881363	0.670526	0.553045	1.68374	1.67074	0.299456	0.299456	1.3614	0.038161	2.29891	0.956875	0.914021	0.801684	0.639377	0.059229	4.50989
TCGA-OL-A5S0	-0.256233	0.0307898	0.205453	0.181585	0.88706	0.654604	0.60447	1.78029	1.77082	0.307633	0.307633	1.38958	0.029112	1.94502	0.962497	0.931144	0.881472	0.797391	2.77691	2.79825	0.89124	0.576312	0.608854	1.51648	1.50524	0.28591	0.28591	1.3374	0.034029	2.18971	0.955012	0.878797	0.688146	0.462466	4.29605	2.57073
TCGA-OL-A66H	0.302376	-0.0407259	0.213854	0.21944	0.895272	0.448398	0.593912	1.64276	1.6356	0.21228	0.21228	1.21761	0.021917	1.90998	0.964651	0.91754	0.829546	0.677457	1.02506	3.13521	0.8791	0.706818	0.610956	1.6641	1.65106	0.329037	0.329037	1.42754	0.038569	1.9226	0.955757	0.916568	0.830505	0.687769	2.14216	2.89365
TCGA-OL-A66I	0.371706	-0.0513736	0.273936	0.282931	0.893652	0.448483	0.591742	1.60989	1.6022	0.213346	0.213346	1.21611	0.023535	1.93941	0.96256	0.913184	0.8096	0.634731	1.43118	3.1871	0.880655	0.700903	0.592277	1.67621	1.66288	0.299874	0.299874	1.41041	0.039224	1.89788	0.954418	0.918162	0.842096	0.706908	0.254862	4.08819
TCGA-OL-A66J	-2.12845	0.24653	1.3848	1.24507	0.882655	0.703171	0.595862	1.86705	1.85597	0.310537	0.310537	1.41443	0.033292	1.84073	0.9613	0.938514	0.907614	0.857352	1.61777	2.94383	0.899053	0.432145	0.591753	1.61389	1.60658	0.199347	0.199347	1.2	0.022342	1.95735	0.96361	0.913774	0.811677	0.640787	0.787542	3.20195
TCGA-OL-A66K	0.267727	-0.0372912	0.211659	0.233884	0.896546	0.476766	0.581834	1.69818	1.69182	0.231329	0.231329	1.23533	0.01969	2.07953	0.969562	0.925211	0.846889	0.716148	0.132747	6.13364	0.879193	0.701358	0.607155	1.70436	1.69161	0.320513	0.320513	1.42147	0.037892	2.02498	0.95643	0.919239	0.837901	0.707071	3.0153	2.77019
TCGA-OL-A66L	-0.234102	0.0255158	0.563818	0.457751	0.849129	0.748278	0.613623	1.58788	1.57392	0.354205	0.354205	1.45419	0.04083	2.03765	0.958084	0.89973	0.762341	0.572124	0.064861	3.60365	0.841234	0.739783	0.610669	1.61322	1.59949	0.342256	0.342256	1.44714	0.040231	2.05204	0.958527	0.903683	0.778904	0.602081	0.059772	3.45931
TCGA-OL-A66N	-0.164054	0.016506	0.389683	0.334262	0.860174	0.737368	0.588546	1.70878	1.69587	0.331525	0.331525	1.42969	0.038009	1.96701	0.962579	0.927074	0.850869	0.724361	0.124497	4.2925	0.852069	0.731989	0.592562	1.77497	1.76238	0.329049	0.329049	1.42947	0.037089	2.05385	0.963392	0.930839	0.867989	0.767176	0.11442	5.00641
TCGA-OL-A66O	-0.484478	0.0535379	0.81176	0.69419	0.855089	0.747603	0.615743	1.66117	1.64764	0.388479	0.388479	1.4553	0.039667	2.08327	0.959601	0.91219	0.809274	0.658129	0.059777	3.79207	0.858098	0.727968	0.591879	1.85625	1.8437	0.368217	0.368217	1.42657	0.036894	2.11237	0.963655	0.935736	0.889158	0.81776	0.107315	5.71106
TCGA-PE-A5DC	-0.278925	0.0348872	0.278671	0.257152	0.884132	0.688278	0.601138	1.63798	1.62518	0.301521	0.301521	1.40896	0.038183	1.88909	0.955208	0.916107	0.828056	0.674921	0.684311	3.21414	0.889441	0.65254	0.598087	1.65257	1.64135	0.296243	0.296243	1.3836	0.033856	2.04243	0.958018	0.913797	0.814623	0.659729	1.62632	2.865
TCGA-PE-A5DD	0.0137866	-0.00121622	0.159363	0.15308	0.87668	0.69209	0.615802	1.72209	1.7107	0.322889	0.322889	1.42183	0.034338	1.95309	0.959373	0.924463	0.855228	0.741573	3.5105	2.59635	0.880758	0.694996	0.610118	1.7828	1.77181	0.322925	0.322925	1.41962	0.033188	2.09122	0.960352	0.928952	0.87063	0.777228	3.2291	2.65949
TCGA-PE-A5DE	0.00937671	-0.00225077	0.141007	0.140938	0.888011	0.651228	0.619145	1.67484	1.66405	0.312894	0.312894	1.39775	0.032944	1.97074	0.957939	0.915985	0.830898	0.695165	2.07242	2.91964	0.891526	0.663908	0.60919	1.76541	1.75511	0.308537	0.308537	1.39909	0.031343	2.00916	0.959648	0.927248	0.873076	0.7812	3.49925	2.96056
