# Supplementary material for: SynthEx: a synthetic-normal-based DNA sequencing tool for copy number alteration detection and tumor heterogeneity profiling
Source: Genome Biol. 2017 Apr 8;18:66. doi: 10.1186/s13059-017-1193-3 (PMC5385048; doi:10.1186/s13059-017-1193-3)
Supplement: Supplementary file 4 — Jaccard Index, sensitivity, and specificity values in comparing SNP arrays to whole exome callers ADTEx, ControlFREEC, SynthEx, and VarScan2 for TCGA breast cancer tumors (n = 92). (XLSX 150 kb) [file 13059_2017_1193_MOESM4_ESM.xlsx]

## Sheet: Sheet1
Tumor	Subtype	Method	Reference.Size	Query.Size	Intersect.Sum	Union.Sum	Jaccard.Index	Sensitivity	Specificity
TCGA.A1.A0SM	LumA	VarScan2	2271109947	515501278	260693322	2525917903	0.103207	0.114787	0.927009
TCGA.A2.A04P	Basal	VarScan2	2025624515	2162785372	976968847	3211441040	0.304215	0.482305	0.682635
TCGA.A2.A04Q	Basal	VarScan2	1798338241	610985542	239087697	2170236086	0.110167	0.132949	0.906175
TCGA.A2.A04T	Basal	VarScan2	1975083335	2454176783	1294717418	3134542700	0.413048	0.655525	0.69383
TCGA.A2.A04X	Her2	VarScan2	1946861067	735502998	396002952	2286361113	0.173202	0.203406	0.911014
TCGA.A2.A0CM	Basal	VarScan2	1223292556	2063276768	887749423	2398819901	0.370078	0.725705	0.741003
TCGA.A2.A0D0	Basal	VarScan2	2040901490	2517466058	1325585506	3232782042	0.410045	0.64951	0.679702
TCGA.A2.A0D1	Her2	VarScan2	1728726305	2641149058	1313001130	3056874233	0.429524	0.759519	0.670708
TCGA.A2.A0D2	Basal	VarScan2	1322065130	2808186774	984066227	3146185677	0.312781	0.74434	0.589162
TCGA.A2.A0D4	LumB	VarScan2	1321231702	2675498027	1200526069	2796203660	0.429341	0.908642	0.667862
TCGA.A2.A0EU	LumA	VarScan2	1479991585	1582987300	903396988	2159581897	0.41832	0.610407	0.841294
TCGA.A2.A0EY	LumB	VarScan2	1584604719	1972524893	997454013	2559675599	0.38968	0.629466	0.766588
TCGA.A2.A0YG	LumB	VarScan2	1340019244	2552982852	1193487783	2699514313	0.442112	0.89065	0.692564
TCGA.A2.A259	LumA	VarScan2	2915390287	365024637	179554836	3100860088	0.0579048	0.0615886	0.934847
TCGA.A2.A25B	LumB	VarScan2	1283389836	2162000623	1188636771	2256753688	0.526702	0.92617	0.782667
TCGA.A7.A0CE	Basal	VarScan2	1606943067	2061563812	1007848925	2660657954	0.378797	0.627184	0.746406
TCGA.A7.A0D9	LumA	VarScan2	988402521	543960463	468219520	1064143464	0.439997	0.473713	0.984134
TCGA.A7.A13D	Basal	VarScan2	2653281599	2445558678	1460412886	3638427391	0.401386	0.550418	0.683109
TCGA.A7.A26G	Basal	VarScan2	1654634605	1362373908	728379153	2288629360	0.31826	0.440205	0.845647
TCGA.A8.A075	LumB	VarScan2	1412208418	2259174135	1139766538	2531616015	0.450213	0.807081	0.742657
TCGA.A8.A07B	LumA	VarScan2	1449765798	1938906014	978371887	2410299925	0.405913	0.674848	0.777257
TCGA.A8.A07I	Her2	VarScan2	1339873957	701099066	519179582	1521793441	0.341163	0.387484	0.958862
TCGA.A8.A08B	Her2	VarScan2	1629181340	2367087966	1211933708	2784335598	0.435269	0.743891	0.720497
TCGA.A8.A08L	Her2	VarScan2	1835998158	2727264278	1476661120	3086601316	0.47841	0.804282	0.681462
TCGA.A8.A08S	LumB	VarScan2	1386328392	1951814839	1066160449	2271982782	0.469264	0.769053	0.797599
TCGA.A8.A092	LumB	VarScan2	1837166422	1988884010	1254608645	2571441787	0.487901	0.682904	0.812919
TCGA.A8.A094	Her2	VarScan2	1211647092	2459990879	985197592	2686440379	0.36673	0.813106	0.675899
TCGA.A8.A09I	LumB	VarScan2	2242482347	1567446011	905326936	2904601422	0.311687	0.403716	0.811876
TCGA.A8.A09X	Her2	VarScan2	1379250868	1653197665	533240402	2499208131	0.213364	0.386616	0.744466
TCGA.AN.A04D	Basal	VarScan2	2044726791	1069989524	765967505	2348748810	0.326117	0.374606	0.918215
TCGA.AN.A0AT	Basal	VarScan2	2137000936	2661385235	999780397	3798605774	0.263197	0.467843	0.541635
TCGA.AN.A0XR	LumB	VarScan2	2425451235	342446265	220338997	2547558503	0.0864903	0.0908445	0.963404
TCGA.AO.A03L	LumA	VarScan2	1299852987	1919869972	942549581	2277173378	0.413912	0.72512	0.780979
TCGA.AO.A03N	LumB	VarScan2	1120414733	1851587882	936526905	2035475710	0.460102	0.835875	0.802859
TCGA.AO.A0J2	Her2	VarScan2	1855917601	2373938734	1164907841	3064948494	0.380074	0.627672	0.69048
TCGA.AO.A0J4	Basal	VarScan2	1516585947	1998596858	957397784	2557785021	0.374307	0.631285	0.754751
TCGA.AO.A0J6	Basal	VarScan2	1622509370	1621582316	883395772	2360695914	0.37421	0.544463	0.821675
TCGA.AO.A0JF	LumA	VarScan2	808368411	154853084	69474434	893747061	0.0777339	0.085944	0.982765
TCGA.AO.A0JJ	LumA	VarScan2	1182991701	606556089	298947765	1490600025	0.200555	0.252705	0.932823
TCGA.AO.A0JM	LumB	VarScan2	1249774978	1621668231	876209267	1995233942	0.439151	0.701094	0.834794
TCGA.AO.A124	Basal	VarScan2	2080745056	2700180420	1828083057	2952842419	0.619093	0.878571	0.763102
TCGA.AO.A12H	LumA	VarScan2	2070029829	7107	215	2070036721	1.04e-07	1.04e-07	0.999998
TCGA.AQ.A04J	Basal	VarScan2	2318978664	1211477514	687382080	2843074098	0.241774	0.296416	0.847783
TCGA.AR.A0TX	Her2	VarScan2	2561784060	646413884	422434835	2785763109	0.151641	0.164899	0.930013
TCGA.AR.A1AY	Basal	VarScan2	1834177737	2656417542	1422729166	3067866113	0.463752	0.775677	0.685916
TCGA.AR.A24Z	LumB	VarScan2	989278932	1496318905	817437460	1668160377	0.490023	0.826296	0.85776
TCGA.AR.A256	Basal	VarScan2	1907215826	2160715956	1654047329	2413884453	0.685222	0.867258	0.868563
TCGA.B6.A0I2	Basal	VarScan2	1607594432	2436129632	1177186065	2866537999	0.410665	0.732266	0.696967
TCGA.B6.A0IJ	Basal	VarScan2	1613324206	2245383804	1295607364	2563100646	0.505484	0.803067	0.771069
TCGA.B6.A0IQ	Basal	VarScan2	1317054526	1843394316	979022893	2181425949	0.4488	0.743343	0.805541
TCGA.B6.A0RE	Basal	VarScan2	1858306739	1997235055	966928635	2888613159	0.334738	0.520328	0.736073
TCGA.B6.A0RG	LumA	VarScan2	1497698975	1383988745	856900273	2024787447	0.423205	0.572145	0.876397
TCGA.B6.A0RI	LumA	VarScan2	930641426	302266852	225107787	1007800491	0.223365	0.241885	0.98403
TCGA.B6.A0RT	Basal	VarScan2	929761895	137188196	8724774	1058225317	0.00824472	0.00938388	0.973416
TCGA.B6.A0RU	Basal	VarScan2	1979941100	2543489292	1182549045	3340881347	0.353963	0.597265	0.640165
TCGA.B6.A0WX	Basal	VarScan2	1295494136	1376195117	1239883686	1431805567	0.865958	0.957074	0.969482
TCGA.B6.A0X4	LumA	VarScan2	2320103542	88575277	32825970	2375852849	0.0138165	0.0141485	0.983803
TCGA.BH.A0AV	Basal	VarScan2	1610262192	2641065907	1522999383	2728328716	0.558217	0.945808	0.730703
TCGA.BH.A0B3	Basal	VarScan2	1320187004	1940058455	866025293	2394220166	0.361715	0.655987	0.758203
TCGA.BH.A0B9	Basal	VarScan2	1108083225	1114040544	790552653	1431571116	0.552227	0.713442	0.930492
TCGA.BH.A0BM	LumA	VarScan2	958961701	271451351	196090731	1034322321	0.189584	0.204482	0.98431
TCGA.BH.A0BW	Basal	VarScan2	1849916598	1556854283	573788075	2832982806	0.202538	0.31017	0.748715
TCGA.BH.A0DK	LumA	VarScan2	1086812475	628106455	454858634	1260060296	0.360982	0.418525	0.962944
TCGA.BH.A0E0	Basal	VarScan2	1371413844	1947370840	914714052	2404070632	0.380486	0.666986	0.764806
TCGA.BH.A0EA	LumA	VarScan2	2507109379	172267200	117417771	2561958808	0.0458312	0.0468339	0.983149
TCGA.BH.A0GY	LumA	VarScan2	1420542866	2350110700	1037748336	2732905230	0.379723	0.730529	0.697718
TCGA.BH.A0H0	LumB	VarScan2	1721092859	763622388	666666258	1818048989	0.366693	0.387351	0.976007
TCGA.BH.A0H6	LumA	VarScan2	899950926	285020570	274885922	910085574	0.302044	0.305445	0.997916
TCGA.BH.A0H7	LumA	VarScan2	1809536079	2341101453	1295887084	2854750448	0.453941	0.716143	0.735558
TCGA.BH.A0HB	LumA	VarScan2	1132661713	862989302	666657727	1328993288	0.501626	0.588576	0.95759
TCGA.BH.A0HK	LumA	VarScan2	1003469564	263572418	240215755	1026826227	0.23394	0.239385	0.995092
TCGA.BH.A0HX	LumA	VarScan2	1439288268	1741330895	1018530690	2162088473	0.471086	0.707663	0.832793
TCGA.BH.A0W5	LumA	VarScan2	577494989	312382998	179705462	710172525	0.253045	0.311181	0.974409
TCGA.BH.A0WA	Basal	VarScan2	1569739500	2121894445	1487201345	2204432600	0.674641	0.947419	0.848606
TCGA.C8.A12L	Her2	VarScan2	1602294549	2177820976	1059970811	2720144714	0.389674	0.661533	0.731271
TCGA.C8.A12Q	Her2	VarScan2	1206293751	1372106055	879869086	1698530720	0.518018	0.729399	0.891953
TCGA.C8.A130	LumB	VarScan2	1329001857	2329478922	1219226820	2439253959	0.499836	0.9174	0.749552
TCGA.D8.A27F	Basal	VarScan2	2062230034	2769215346	1865701587	2965743793	0.629084	0.904701	0.755796
TCGA.D8.A27H	Basal	VarScan2	1313887476	1441458439	1077332762	1678013153	0.642029	0.819958	0.918141
TCGA.E2.A109	LumB	VarScan2	1769030707	1820837343	950615778	2639252272	0.360184	0.537365	0.782065
TCGA.E2.A14P	Her2	VarScan2	1896398142	2758415292	1677348975	2977464459	0.563348	0.884492	0.720342
TCGA.E2.A14X	Basal	VarScan2	1218246064	2192426026	648184732	2762487358	0.234638	0.532064	0.660145
TCGA.E2.A152	Her2	VarScan2	780411015	1987789387	693887343	2074313059	0.334514	0.889131	0.740267
TCGA.E2.A156	LumA	VarScan2	514148994	139220617	137244565	516125046	0.265913	0.266935	0.999623
TCGA.E2.A15E	LumA	VarScan2	914632119	1257796284	695053610	1477374793	0.470465	0.759927	0.883909
TCGA.E2.A15H	LumA	VarScan2	570484663	2191705470	534841009	2227349124	0.240124	0.93752	0.680856
TCGA.E2.A15K	LumB	VarScan2	1535039951	621631005	513186988	1643483968	0.312256	0.334315	0.974345
TCGA.EW.A1J5	LumA	VarScan2	692260229	510403837	457814475	744849591	0.61464	0.661333	0.989627
TCGA.EW.A1P8	Basal	VarScan2	1694483859	2687675730	1367160155	3014999434	0.453453	0.80683	0.675356
TCGA.EW.A1PB	Basal	VarScan2	1220011863	2665967191	1097034292	2788944762	0.393351	0.8992	0.654576
TCGA.EW.A1PH	Basal	VarScan2	2767551579	1608612053	653757687	3722405945	0.175628	0.236222	0.681132
TCGA.GM.A2DF	Basal	VarScan2	909167686	1469148828	772704740	1605611774	0.481253	0.849903	0.856489
TCGA.A1.A0SM	LumA	ControlFREEC	1538504230	515501278	243103196	1810902312	0.134244	0.158013	0.935505
TCGA.A2.A04P	Basal	ControlFREEC	2119449892	2162785372	1175780498	3106454766	0.378496	0.554757	0.72904
TCGA.A2.A04Q	Basal	ControlFREEC	1823343682	610985542	216879864	2217449360	0.097806	0.118946	0.899941
TCGA.A2.A04T	Basal	ControlFREEC	1843583788	2454176783	1452908407	2844852164	0.510715	0.788089	0.744475
TCGA.A2.A04X	Her2	ControlFREEC	786726446	735502998	550713277	971516167	0.56686	0.700006	0.962859
TCGA.A2.A0CM	Basal	ControlFREEC	1559480215	2063276768	846986427	2775770556	0.305136	0.543121	0.710585
TCGA.A2.A0D0	Basal	ControlFREEC	1788601729	2517466058	1553556680	2752511107	0.564414	0.868587	0.757413
TCGA.A2.A0D1	Her2	ControlFREEC	3025904618	2641149058	752653398	4914400278	0.153153	0.248737	0.309801
TCGA.A2.A0D2	Basal	ControlFREEC	2724320476	2808186774	1572732940	3959774310	0.397177	0.577294	0.593299
TCGA.A2.A0D4	LumB	ControlFREEC	1158176458	2675498027	1071929741	2761744744	0.388135	0.925532	0.651693
TCGA.A2.A0EU	LumA	ControlFREEC	1249193295	1582987300	781614062	2050566533	0.38117	0.625695	0.822425
TCGA.A2.A0EY	LumB	ControlFREEC	1683569149	1972524893	1074904394	2581189648	0.416438	0.638468	0.779914
TCGA.A2.A0YG	LumB	ControlFREEC	2169836672	2552982852	1292064231	3430755293	0.376612	0.595466	0.648987
TCGA.A2.A259	LumA	ControlFREEC	278363731	365024637	172995967	470392401	0.367769	0.621475	0.964982
TCGA.A2.A25B	LumB	ControlFREEC	1445360413	2162000623	1166193247	2441167789	0.477719	0.806853	0.769313
TCGA.A7.A0CE	Basal	ControlFREEC	1519374605	2061563812	1131716160	2449222257	0.462072	0.744857	0.780835
TCGA.A7.A0D9	LumA	ControlFREEC	604754445	543960463	529664663	619050245	0.855609	0.875834	0.997228
TCGA.A7.A13D	Basal	ControlFREEC	1296340225	2445558678	1039480077	2702418826	0.384648	0.801857	0.68514
TCGA.A7.A26G	Basal	ControlFREEC	801346370	1362373908	643159818	1520560460	0.422975	0.802599	0.855018
TCGA.A8.A075	LumB	ControlFREEC	1326216257	2259174135	1231227459	2354162933	0.523	0.928376	0.768264
TCGA.A8.A07B	LumA	ControlFREEC	1360308933	1938906014	1112918621	2186296326	0.509043	0.818137	0.812351
TCGA.A8.A07I	Her2	ControlFREEC	691100089	701099066	572242091	819957064	0.697893	0.828016	0.974589
TCGA.A8.A08B	Her2	ControlFREEC	2998605003	2367087966	1239656598	4126036371	0.300447	0.413411	0.592022
TCGA.A8.A08L	Her2	ControlFREEC	1845735331	2727264278	1545993524	3027006085	0.510734	0.837603	0.698373
TCGA.A8.A08S	LumB	ControlFREEC	1062856190	1951814839	950877732	2063793297	0.460743	0.894644	0.786999
TCGA.A8.A092	LumB	ControlFREEC	1427568675	1988884010	1217041117	2199411568	0.553349	0.852527	0.82193
TCGA.A8.A094	Her2	ControlFREEC	1431003485	2459990879	1092349890	2798644474	0.390314	0.763345	0.684225
TCGA.A8.A09I	LumB	ControlFREEC	1271422133	1567446011	752487293	2086380851	0.360666	0.591847	0.818521
TCGA.A8.A09X	Her2	ControlFREEC	831252610	1653197665	577162532	1907287743	0.302609	0.694329	0.781773
TCGA.AN.A04D	Basal	ControlFREEC	2182638134	1069989524	1009872600	2242755058	0.450282	0.462684	0.983205
TCGA.AN.A0AT	Basal	ControlFREEC	1684933475	2661385235	1293165704	3053153006	0.423551	0.767488	0.664416
TCGA.AN.A0XR	LumB	ControlFREEC	819879514	342446265	335716891	826608888	0.406138	0.409471	0.998638
TCGA.AO.A03L	LumA	ControlFREEC	1359739415	1919869972	913681181	2365928206	0.386183	0.671953	0.771442
TCGA.AO.A03N	LumB	ControlFREEC	2414111067	1851587882	1022376507	3243322442	0.315225	0.4235	0.752323
TCGA.AO.A0J2	Her2	ControlFREEC	2136004178	2373938734	1135017303	3374925609	0.336309	0.531374	0.658329
TCGA.AO.A0J4	Basal	ControlFREEC	1203516575	1998596858	927131387	2274982046	0.407533	0.770352	0.764955
TCGA.AO.A0J6	Basal	ControlFREEC	1413181777	1621582316	1124694809	1910069284	0.588824	0.79586	0.885744
TCGA.AO.A0JF	LumA	ControlFREEC	491855650	154853084	97936532	548772202	0.178465	0.199116	0.9892
TCGA.AO.A0JJ	LumA	ControlFREEC	702052891	606556089	365746206	942862774	0.38791	0.520967	0.952409
TCGA.AO.A0JM	LumB	ControlFREEC	1167386565	1621668231	881715292	1907339504	0.462275	0.75529	0.838954
TCGA.AO.A124	Basal	ControlFREEC	2046845109	2700180420	1472642824	3274382705	0.449747	0.71947	0.669592
TCGA.AO.A12H	LumA	ControlFREEC	2621999947	7107	5504	2622001550	2.1e-06	2.1e-06	0.999999
TCGA.AQ.A04J	Basal	ControlFREEC	400222928	1211477514	294919025	1316781417	0.22397	0.736887	0.829059
TCGA.AR.A0TX	Her2	ControlFREEC	2806622923	646413884	234266865	3218769942	0.0727815	0.0834693	0.860546
TCGA.AR.A1AY	Basal	ControlFREEC	1940585079	2656417542	1652897393	2944105228	0.561426	0.851752	0.7374
TCGA.AR.A24Z	LumB	ControlFREEC	1269636407	1496318905	1214997236	1550958076	0.783385	0.956965	0.937379
TCGA.AR.A256	Basal	ControlFREEC	1550789027	2160715956	1168813174	2542691809	0.459676	0.753689	0.764465
TCGA.B6.A0I2	Basal	ControlFREEC	2212956348	2436129632	960787383	3688298597	0.260496	0.434165	0.584306
TCGA.B6.A0IJ	Basal	ControlFREEC	1196692016	2245383804	966844159	2475231661	0.390608	0.807931	0.719949
TCGA.B6.A0IQ	Basal	ControlFREEC	1910939087	1843394316	1137927561	2616405842	0.43492	0.595481	0.816816
TCGA.B6.A0RE	Basal	ControlFREEC	2549803110	1997235055	830643154	3716395011	0.223508	0.325768	0.636832
TCGA.B6.A0RG	LumA	ControlFREEC	1353531092	1383988745	875072873	1862446964	0.469851	0.646511	0.884561
TCGA.B6.A0RI	LumA	ControlFREEC	449572242	302266852	234136658	517702436	0.452261	0.520799	0.987175
TCGA.B6.A0RT	Basal	ControlFREEC	2746853987	137188196	128546190	2755495993	0.0466508	0.0467976	0.997134
TCGA.B6.A0RU	Basal	ControlFREEC	1616737241	2543489292	1146851799	3013374734	0.380587	0.709362	0.663082
TCGA.B6.A0WX	Basal	ControlFREEC	716064755	1376195117	685181548	1407078324	0.486953	0.956871	0.863057
TCGA.B6.A0X4	LumA	ControlFREEC	986718964	88575277	64500001	1010794240	0.0638112	0.0653682	0.994958
TCGA.BH.A0AV	Basal	ControlFREEC	652004650	2641065907	585680530	2707390027	0.216327	0.898277	0.597777
TCGA.BH.A0B3	Basal	ControlFREEC	1184632609	1940058455	593091817	2531599247	0.234276	0.500655	0.705738
TCGA.BH.A0B9	Basal	ControlFREEC	1104006390	1114040544	716382555	1501664379	0.477059	0.648893	0.91463
TCGA.BH.A0BM	LumA	ControlFREEC	462417510	271451351	255273847	478595014	0.533382	0.552042	0.996947
TCGA.BH.A0BW	Basal	ControlFREEC	2336098369	1556854283	906659370	2986293282	0.303607	0.388108	0.810216
TCGA.BH.A0DK	LumA	ControlFREEC	2037755163	628106455	187792184	2478069434	0.0757816	0.0921564	0.881773
TCGA.BH.A0E0	Basal	ControlFREEC	1527211056	1947370840	1335161385	2139420511	0.624076	0.874248	0.855436
TCGA.BH.A0EA	LumA	ControlFREEC	2263446739	172267200	98712213	2337001726	0.0422388	0.0436115	0.978976
TCGA.BH.A0GY	LumA	ControlFREEC	1460025960	2350110700	844431842	2965704818	0.284732	0.578368	0.650008
TCGA.BH.A0H0	LumB	ControlFREEC	812146604	763622388	705487242	870281750	0.810642	0.86867	0.988255
TCGA.BH.A0H6	LumA	ControlFREEC	370677487	285020570	281468703	374229354	0.752129	0.759336	0.999341
TCGA.BH.A0H7	LumA	ControlFREEC	1396860490	2341101453	1103269535	2634692408	0.418747	0.789821	0.716432
TCGA.BH.A0HB	LumA	ControlFREEC	834193756	862989302	719666478	977516580	0.736219	0.862709	0.970916
TCGA.BH.A0HK	LumA	ControlFREEC	513155564	263572418	254148214	522579768	0.486334	0.495265	0.998205
TCGA.BH.A0HX	LumA	ControlFREEC	1318631086	1741330895	978767163	2081194818	0.470291	0.74226	0.828384
TCGA.BH.A0W5	LumA	ControlFREEC	733674747	312382998	188489833	857567912	0.219796	0.256912	0.975361
TCGA.BH.A0WA	Basal	ControlFREEC	1060077491	2121894445	943751715	2238220221	0.421653	0.890267	0.749437
TCGA.C8.A12L	Her2	ControlFREEC	2439131074	2177820976	1101022847	3515929203	0.313153	0.4514	0.67595
TCGA.C8.A12Q	Her2	ControlFREEC	3028104518	1372106055	645231927	3754978646	0.171834	0.213081	0.734132
TCGA.C8.A130	LumB	ControlFREEC	1798224044	2329478922	1218142823	2909560143	0.418669	0.677414	0.719632
TCGA.D8.A27F	Basal	ControlFREEC	1805694931	2769215346	1576070013	2998840264	0.52556	0.872833	0.698424
TCGA.D8.A27H	Basal	ControlFREEC	1291851984	1441458439	1256003736	1477306687	0.850198	0.97225	0.958513
TCGA.E2.A109	LumB	ControlFREEC	2311220885	1820837343	772644527	3359413701	0.229994	0.334301	0.69625
TCGA.E2.A14P	Her2	ControlFREEC	2131431679	2758415292	1143224005	3746622966	0.305135	0.536364	0.555122
TCGA.E2.A14X	Basal	ControlFREEC	2244859091	2192426026	674869141	3762415976	0.179371	0.300629	0.568534
TCGA.E2.A152	Her2	ControlFREEC	877202273	1987789387	758493261	2106498399	0.360073	0.864673	0.748346
TCGA.E2.A156	LumA	ControlFREEC	215924171	139220617	92682732	262462056	0.353128	0.429237	0.991609
TCGA.E2.A15E	LumA	ControlFREEC	733486900	1257796284	387358922	1603924262	0.241507	0.528106	0.826902
TCGA.E2.A15H	LumA	ControlFREEC	883223856	2191705470	688883179	2386046147	0.288713	0.779964	0.691972
TCGA.E2.A15K	LumB	ControlFREEC	2184487896	621631005	338744030	2467374871	0.137289	0.155068	0.920928
TCGA.EW.A1J5	LumA	ControlFREEC	565120333	510403837	488622391	586901779	0.832545	0.864634	0.995809
TCGA.EW.A1P8	Basal	ControlFREEC	1410934878	2687675730	1269223243	2829387365	0.448586	0.899562	0.674004
TCGA.EW.A1PB	Basal	ControlFREEC	1000274966	2665967191	900254807	2765987350	0.325473	0.900007	0.629192
TCGA.EW.A1PH	Basal	ControlFREEC	1254201831	1608612053	905229057	1957584827	0.462421	0.721757	0.843965
TCGA.GM.A2DF	Basal	ControlFREEC	498858597	1469148828	459384315	1508623110	0.304506	0.920871	0.808147
TCGA.A1.A0SM	LumA	ADTEx	2430514580	515501278	305599111	2640416747	0.115739	0.125734	0.936996
TCGA.A2.A04P	Basal	ADTEx	1286213613	2162785372	1104615965	2344383020	0.471176	0.858812	0.763583
TCGA.A2.A04Q	Basal	ADTEx	2490308845	610985542	235415962	2865878425	0.0821444	0.0945328	0.885209
TCGA.A2.A04T	Basal	ADTEx	1629218248	2454176783	1197491305	2885903726	0.414945	0.73501	0.695928
TCGA.A2.A04X	Her2	ADTEx	1364935608	735502998	254710904	1845727702	0.138	0.18661	0.890658
TCGA.A2.A0CM	Basal	ADTEx	964609506	2063276768	858306230	2169580044	0.395609	0.889797	0.748831
TCGA.A2.A0D0	Basal	ADTEx	1637009636	2517466058	1037581626	3116894068	0.33289	0.633827	0.641245
TCGA.A2.A0D1	Her2	ADTEx	2324833092	2641149058	1711509753	3254472397	0.525895	0.736186	0.729539
TCGA.A2.A0D2	Basal	ADTEx	2462131513	2808186774	1173571977	4096746310	0.286464	0.476649	0.504652
TCGA.A2.A0D4	LumB	ADTEx	1406548814	2675498027	1356998956	2725047885	0.497973	0.964772	0.697281
TCGA.A2.A0EU	LumA	ADTEx	1620127103	1582987300	786700037	2416414366	0.325565	0.485579	0.80775
TCGA.A2.A0EY	LumB	ADTEx	1470622651	1972524893	1095605010	2347542534	0.466703	0.744994	0.795659
TCGA.A2.A0YG	LumB	ADTEx	1307360649	2552982852	951493107	2908850394	0.327103	0.727797	0.640495
TCGA.A2.A259	LumA	ADTEx	346208958	365024637	280468127	430765468	0.651092	0.810112	0.984387
TCGA.A2.A25B	LumB	ADTEx	1249316274	2162000623	1129007598	2282309299	0.494678	0.9037	0.771095
TCGA.A7.A0CE	Basal	ADTEx	1335191323	2061563812	946446202	2450308933	0.386256	0.708847	0.748103
TCGA.A7.A0D9	LumA	ADTEx	621307690	543960463	513126573	652141580	0.786833	0.825882	0.994002
TCGA.A7.A13D	Basal	ADTEx	1110213431	2445558678	1055396280	2500375829	0.422095	0.950625	0.701159
TCGA.A7.A26G	Basal	ADTEx	512017110	1362373908	396198859	1478192159	0.268029	0.7738	0.815968
TCGA.A8.A075	LumB	ADTEx	1113856185	2259174135	1083414914	2289615406	0.473186	0.97267	0.747051
TCGA.A8.A07B	LumA	ADTEx	1066210138	1938906014	821963644	2183152508	0.376503	0.770921	0.762143
TCGA.A8.A07I	Her2	ADTEx	728793328	701099066	632258111	797634283	0.792667	0.867541	0.986323
TCGA.A8.A08B	Her2	ADTEx	1376077805	2367087966	1082801582	2660364189	0.407013	0.786875	0.707184
TCGA.A8.A08L	Her2	ADTEx	1702989053	2727264278	1382847047	3047406284	0.453778	0.812012	0.668787
TCGA.A8.A08S	LumB	ADTEx	999708333	1951814839	952233576	1999289596	0.476286	0.952511	0.790108
TCGA.A8.A092	LumB	ADTEx	1406105931	1988884010	1268062429	2126927512	0.596194	0.901826	0.834521
TCGA.A8.A094	Her2	ADTEx	1366349694	2459990879	1184124178	2642216395	0.448156	0.866633	0.709748
TCGA.A8.A09I	LumB	ADTEx	1182405404	1567446011	868799019	1881052396	0.461869	0.734773	0.847446
TCGA.A8.A09X	Her2	ADTEx	579255574	1653197665	405651509	1826801730	0.222056	0.700298	0.759292
TCGA.AN.A04D	Basal	ADTEx	1075779612	1069989524	889138066	1256631070	0.707557	0.826506	0.961408
TCGA.AN.A0AT	Basal	ADTEx	1234795421	2661385235	944162375	2952018281	0.319836	0.764631	0.620694
TCGA.AN.A0XR	LumB	ADTEx	433425903	342446265	338394668	437477500	0.773513	0.780744	0.99924
TCGA.AO.A03L	LumA	ADTEx	1088540434	1919869972	862124031	2146286375	0.401682	0.792	0.773673
TCGA.AO.A03N	LumB	ADTEx	1611575587	1851587882	911478075	2551685394	0.357206	0.565582	0.773494
TCGA.AO.A0J2	Her2	ADTEx	2560721822	2373938734	1301754816	3632905740	0.358323	0.508355	0.665083
TCGA.AO.A0J4	Basal	ADTEx	1134420304	1998596858	835142105	2297875057	0.363441	0.736184	0.748586
TCGA.AO.A0J6	Basal	ADTEx	1413556335	1621582316	1165755518	1869383133	0.623604	0.824697	0.895176
TCGA.AO.A0JF	LumA	ADTEx	105158275	154853084	53904143	206107216	0.261534	0.5126	0.982155
TCGA.AO.A0JJ	LumA	ADTEx	593179319	606556089	372414166	827321242	0.450145	0.627827	0.954702
TCGA.AO.A0JM	LumB	ADTEx	1326683993	1621668231	897195593	2051156631	0.43741	0.676269	0.836661
TCGA.AO.A124	Basal	ADTEx	1765658953	2700180420	1215732623	3250106750	0.374059	0.688543	0.628554
TCGA.AO.A12H	LumA	ADTEx	2594605701	7107	309	2594612499	1.19e-07	1.19e-07	0.999998
TCGA.AQ.A04J	Basal	ADTEx	559024590	1211477514	487945570	1282556534	0.380448	0.872852	0.860941
TCGA.AR.A0TX	Her2	ADTEx	637816695	646413884	398215544	886015035	0.449446	0.624342	0.951564
TCGA.AR.A1AY	Basal	ADTEx	1820330578	2656417542	1512146313	2964601807	0.510067	0.830699	0.709704
TCGA.AR.A24Z	LumB	ADTEx	1026107769	1496318905	945296327	1577130347	0.599377	0.921245	0.883651
TCGA.AR.A256	Basal	ADTEx	1594165424	2160715956	1380204392	2374676988	0.581218	0.865785	0.812733
TCGA.B6.A0I2	Basal	ADTEx	2345763944	2436129632	949275955	3832617621	0.247683	0.404677	0.564777
TCGA.B6.A0IJ	Basal	ADTEx	1461019255	2245383804	1035540527	2670862532	0.387718	0.70878	0.71871
TCGA.B6.A0IQ	Basal	ADTEx	1464702282	1843394316	912238181	2395858417	0.380756	0.622815	0.783319
TCGA.B6.A0RE	Basal	ADTEx	2397076063	1997235055	788145489	3606165629	0.218555	0.328795	0.640686
TCGA.B6.A0RG	LumA	ADTEx	1440277905	1383988745	842310042	1981956608	0.424989	0.584825	0.874663
TCGA.B6.A0RI	LumA	ADTEx	595519359	302266852	237312675	660473536	0.359307	0.398497	0.987428
TCGA.B6.A0RT	Basal	ADTEx	1078914235	137188196	30481909	1185620522	0.0257097	0.0282524	0.977215
TCGA.B6.A0RU	Basal	ADTEx	2660310159	2543489292	1134311996	4069487455	0.278736	0.426383	0.545684
TCGA.B6.A0WX	Basal	ADTEx	1216702494	1376195117	1162746213	1430151398	0.813023	0.955654	0.95304
TCGA.B6.A0X4	LumA	ADTEx	145500688	88575277	64662227	169413738	0.381682	0.444412	0.995742
TCGA.BH.A0AV	Basal	ADTEx	1211844304	2641065907	1090789657	2762120554	0.39491	0.900107	0.659297
TCGA.BH.A0B3	Basal	ADTEx	1297288208	1940058455	926749452	2310597211	0.401087	0.714374	0.773044
TCGA.BH.A0B9	Basal	ADTEx	1004112550	1114040544	748359348	1369793746	0.54633	0.745294	0.923143
TCGA.BH.A0BM	LumA	ADTEx	495053867	271451351	240970655	525534563	0.458525	0.486756	0.994213
TCGA.BH.A0BW	Basal	ADTEx	2380970209	1556854283	612026808	3325797684	0.184024	0.257049	0.720556
TCGA.BH.A0DK	LumA	ADTEx	651934592	628106455	474843720	805197327	0.589723	0.728361	0.970008
TCGA.BH.A0E0	Basal	ADTEx	1250747315	1947370840	1083875017	2114243138	0.512654	0.866582	0.808594
TCGA.BH.A0EA	LumA	ADTEx	184592849	172267200	171746566	185113483	0.927791	0.930407	0.999907
TCGA.BH.A0GY	LumA	ADTEx	1073552415	2350110700	833283511	2590379604	0.321684	0.776193	0.67648
TCGA.BH.A0H0	LumB	ADTEx	790292078	763622388	721086636	832827830	0.865829	0.912431	0.991445
TCGA.BH.A0H6	LumA	ADTEx	551532715	285020570	281025788	555527497	0.505872	0.509536	0.999233
TCGA.BH.A0H7	LumA	ADTEx	1365197076	2341101453	1106812818	2599485711	0.425781	0.810735	0.71928
TCGA.BH.A0HB	LumA	ADTEx	771153443	862989302	708040199	926102546	0.764538	0.918157	0.968954
TCGA.BH.A0HK	LumA	ADTEx	464648771	263572418	250219226	478001963	0.523469	0.538513	0.997479
TCGA.BH.A0HX	LumA	ADTEx	1027395416	1741330895	966136918	1802589393	0.535972	0.940375	0.836273
TCGA.BH.A0W5	LumA	ADTEx	162986808	312382998	150994493	324375313	0.465493	0.926422	0.971176
TCGA.BH.A0WA	Basal	ADTEx	1122065135	2121894445	927103279	2316856301	0.400156	0.826247	0.742502
TCGA.C8.A12L	Her2	ADTEx	2553741374	2177820976	1088756323	3642806027	0.298878	0.426338	0.66055
TCGA.C8.A12Q	Her2	ADTEx	1786397781	1372106055	676663249	2481840587	0.272646	0.378786	0.825075
TCGA.C8.A130	LumB	ADTEx	1487652700	2329478922	1136397881	2680733741	0.423913	0.763887	0.720878
TCGA.D8.A27F	Basal	ADTEx	1667200044	2769215346	1617053067	2819362323	0.573553	0.969921	0.718633
TCGA.D8.A27H	Basal	ADTEx	1313053020	1441458439	1267037671	1487473788	0.851805	0.964955	0.960796
TCGA.E2.A109	LumB	ADTEx	2071027657	1820837343	833524255	3058340745	0.272541	0.402469	0.732511
TCGA.E2.A14P	Her2	ADTEx	1126554818	2758415292	1079725276	2805244834	0.384895	0.958431	0.637863
TCGA.E2.A14X	Basal	ADTEx	958346378	2192426026	785766410	2365005994	0.332247	0.819919	0.707173
TCGA.E2.A152	Her2	ADTEx	979703988	1987789387	715030120	2252463255	0.317444	0.729843	0.733864
TCGA.E2.A156	LumA	ADTEx	841786128	139220617	136277146	844729599	0.161326	0.16189	0.999402
TCGA.E2.A15E	LumA	ADTEx	660869035	1257796284	567888569	1350776750	0.420416	0.859306	0.864756
TCGA.E2.A15H	LumA	ADTEx	576089628	2191705470	532741422	2235053676	0.238357	0.924754	0.680106
TCGA.E2.A15K	LumB	ADTEx	508707293	621631005	434542874	695795424	0.624527	0.85421	0.964387
TCGA.EW.A1J5	LumA	ADTEx	547176398	510403837	476644147	580936088	0.820476	0.871098	0.993526
TCGA.EW.A1P8	Basal	ADTEx	1354567640	2687675730	1267606083	2774637287	0.456855	0.935801	0.677806
TCGA.EW.A1PB	Basal	ADTEx	1002301703	2665967191	983722056	2684546838	0.366439	0.981463	0.64657
TCGA.EW.A1PH	Basal	ADTEx	1249138072	1608612053	986121003	1871629122	0.526878	0.789441	0.862065
TCGA.GM.A2DF	Basal	ADTEx	88857927	1469148828	77659223	1480347532	0.0524601	0.873971	0.754726
TCGA.A1.A0SM	All	BRCA_10000_KNN	883250000	515501278	415212853	983538425	0.422162	0.470097	0.979444
TCGA.A2.A04P	All	BRCA_10000_KNN	1894070000	2162785372	1825589164	2231266208	0.818185	0.963845	0.912824
TCGA.A2.A04Q	All	BRCA_10000_KNN	395040000	610985542	237186570	768838972	0.3085	0.600412	0.930353
TCGA.A2.A04T	All	BRCA_10000_KNN	2348700000	2454176783	2192557381	2610319402	0.839958	0.93352	0.923354
TCGA.A2.A04X	All	BRCA_10000_KNN	827940000	735502998	681417277	882025721	0.772559	0.823027	0.989038
TCGA.A2.A0CM	All	BRCA_10000_KNN	1879550000	2063276768	1076869380	2865957388	0.375745	0.57294	0.745936
TCGA.A2.A0D0	All	BRCA_10000_KNN	1597940000	2517466058	1375673308	2739732750	0.50212	0.860904	0.725803
TCGA.A2.A0D1	All	BRCA_10000_KNN	1775370000	2641149058	1570926714	2845592344	0.552056	0.884845	0.731552
TCGA.A2.A0D2	All	BRCA_10000_KNN	1509480000	2808186774	1437805147	2879861627	0.499262	0.952517	0.677753
TCGA.A2.A0D4	All	BRCA_10000_KNN	1477480000	2675498027	1416451299	2736526728	0.517609	0.958694	0.706145
TCGA.A2.A0EU	All	BRCA_10000_KNN	1567640000	1582987300	1497011609	1653615691	0.905296	0.954946	0.979502
TCGA.A2.A0EY	All	BRCA_10000_KNN	2110790000	1972524893	1303889353	2779425540	0.469122	0.617726	0.816876
TCGA.A2.A0YG	All	BRCA_10000_KNN	1626150000	2552982852	1474499731	2704633121	0.545176	0.906743	0.73924
TCGA.A2.A259	All	BRCA_10000_KNN	851770000	365024637	304511758	912282879	0.333791	0.357505	0.987676
TCGA.A2.A25B	All	BRCA_10000_KNN	2062150000	2162000623	1606582757	2617567866	0.613769	0.779081	0.849884
TCGA.A7.A0CE	All	BRCA_10000_KNN	1434160000	2061563812	1145845087	2349878725	0.487619	0.798966	0.788415
TCGA.A7.A0D9	All	BRCA_10000_KNN	1067340000	543960463	505450629	1105849834	0.45707	0.473561	0.991797
TCGA.A7.A13D	All	BRCA_10000_KNN	1819610000	2445558678	1491836332	2773332346	0.537922	0.819866	0.758089
TCGA.A7.A26G	All	BRCA_10000_KNN	1428620000	1362373908	1130720256	1660273652	0.681045	0.791477	0.946543
TCGA.A8.A075	All	BRCA_10000_KNN	1214670000	2259174135	1155236189	2318607946	0.498246	0.95107	0.757237
TCGA.A8.A07B	All	BRCA_10000_KNN	1200590000	1938906014	998429018	2141066996	0.466323	0.831615	0.793822
TCGA.A8.A07I	All	BRCA_10000_KNN	1039780000	701099066	690655520	1050223546	0.657627	0.664232	0.997788
TCGA.A8.A08B	All	BRCA_10000_KNN	1657380000	2367087966	1312117416	2712350550	0.483757	0.791682	0.742984
TCGA.A8.A08L	All	BRCA_10000_KNN	1715730000	2727264278	1678111168	2764883110	0.606937	0.978074	0.740715
TCGA.A8.A08S	All	BRCA_10000_KNN	1308360000	1951814839	1256889382	2003285457	0.627414	0.96066	0.843967
TCGA.A8.A092	All	BRCA_10000_KNN	1347510000	1988884010	1221173711	2115220299	0.577327	0.906245	0.826096
TCGA.A8.A094	All	BRCA_10000_KNN	1597590000	2459990879	1301640674	2755940205	0.472304	0.814753	0.72185
TCGA.A8.A09I	All	BRCA_10000_KNN	1107920000	1567446011	1035891359	1639474652	0.631843	0.934988	0.885789
TCGA.A8.A09X	All	BRCA_10000_KNN	1604310000	1653197665	927893608	2329614057	0.398304	0.578376	0.825554
TCGA.AN.A04D	All	BRCA_10000_KNN	1078250000	1069989524	1014367760	1133871764	0.894605	0.940754	0.988125
TCGA.AN.A0AT	All	BRCA_10000_KNN	1768800000	2661385235	1689119416	2741065819	0.616227	0.954952	0.756524
TCGA.AN.A0XR	All	BRCA_10000_KNN	382330000	342446265	336316545	388459720	0.865769	0.87965	0.998861
TCGA.AO.A03L	All	BRCA_10000_KNN	1239320000	1919869972	1009574840	2149615132	0.469654	0.81462	0.79873
TCGA.AO.A03N	All	BRCA_10000_KNN	1621450000	1851587882	1451255932	2021781950	0.71781	0.895036	0.903316
TCGA.AO.A0J2	All	BRCA_10000_KNN	2165140000	2373938734	1501195644	3037883090	0.494158	0.693348	0.757364
TCGA.AO.A0J4	All	BRCA_10000_KNN	2147540000	1998596858	1344466255	2801670603	0.47988	0.626049	0.819027
TCGA.AO.A0J6	All	BRCA_10000_KNN	2466240000	1621582316	1177128934	2910693382	0.404415	0.477297	0.865147
TCGA.AO.A0JF	All	BRCA_10000_KNN	690920000	154853084	109909274	735863810	0.149361	0.159077	0.991137
TCGA.AO.A0JJ	All	BRCA_10000_KNN	991770000	606556089	399971214	1198354875	0.333767	0.40329	0.956693
TCGA.AO.A0JM	All	BRCA_10000_KNN	1165770000	1621668231	981002328	1806435903	0.54306	0.841506	0.860613
TCGA.AO.A124	All	BRCA_10000_KNN	1256490000	2700180420	1210880678	2745789742	0.440995	0.963701	0.669454
TCGA.AO.A12H	All	BRCA_10000_KNN	4490000	7107	0	4497107	0	0	0.999999
TCGA.AQ.A04J	All	BRCA_10000_KNN	1083410000	1211477514	948343462	1346544052	0.70428	0.875332	0.943759
TCGA.AR.A0TX	All	BRCA_10000_KNN	666010000	646413884	629467462	682956422	0.92168	0.945132	0.996675
TCGA.AR.A1AY	All	BRCA_10000_KNN	1638810000	2656417542	1558844880	2736382662	0.569674	0.951205	0.733809
TCGA.AR.A24Z	All	BRCA_10000_KNN	1540420000	1496318905	1407021676	1629717229	0.863353	0.913401	0.978848
TCGA.AR.A256	All	BRCA_10000_KNN	2099220000	2160715956	1874894987	2385040969	0.786106	0.893139	0.921968
TCGA.B6.A0I2	All	BRCA_10000_KNN	1608160000	2436129632	1409062514	2635227118	0.534702	0.876195	0.752747
TCGA.B6.A0IJ	All	BRCA_10000_KNN	1847980000	2245383804	1365028027	2728335777	0.500315	0.73866	0.77508
TCGA.B6.A0IQ	All	BRCA_10000_KNN	1906540000	1843394316	1027055107	2722879209	0.377195	0.538701	0.788268
TCGA.B6.A0RE	All	BRCA_10000_KNN	1364810000	1997235055	1235166758	2126878297	0.580742	0.90501	0.826695
TCGA.B6.A0RG	All	BRCA_10000_KNN	1190520000	1383988745	1013139146	1561369599	0.648878	0.851006	0.918879
TCGA.B6.A0RI	All	BRCA_10000_KNN	556200000	302266852	279050257	579416595	0.481606	0.501708	0.99554
TCGA.B6.A0RT	All	BRCA_10000_KNN	2557590000	137188196	119592757	2575185439	0.0464404	0.0467599	0.994509
TCGA.B6.A0RU	All	BRCA_10000_KNN	2091080000	2543489292	1985562245	2649007047	0.74955	0.949539	0.848017
TCGA.B6.A0WX	All	BRCA_10000_KNN	1612050000	1376195117	1316667522	1671577595	0.78768	0.816766	0.985656
TCGA.B6.A0X4	All	BRCA_10000_KNN	89320000	88575277	65194164	112701113	0.57847	0.729894	0.995878
TCGA.BH.A0AV	All	BRCA_10000_KNN	1883520000	2641065907	1726013356	2798572551	0.616748	0.916376	0.764073
TCGA.BH.A0B3	All	BRCA_10000_KNN	1705870000	1940058455	1182030575	2463897880	0.47974	0.692919	0.813119
TCGA.BH.A0B9	All	BRCA_10000_KNN	1128250000	1114040544	936131309	1306159235	0.716705	0.82972	0.961606
TCGA.BH.A0BM	All	BRCA_10000_KNN	654550000	271451351	268567717	657433634	0.408509	0.410309	0.999435
TCGA.BH.A0BW	All	BRCA_10000_KNN	1448400000	1556854283	1239126898	1766127385	0.701607	0.855514	0.926344
TCGA.BH.A0DK	All	BRCA_10000_KNN	790080000	628106455	604695487	813490968	0.743334	0.76536	0.995291
TCGA.BH.A0E0	All	BRCA_10000_KNN	2041330000	1947370840	1717843661	2270857179	0.756474	0.841532	0.938311
TCGA.BH.A0EA	All	BRCA_10000_KNN	821360000	172267200	165299495	828327705	0.199558	0.201251	0.99859
TCGA.BH.A0GY	All	BRCA_10000_KNN	1502920000	2350110700	1348798684	2504232016	0.538608	0.897452	0.764903
TCGA.BH.A0H0	All	BRCA_10000_KNN	1396890000	763622388	722375173	1438137215	0.502299	0.517131	0.990551
TCGA.BH.A0H6	All	BRCA_10000_KNN	427150000	285020570	284211966	427958604	0.664111	0.665368	0.999848
TCGA.BH.A0H7	All	BRCA_10000_KNN	1995110000	2341101453	1648020450	2688191003	0.613059	0.82603	0.81601
TCGA.BH.A0HB	All	BRCA_10000_KNN	1038650000	862989302	714286846	1187352456	0.601579	0.687707	0.968518
TCGA.BH.A0HK	All	BRCA_10000_KNN	811130000	263572418	262073997	812628421	0.322502	0.323097	0.999697
TCGA.BH.A0HX	All	BRCA_10000_KNN	1272720000	1741330895	1045200842	1968850053	0.530869	0.821234	0.844937
TCGA.BH.A0W5	All	BRCA_10000_KNN	555500000	312382998	264421048	603461950	0.438174	0.476005	0.990788
TCGA.BH.A0WA	All	BRCA_10000_KNN	1091580000	2121894445	900972338	2312502107	0.389609	0.825384	0.738588
TCGA.C8.A12L	All	BRCA_10000_KNN	1878120000	2177820976	1755584273	2300356703	0.763179	0.934756	0.891287
TCGA.C8.A12Q	All	BRCA_10000_KNN	1273740000	1372106055	1150225136	1495620919	0.769062	0.90303	0.950565
TCGA.C8.A130	All	BRCA_10000_KNN	1569970000	2329478922	1446691515	2452757407	0.589823	0.921477	0.789416
TCGA.D8.A27F	All	BRCA_10000_KNN	2199170000	2769215346	2139354373	2829030973	0.756215	0.972801	0.823217
TCGA.D8.A27H	All	BRCA_10000_KNN	1309040000	1441458439	1226361098	1524137341	0.804626	0.93684	0.951696
TCGA.E2.A109	All	BRCA_10000_KNN	2059090000	1820837343	926985266	2952942077	0.313919	0.450192	0.758613
TCGA.E2.A14P	All	BRCA_10000_KNN	1616910000	2758415292	1473383998	2901941294	0.507724	0.911234	0.689992
TCGA.E2.A14X	All	BRCA_10000_KNN	1140360000	2192426026	965643224	2367142802	0.407936	0.846788	0.734561
TCGA.E2.A152	All	BRCA_10000_KNN	967350000	1987789387	900081639	2055057748	0.437984	0.930461	0.773145
TCGA.E2.A156	All	BRCA_10000_KNN	341310000	139220617	137910636	342619981	0.402518	0.404063	0.999758
TCGA.E2.A15E	All	BRCA_10000_KNN	1787910000	1257796284	1017306027	2028400257	0.501531	0.568992	0.939486
TCGA.E2.A15H	All	BRCA_10000_KNN	1186710000	2191705470	996005040	2382410430	0.418066	0.839299	0.738665
TCGA.E2.A15K	All	BRCA_10000_KNN	1412370000	621631005	445064623	1588936382	0.280102	0.315119	0.959407
TCGA.EW.A1J5	All	BRCA_10000_KNN	533860000	510403837	490520100	553743737	0.885825	0.918818	0.996197
TCGA.EW.A1P8	All	BRCA_10000_KNN	2681200000	2687675730	2573650866	2795224864	0.920731	0.959888	0.962989
TCGA.EW.A1PB	All	BRCA_10000_KNN	1556780000	2665967191	1482582755	2740164436	0.541056	0.952339	0.718596
TCGA.EW.A1PH	All	BRCA_10000_KNN	1593190000	1608612053	1350386385	1851415668	0.72938	0.847599	0.938059
TCGA.GM.A2DF	All	BRCA_10000_KNN	1559100000	1469148828	1326976667	1701272161	0.779991	0.851117	0.966173
TCGA.A1.A0SM	All	BRCA_100000_KNN	694400000	515501278	427787012	782114266	0.546962	0.616053	0.982691
TCGA.A2.A04P	All	BRCA_100000_KNN	2064200000	2162785372	1980671020	2246314352	0.881743	0.959534	0.950752
TCGA.A2.A04Q	All	BRCA_100000_KNN	576100000	610985542	285968000	901117542	0.317348	0.496386	0.937327
TCGA.A2.A04T	All	BRCA_100000_KNN	2311100000	2454176783	2107601527	2657675256	0.793024	0.911947	0.899572
TCGA.A2.A04X	All	BRCA_100000_KNN	831400000	735502998	676827613	890075385	0.760416	0.814082	0.9881
TCGA.A2.A0CM	All	BRCA_100000_KNN	1234600000	2063276768	1066665697	2231211071	0.478066	0.863977	0.779874
TCGA.A2.A0D0	All	BRCA_100000_KNN	2269100000	2517466058	1870127081	2916438977	0.641236	0.824171	0.814674
TCGA.A2.A0D1	All	BRCA_100000_KNN	873600000	2641149058	772186459	2742562599	0.281557	0.883913	0.617679
TCGA.A2.A0D2	All	BRCA_100000_KNN	2461700000	2808186774	2345280752	2924606022	0.801913	0.952708	0.859741
TCGA.A2.A0D4	All	BRCA_100000_KNN	871100000	2675498027	828197953	2718400074	0.304664	0.95075	0.622304
TCGA.A2.A0EU	All	BRCA_100000_KNN	1701800000	1582987300	1552558356	1732228944	0.896278	0.912304	0.992506
TCGA.A2.A0EY	All	BRCA_100000_KNN	1950500000	1972524893	1709837952	2213186941	0.772568	0.876615	0.931082
TCGA.A2.A0YG	All	BRCA_100000_KNN	1527200000	2552982852	1444347246	2635835606	0.547966	0.945749	0.738212
TCGA.A2.A259	All	BRCA_100000_KNN	983200000	365024637	319712635	1028512002	0.31085	0.325176	0.990518
TCGA.A2.A25B	All	BRCA_100000_KNN	1863600000	2162000623	1462321439	2563279184	0.570489	0.784676	0.820525
TCGA.A7.A0CE	All	BRCA_100000_KNN	1715900000	2061563812	1443797436	2333666376	0.618682	0.841423	0.847321
TCGA.A7.A0D9	All	BRCA_100000_KNN	563800000	543960463	526168301	581592162	0.904703	0.933253	0.996577
TCGA.A7.A13D	All	BRCA_100000_KNN	1456200000	2445558678	1285020223	2616738455	0.491077	0.882448	0.730475
TCGA.A7.A26G	All	BRCA_100000_KNN	1489400000	1362373908	1180099998	1671673910	0.705939	0.792332	0.95734
TCGA.A8.A075	All	BRCA_100000_KNN	2105700000	2259174135	2008080868	2356793267	0.852039	0.953641	0.931327
TCGA.A8.A07B	All	BRCA_100000_KNN	1131300000	1938906014	977993154	2092212860	0.467444	0.864486	0.792494
TCGA.A8.A07I	All	BRCA_100000_KNN	754900000	701099066	674088228	781910838	0.862104	0.89295	0.994606
TCGA.A8.A08B	All	BRCA_100000_KNN	1219600000	2367087966	1140517690	2446170276	0.466246	0.935157	0.729977
TCGA.A8.A08L	All	BRCA_100000_KNN	1934500000	2727264278	1856271646	2805492632	0.661656	0.959561	0.772442
TCGA.A8.A08S	All	BRCA_100000_KNN	1569600000	1951814839	1516479015	2004935824	0.756373	0.966156	0.896162
TCGA.A8.A092	All	BRCA_100000_KNN	1676500000	1988884010	1617445682	2047938328	0.789792	0.964775	0.909085
TCGA.A8.A094	All	BRCA_100000_KNN	1978900000	2459990879	1876516689	2562374190	0.732335	0.948263	0.845771
TCGA.A8.A09I	All	BRCA_100000_KNN	1167300000	1567446011	1104857836	1629888175	0.677873	0.946507	0.899323
TCGA.A8.A09X	All	BRCA_100000_KNN	1474700000	1653197665	1107851851	2020045814	0.548429	0.751239	0.872802
TCGA.AN.A04D	All	BRCA_100000_KNN	1100700000	1069989524	1017987926	1152701598	0.883132	0.924855	0.988844
TCGA.AN.A0AT	All	BRCA_100000_KNN	1625800000	2661385235	1532133752	2755051483	0.556118	0.942388	0.726988
TCGA.AN.A0XR	All	BRCA_100000_KNN	386700000	342446265	335375491	393770774	0.851702	0.867276	0.998685
TCGA.AO.A03L	All	BRCA_100000_KNN	1930500000	1919869972	1730536767	2119833205	0.816355	0.896419	0.950586
TCGA.AO.A03N	All	BRCA_100000_KNN	1630400000	1851587882	1452910600	2029077282	0.716045	0.891138	0.903507
TCGA.AO.A0J2	All	BRCA_100000_KNN	2161300000	2373938734	1599773258	2935465476	0.544981	0.74019	0.785
TCGA.AO.A0J4	All	BRCA_100000_KNN	1784800000	1998596858	1595250824	2188146034	0.729042	0.893798	0.898587
TCGA.AO.A0J6	All	BRCA_100000_KNN	1600300000	1621582316	1248554311	1973328005	0.632715	0.7802	0.910368
TCGA.AO.A0JF	All	BRCA_100000_KNN	197400000	154853084	150610926	201642158	0.746922	0.762973	0.999238
TCGA.AO.A0JJ	All	BRCA_100000_KNN	502800000	606556089	433538409	675817680	0.641502	0.862248	0.967102
TCGA.AO.A0JM	All	BRCA_100000_KNN	1610400000	1621668231	1315154773	1916913458	0.686079	0.816663	0.926171
TCGA.AO.A124	All	BRCA_100000_KNN	1918700000	2700180420	1828897431	2789982989	0.655523	0.953196	0.773302
TCGA.AO.A12H	All	BRCA_100000_KNN	7000000	7107	0	7007107	0	0	0.999999
TCGA.AQ.A04J	All	BRCA_100000_KNN	1251800000	1211477514	993473992	1469803522	0.675923	0.793636	0.951665
TCGA.AR.A0TX	All	BRCA_100000_KNN	705100000	646413884	625014281	726499603	0.860309	0.886419	0.995768
TCGA.AR.A1AY	All	BRCA_100000_KNN	1457300000	2656417542	1421968583	2691748959	0.528269	0.975756	0.713237
TCGA.AR.A24Z	All	BRCA_100000_KNN	1530000000	1496318905	1412244168	1614074737	0.874956	0.923035	0.980134
TCGA.AR.A256	All	BRCA_100000_KNN	2182700000	2160715956	1862937145	2480478811	0.751039	0.853501	0.916807
TCGA.B6.A0I2	All	BRCA_100000_KNN	2051400000	2436129632	1833079075	2654450557	0.690568	0.893575	0.837482
TCGA.B6.A0IJ	All	BRCA_100000_KNN	2349600000	2245383804	1989419812	2605563992	0.763528	0.846706	0.924992
TCGA.B6.A0IQ	All	BRCA_100000_KNN	1940400000	1843394316	1504794870	2278999446	0.660288	0.775508	0.9114
TCGA.B6.A0RE	All	BRCA_100000_KNN	1207200000	1997235055	1009474549	2194960506	0.459906	0.836212	0.783142
TCGA.B6.A0RG	All	BRCA_100000_KNN	980200000	1383988745	935214971	1428973774	0.654466	0.954106	0.906151
TCGA.B6.A0RI	All	BRCA_100000_KNN	327900000	302266852	270439722	359727130	0.751791	0.824763	0.994143
TCGA.B6.A0RT	All	BRCA_100000_KNN	689000000	137188196	49635318	776552878	0.0639175	0.0720396	0.982742
TCGA.B6.A0RU	All	BRCA_100000_KNN	1963600000	2543489292	1891693232	2615396060	0.723291	0.96338	0.828405
TCGA.B6.A0WX	All	BRCA_100000_KNN	1706300000	1376195117	1322289455	1760205662	0.751213	0.774945	0.986709
TCGA.B6.A0X4	All	BRCA_100000_KNN	117100000	88575277	65364164	140311113	0.465852	0.558191	0.995888
TCGA.BH.A0AV	All	BRCA_100000_KNN	2087700000	2641065907	1973340280	2755425627	0.716165	0.945222	0.818275
TCGA.BH.A0B3	All	BRCA_100000_KNN	1034800000	1940058455	849190560	2125667895	0.399494	0.820633	0.769239
TCGA.BH.A0B9	All	BRCA_100000_KNN	972800000	1114040544	853565066	1233275478	0.692112	0.877431	0.945613
TCGA.BH.A0BM	All	BRCA_100000_KNN	502800000	271451351	268143906	506107445	0.529816	0.533301	0.999371
TCGA.BH.A0BW	All	BRCA_100000_KNN	1305700000	1556854283	1200297841	1662256442	0.722089	0.919275	0.919989
TCGA.BH.A0DK	All	BRCA_100000_KNN	710200000	628106455	596871454	741435001	0.805022	0.840427	0.993817
TCGA.BH.A0E0	All	BRCA_100000_KNN	1068200000	1947370840	926190710	2089380130	0.443285	0.867057	0.782444
TCGA.BH.A0EA	All	BRCA_100000_KNN	718600000	172267200	170541139	720326061	0.236755	0.237324	0.999658
TCGA.BH.A0GY	All	BRCA_100000_KNN	1332600000	2350110700	1235083267	2447627433	0.504604	0.926822	0.74827
TCGA.BH.A0H0	All	BRCA_100000_KNN	734500000	763622388	704731219	793391169	0.888252	0.959471	0.988286
TCGA.BH.A0H6	All	BRCA_100000_KNN	321100000	285020570	281015510	325105060	0.864384	0.875165	0.999264
TCGA.BH.A0H7	All	BRCA_100000_KNN	1779500000	2341101453	1629718443	2490883010	0.654273	0.915829	0.821376
TCGA.BH.A0HB	All	BRCA_100000_KNN	920800000	862989302	795714426	988074876	0.805318	0.864156	0.986104
TCGA.BH.A0HK	All	BRCA_100000_KNN	339900000	263572418	256524414	346948004	0.739374	0.754706	0.9987
TCGA.BH.A0HX	All	BRCA_100000_KNN	1613800000	1741330895	1526872076	1828258819	0.835151	0.946135	0.948302
TCGA.BH.A0W5	All	BRCA_100000_KNN	666600000	312382998	306823296	672159702	0.456474	0.460281	0.998909
TCGA.BH.A0WA	All	BRCA_100000_KNN	1659200000	2121894445	1527054487	2254039958	0.677474	0.920356	0.855018
TCGA.C8.A12L	All	BRCA_100000_KNN	1588500000	2177820976	1463577285	2302743691	0.63558	0.921358	0.828865
TCGA.C8.A12Q	All	BRCA_100000_KNN	1287900000	1372106055	1157756205	1502249850	0.770682	0.898949	0.952092
TCGA.C8.A130	All	BRCA_100000_KNN	1543500000	2329478922	1426047870	2446931052	0.58279	0.923905	0.785844
TCGA.D8.A27F	All	BRCA_100000_KNN	1417900000	2769215346	1338337238	2848778108	0.469793	0.943887	0.670621
TCGA.D8.A27H	All	BRCA_100000_KNN	1309400000	1441458439	1239274885	1511583554	0.819852	0.946445	0.954593
TCGA.E2.A109	All	BRCA_100000_KNN	1685400000	1820837343	918694175	2587543168	0.355045	0.54509	0.778706
TCGA.E2.A14P	All	BRCA_100000_KNN	1486800000	2758415292	1371682716	2873532576	0.477351	0.922574	0.675638
TCGA.E2.A14X	All	BRCA_100000_KNN	1384500000	2192426026	983881055	2593044971	0.379431	0.71064	0.723923
TCGA.E2.A152	All	BRCA_100000_KNN	1534900000	1987789387	1349257387	2173432000	0.620796	0.879052	0.848946
TCGA.E2.A156	All	BRCA_100000_KNN	162700000	139220617	136835432	165085185	0.828878	0.841029	0.999574
TCGA.E2.A15E	All	BRCA_100000_KNN	1031700000	1257796284	811363420	1478132864	0.548911	0.786433	0.905624
TCGA.E2.A15H	All	BRCA_100000_KNN	855900000	2191705470	782272220	2265333250	0.345323	0.913976	0.712722
TCGA.E2.A15K	All	BRCA_100000_KNN	440700000	621631005	405325281	657005724	0.616928	0.919731	0.959351
TCGA.EW.A1J5	All	BRCA_100000_KNN	603000000	510403837	491461555	621942282	0.790204	0.815027	0.996328
TCGA.EW.A1P8	All	BRCA_100000_KNN	2122800000	2687675730	2046124216	2764351514	0.740182	0.96388	0.823714
TCGA.EW.A1PB	All	BRCA_100000_KNN	1305500000	2665967191	1192605520	2778861671	0.429171	0.913524	0.669395
TCGA.EW.A1PH	All	BRCA_100000_KNN	1649500000	1608612053	1363732723	1894379330	0.719884	0.826755	0.940456
TCGA.GM.A2DF	All	BRCA_100000_KNN	1486800000	1469148828	1306622283	1649326545	0.792216	0.878815	0.961984
TCGA.A1.A0SM	All	BRCA_20000_KNN	656000000	515501278	412803844	758697434	0.544095	0.629274	0.979887
TCGA.A2.A04P	All	BRCA_20000_KNN	2028980000	2162785372	1966200295	2225565077	0.883461	0.969058	0.94734
TCGA.A2.A04Q	All	BRCA_20000_KNN	735340000	610985542	276814500	1069511042	0.258823	0.376444	0.933521
TCGA.A2.A04T	All	BRCA_20000_KNN	2251880000	2454176783	2135215834	2570840949	0.830552	0.948193	0.909133
TCGA.A2.A04X	All	BRCA_20000_KNN	823500000	735502998	683553358	875449640	0.780803	0.830059	0.989481
TCGA.A2.A0CM	All	BRCA_20000_KNN	1709960000	2063276768	1330263117	2442973651	0.544526	0.77795	0.819103
TCGA.A2.A0D0	All	BRCA_20000_KNN	1295920000	2517466058	1182724742	2630661316	0.449592	0.912653	0.701143
TCGA.A2.A0D1	All	BRCA_20000_KNN	1504940000	2641149058	1342818841	2803270217	0.479019	0.892274	0.695022
TCGA.A2.A0D2	All	BRCA_20000_KNN	1836560000	2808186774	1759822094	2884924680	0.610006	0.958216	0.732935
TCGA.A2.A0D4	All	BRCA_20000_KNN	900500000	2675498027	863102897	2712895130	0.318148	0.958471	0.627199
TCGA.A2.A0EU	All	BRCA_20000_KNN	1174300000	1582987300	1116424961	1640862339	0.680389	0.950715	0.898303
TCGA.A2.A0EY	All	BRCA_20000_KNN	1588040000	1972524893	1201614445	2358950448	0.509385	0.756665	0.815308
TCGA.A2.A0YG	All	BRCA_20000_KNN	1769420000	2552982852	1639960143	2682442709	0.611368	0.926835	0.771324
TCGA.A2.A259	All	BRCA_20000_KNN	941520000	365024637	320415562	986129075	0.324923	0.340317	0.990746
TCGA.A2.A25B	All	BRCA_20000_KNN	1459820000	2162000623	1258302752	2363517871	0.532386	0.861957	0.789947
TCGA.A7.A0CE	All	BRCA_20000_KNN	1365760000	2061563812	1112846483	2314477329	0.48082	0.814818	0.784201
TCGA.A7.A0D9	All	BRCA_20000_KNN	807300000	543960463	538217114	813043349	0.661978	0.666688	0.998841
TCGA.A7.A13D	All	BRCA_20000_KNN	2216460000	2445558678	2050952949	2611065729	0.785485	0.925328	0.888706
TCGA.A7.A26G	All	BRCA_20000_KNN	1556420000	1362373908	1185365623	1733428285	0.683827	0.761598	0.957912
TCGA.A8.A075	All	BRCA_20000_KNN	1996620000	2259174135	1944746645	2311047490	0.8415	0.974019	0.916497
TCGA.A8.A07B	All	BRCA_20000_KNN	1673900000	1938906014	1256535620	2356270394	0.533273	0.750663	0.833086
TCGA.A8.A07I	All	BRCA_20000_KNN	995900000	701099066	673149587	1023849479	0.657469	0.675921	0.994136
TCGA.A8.A08B	All	BRCA_20000_KNN	1609000000	2367087966	1514564405	2461523561	0.615296	0.941308	0.794724
TCGA.A8.A08L	All	BRCA_20000_KNN	2089420000	2727264278	2046545047	2770139231	0.738788	0.97948	0.814652
TCGA.A8.A08S	All	BRCA_20000_KNN	1558760000	1951814839	1494794222	2015780617	0.741546	0.958964	0.891271
TCGA.A8.A092	All	BRCA_20000_KNN	2204800000	1988884010	1638983929	2554700081	0.641556	0.743371	0.901638
TCGA.A8.A094	All	BRCA_20000_KNN	1941760000	2459990879	1561337393	2840413486	0.549687	0.804084	0.764769
TCGA.A8.A09I	All	BRCA_20000_KNN	1231620000	1567446011	1126119775	1672946236	0.673136	0.91434	0.902587
TCGA.A8.A09X	All	BRCA_20000_KNN	1545280000	1653197665	928120439	2270357226	0.408799	0.600616	0.82805
TCGA.AN.A04D	All	BRCA_20000_KNN	1089040000	1069989524	1023287535	1135741989	0.900986	0.939623	0.990006
TCGA.AN.A0AT	All	BRCA_20000_KNN	1837600000	2661385235	1750387180	2748598055	0.636829	0.95254	0.767867
TCGA.AN.A0XR	All	BRCA_20000_KNN	389780000	342446265	336876811	395349454	0.852099	0.864274	0.998963
TCGA.AO.A03L	All	BRCA_20000_KNN	1192520000	1919869972	1035971326	2076418646	0.498922	0.868724	0.806568
TCGA.AO.A03N	All	BRCA_20000_KNN	1622780000	1851587882	1466930300	2007437582	0.730748	0.903961	0.907072
TCGA.AO.A0J2	All	BRCA_20000_KNN	1833560000	2373938734	1342688234	2864810500	0.468683	0.732285	0.737496
TCGA.AO.A0J4	All	BRCA_20000_KNN	1559180000	1998596858	1275194788	2282582070	0.558663	0.817862	0.82788
TCGA.AO.A0J6	All	BRCA_20000_KNN	1762720000	1621582316	1296265810	2088036506	0.620806	0.735378	0.918658
TCGA.AO.A0JF	All	BRCA_20000_KNN	1699280000	154853084	154309000	1699824084	0.0907794	0.0908085	0.999866
TCGA.AO.A0JJ	All	BRCA_20000_KNN	1000940000	606556089	402193069	1205303020	0.333686	0.401815	0.957077
TCGA.AO.A0JM	All	BRCA_20000_KNN	1155080000	1621668231	1031344504	1745403727	0.590892	0.892877	0.871863
TCGA.AO.A124	All	BRCA_20000_KNN	1942760000	2700180420	1882054773	2760885647	0.681685	0.968753	0.785792
TCGA.AO.A12H	All	BRCA_20000_KNN	2354060000	7107	450	2354066657	1.91159e-07	1.91159e-07	0.999998
TCGA.AQ.A04J	All	BRCA_20000_KNN	1428740000	1211477514	1087677980	1552539534	0.70058	0.761285	0.971431
TCGA.AR.A0TX	All	BRCA_20000_KNN	692780000	646413884	629574517	709619367	0.8872	0.908765	0.996678
TCGA.AR.A1AY	All	BRCA_20000_KNN	1921260000	2656417542	1828485202	2749192340	0.665099	0.951711	0.784438
TCGA.AR.A24Z	All	BRCA_20000_KNN	1575900000	1496318905	1429645598	1642573307	0.870369	0.907193	0.984073
TCGA.AR.A256	All	BRCA_20000_KNN	1990440000	2160715956	1816698873	2334457083	0.77821	0.912712	0.908788
TCGA.B6.A0I2	All	BRCA_20000_KNN	1296900000	2436129632	1204148461	2528881171	0.476159	0.928482	0.724091
TCGA.B6.A0IJ	All	BRCA_20000_KNN	1920920000	2245383804	1538849183	2627454621	0.585681	0.8011	0.816062
TCGA.B6.A0IQ	All	BRCA_20000_KNN	1646520000	1843394316	1224851499	2265062817	0.540758	0.743903	0.849706
TCGA.B6.A0RE	All	BRCA_20000_KNN	1253780000	1997235055	1155321874	2095693181	0.551284	0.921471	0.813252
TCGA.B6.A0RG	All	BRCA_20000_KNN	1568440000	1383988745	1105526651	1846902094	0.598584	0.704857	0.933599
TCGA.B6.A0RI	All	BRCA_20000_KNN	387420000	302266852	268604477	421082375	0.637891	0.693316	0.993737
TCGA.B6.A0RT	All	BRCA_20000_KNN	2490100000	137188196	116955140	2510333056	0.0465895	0.046968	0.993816
TCGA.B6.A0RU	All	BRCA_20000_KNN	2175220000	2543489292	2048859684	2669849608	0.767406	0.941909	0.862099
TCGA.B6.A0WX	All	BRCA_20000_KNN	1328980000	1376195117	1283584542	1421590575	0.902921	0.965842	0.979109
TCGA.B6.A0X4	All	BRCA_20000_KNN	116140000	88575277	65187833	139527444	0.467204	0.561287	0.995858
TCGA.BH.A0AV	All	BRCA_20000_KNN	2407720000	2641065907	2298737861	2750048046	0.83589	0.954736	0.897945
TCGA.BH.A0B3	All	BRCA_20000_KNN	1173340000	1940058455	1062613264	2050785191	0.518149	0.905631	0.808782
TCGA.BH.A0B9	All	BRCA_20000_KNN	1378420000	1114040544	997229444	1495231100	0.66694	0.723458	0.973353
TCGA.BH.A0BM	All	BRCA_20000_KNN	686420000	271451351	265411589	692459762	0.383288	0.386661	0.99881
TCGA.BH.A0BW	All	BRCA_20000_KNN	1350860000	1556854283	1291932506	1615781777	0.799571	0.956378	0.939943
TCGA.BH.A0DK	All	BRCA_20000_KNN	758920000	628106455	602832559	784193896	0.768729	0.79433	0.994948
TCGA.BH.A0E0	All	BRCA_20000_KNN	2094220000	1947370840	1697651186	2343939654	0.724273	0.810637	0.931917
TCGA.BH.A0EA	All	BRCA_20000_KNN	1999720000	172267200	172001831	1999985369	0.0860015	0.086013	0.999929
TCGA.BH.A0GY	All	BRCA_20000_KNN	1435160000	2350110700	1318498725	2466771975	0.534504	0.918712	0.761582
TCGA.BH.A0H0	All	BRCA_20000_KNN	892780000	763622388	733461736	922940652	0.794701	0.821548	0.993806
TCGA.BH.A0H6	All	BRCA_20000_KNN	426480000	285020570	283671752	427828818	0.66305	0.665147	0.999747
TCGA.BH.A0H7	All	BRCA_20000_KNN	1693940000	2341101453	1421863285	2613178168	0.544113	0.839382	0.774039
TCGA.BH.A0HB	All	BRCA_20000_KNN	1073320000	862989302	835715277	1100594025	0.759331	0.778626	0.994183
TCGA.BH.A0HK	All	BRCA_20000_KNN	650500000	263572418	262699810	651372608	0.403302	0.403843	0.999829
TCGA.BH.A0HX	All	BRCA_20000_KNN	1396760000	1741330895	1329971080	1808119815	0.735555	0.952183	0.905766
TCGA.BH.A0W5	All	BRCA_20000_KNN	503880000	312382998	268652060	547610938	0.490589	0.533167	0.991683
TCGA.BH.A0WA	All	BRCA_20000_KNN	1096040000	2121894445	910981988	2306952457	0.394885	0.831158	0.740483
TCGA.C8.A12L	All	BRCA_20000_KNN	1469160000	2177820976	1421840382	2225140594	0.638989	0.967791	0.8239
TCGA.C8.A12Q	All	BRCA_20000_KNN	2054560000	1372106055	1045666852	2380999203	0.439171	0.508949	0.911952
TCGA.C8.A130	All	BRCA_20000_KNN	1641340000	2329478922	1528444656	2442374266	0.625803	0.931218	0.805608
TCGA.D8.A27F	All	BRCA_20000_KNN	1561580000	2769215346	1510612599	2820182747	0.535644	0.967362	0.700367
TCGA.D8.A27H	All	BRCA_20000_KNN	1297700000	1441458439	1240252288	1498906151	0.827438	0.955731	0.954931
TCGA.E2.A109	All	BRCA_20000_KNN	1565840000	1820837343	852522316	2534155027	0.336413	0.54445	0.769241
TCGA.E2.A14P	All	BRCA_20000_KNN	1459280000	2758415292	1376933839	2840761453	0.484706	0.943571	0.678933
TCGA.E2.A14X	All	BRCA_20000_KNN	1257840000	2192426026	983839945	2466426081	0.398893	0.782166	0.731677
TCGA.E2.A152	All	BRCA_20000_KNN	1599160000	1987789387	1531740095	2055209292	0.745296	0.95784	0.890449
TCGA.E2.A156	All	BRCA_20000_KNN	152760000	139220617	92548056	199432561	0.464057	0.60584	0.991679
TCGA.E2.A15E	All	BRCA_20000_KNN	1081580000	1257796284	822702875	1516673409	0.542439	0.760649	0.907041
TCGA.E2.A15H	All	BRCA_20000_KNN	644140000	2191705470	593405718	2242439752	0.264625	0.921237	0.687706
TCGA.E2.A15K	All	BRCA_20000_KNN	531420000	621631005	405392539	747658466	0.542216	0.762848	0.958659
TCGA.EW.A1J5	All	BRCA_20000_KNN	535020000	510403837	490373196	555050641	0.883475	0.916551	0.996168
TCGA.EW.A1P8	All	BRCA_20000_KNN	2461220000	2687675730	2369999518	2778896212	0.852856	0.962937	0.903759
TCGA.EW.A1PB	All	BRCA_20000_KNN	1119000000	2665967191	1072103966	2712863225	0.395193	0.958091	0.656722
TCGA.EW.A1PH	All	BRCA_20000_KNN	1285360000	1608612053	1105085068	1788886985	0.61775	0.859748	0.887523
TCGA.GM.A2DF	All	BRCA_20000_KNN	1519020000	1469148828	1320288559	1667880269	0.791597	0.869171	0.964917
TCGA.A1.A0SM	All	BRCA_50000_KNN	623800000	515501278	411028430	728272848	0.564388	0.658911	0.979668
TCGA.A2.A04P	All	BRCA_50000_KNN	1837300000	2162785372	1758175684	2241909688	0.784231	0.956934	0.896909
TCGA.A2.A04Q	All	BRCA_50000_KNN	403600000	610985542	232630407	781955135	0.297498	0.576389	0.929391
TCGA.A2.A04T	All	BRCA_50000_KNN	2305650000	2454176783	2113951851	2645874932	0.798961	0.916857	0.901567
TCGA.A2.A04X	All	BRCA_50000_KNN	853400000	735502998	675181287	913721711	0.738935	0.791166	0.987711
TCGA.A2.A0CM	All	BRCA_50000_KNN	1771450000	2063276768	1458489112	2376237656	0.613781	0.823331	0.848448
TCGA.A2.A0D0	All	BRCA_50000_KNN	2160850000	2517466058	1823352609	2854963449	0.638661	0.843813	0.807256
TCGA.A2.A0D1	All	BRCA_50000_KNN	1172200000	2641149058	1048183950	2765165108	0.379067	0.894202	0.652939
TCGA.A2.A0D2	All	BRCA_50000_KNN	502850000	2808186774	447860165	2863176609	0.156421	0.890644	0.551202
TCGA.A2.A0D4	All	BRCA_50000_KNN	890000000	2675498027	845487438	2720010589	0.31084	0.949986	0.624387
TCGA.A2.A0EU	All	BRCA_50000_KNN	1633300000	1582987300	1487666088	1728621212	0.860608	0.910835	0.976913
TCGA.A2.A0EY	All	BRCA_50000_KNN	1990250000	1972524893	1588542974	2374231919	0.669077	0.798163	0.898197
TCGA.A2.A0YG	All	BRCA_50000_KNN	1882450000	2552982852	1752206448	2683226404	0.653022	0.930812	0.793594
TCGA.A2.A259	All	BRCA_50000_KNN	1125450000	365024637	331562242	1158912395	0.286098	0.294604	0.992783
TCGA.A2.A25B	All	BRCA_50000_KNN	1918500000	2162000623	1545720388	2534780235	0.609804	0.805692	0.839659
TCGA.A7.A0CE	All	BRCA_50000_KNN	1376200000	2061563812	1169249382	2268514430	0.515425	0.849622	0.796548
TCGA.A7.A0D9	All	BRCA_50000_KNN	613350000	543960463	527268681	630041782	0.836879	0.859654	0.996758
TCGA.A7.A13D	All	BRCA_50000_KNN	2218450000	2445558678	2057179238	2606829440	0.78915	0.927305	0.8904
TCGA.A7.A26G	All	BRCA_50000_KNN	1474850000	1362373908	1190587761	1646636147	0.723042	0.80726	0.959931
TCGA.A8.A075	All	BRCA_50000_KNN	2117800000	2259174135	2006017481	2370956654	0.846079	0.947218	0.930533
TCGA.A8.A07B	All	BRCA_50000_KNN	1638300000	1938906014	1227610491	2349595523	0.522477	0.74932	0.827513
TCGA.A8.A07I	All	BRCA_50000_KNN	789700000	701099066	681777578	809021488	0.842719	0.863337	0.996114
TCGA.A8.A08B	All	BRCA_50000_KNN	1559200000	2367087966	1457503884	2468784082	0.590373	0.934777	0.78358
TCGA.A8.A08L	All	BRCA_50000_KNN	1991050000	2727264278	1940373514	2777940764	0.698493	0.974548	0.791332
TCGA.A8.A08S	All	BRCA_50000_KNN	1557950000	1951814839	1517920718	1991844121	0.762068	0.974306	0.896793
TCGA.A8.A092	All	BRCA_50000_KNN	1952350000	1988884010	1835752693	2105481317	0.871892	0.940278	0.959805
TCGA.A8.A094	All	BRCA_50000_KNN	2051100000	2459990879	1882055768	2629035111	0.715873	0.917584	0.844263
TCGA.A8.A09I	All	BRCA_50000_KNN	1318400000	1567446011	1236391589	1649454422	0.749576	0.937797	0.9255
TCGA.A8.A09X	All	BRCA_50000_KNN	1766900000	1653197665	1048408209	2371689456	0.442051	0.59336	0.84862
TCGA.AN.A04D	All	BRCA_50000_KNN	1093350000	1069989524	1019025512	1144314012	0.890512	0.932021	0.989084
TCGA.AN.A0AT	All	BRCA_50000_KNN	1704400000	2661385235	1614867086	2750918149	0.587028	0.94747	0.742089
TCGA.AN.A0XR	All	BRCA_50000_KNN	385850000	342446265	334844190	393452075	0.851042	0.867809	0.998586
TCGA.AO.A03L	All	BRCA_50000_KNN	1725950000	1919869972	1440395026	2205424946	0.653115	0.834552	0.881204
TCGA.AO.A03N	All	BRCA_50000_KNN	1699450000	1851587882	1548306760	2002731122	0.773098	0.911063	0.925348
TCGA.AO.A0J2	All	BRCA_50000_KNN	1747950000	2373938734	1389893765	2731994969	0.508747	0.795156	0.754854
TCGA.AO.A0J4	All	BRCA_50000_KNN	1338750000	1998596858	1191309792	2146037066	0.555121	0.889867	0.817493
TCGA.AO.A0J6	All	BRCA_50000_KNN	1575350000	1621582316	1283271637	1913660679	0.670585	0.814595	0.919194
TCGA.AO.A0JF	All	BRCA_50000_KNN	227400000	154853084	151464830	230788254	0.656293	0.666072	0.999388
TCGA.AO.A0JJ	All	BRCA_50000_KNN	741000000	606556089	413573523	933982566	0.442806	0.558129	0.961565
TCGA.AO.A0JM	All	BRCA_50000_KNN	1526750000	1621668231	1209158947	1939259284	0.623516	0.791982	0.902602
TCGA.AO.A124	All	BRCA_50000_KNN	1704150000	2700180420	1621107735	2783222685	0.582457	0.951271	0.734082
TCGA.AO.A12H	All	BRCA_50000_KNN	1490750000	7107	3653	1490753454	2.45044e-06	2.45044e-06	0.999999
TCGA.AQ.A04J	All	BRCA_50000_KNN	1197850000	1211477514	999894328	1409433186	0.70943	0.834741	0.953643
TCGA.AR.A0TX	All	BRCA_50000_KNN	702850000	646413884	626535261	722728623	0.866903	0.891421	0.996071
TCGA.AR.A1AY	All	BRCA_50000_KNN	1445700000	2656417542	1412927357	2689190185	0.52541	0.977331	0.711913
TCGA.AR.A24Z	All	BRCA_50000_KNN	1394650000	1496318905	1334740315	1556228590	0.857676	0.957043	0.963004
TCGA.AR.A256	All	BRCA_50000_KNN	1978100000	2160715956	1785337704	2353478252	0.758595	0.902552	0.900798
TCGA.B6.A0I2	All	BRCA_50000_KNN	1846300000	2436129632	1664881568	2617548064	0.636046	0.901739	0.80304
TCGA.B6.A0IJ	All	BRCA_50000_KNN	2055250000	2245383804	1715027014	2585606790	0.663298	0.834462	0.856924
TCGA.B6.A0IQ	All	BRCA_50000_KNN	1863200000	1843394316	1313924893	2392669423	0.549146	0.705198	0.864199
TCGA.B6.A0RE	All	BRCA_50000_KNN	1237350000	1997235055	1090467914	2144117141	0.508586	0.881293	0.799597
TCGA.B6.A0RG	All	BRCA_50000_KNN	998450000	1383988745	937618213	1444820532	0.648951	0.939074	0.906296
TCGA.B6.A0RI	All	BRCA_50000_KNN	357350000	302266852	268982498	390634354	0.688579	0.752714	0.993842
TCGA.B6.A0RT	All	BRCA_50000_KNN	1200700000	137188196	89905484	1247982712	0.0720406	0.0748776	0.989634
TCGA.B6.A0RU	All	BRCA_50000_KNN	2139050000	2543489292	2023942760	2658596532	0.761282	0.946188	0.856598
TCGA.B6.A0WX	All	BRCA_50000_KNN	1766300000	1376195117	1334086203	1808408914	0.737713	0.7553	0.989462
TCGA.B6.A0X4	All	BRCA_50000_KNN	104900000	88575277	65337833	128137444	0.509904	0.622858	0.995892
TCGA.BH.A0AV	All	BRCA_50000_KNN	2080750000	2641065907	2002438562	2719377345	0.736359	0.962364	0.826522
TCGA.BH.A0B3	All	BRCA_50000_KNN	1044950000	1940058455	927432272	2057576183	0.45074	0.887537	0.785329
TCGA.BH.A0B9	All	BRCA_50000_KNN	975250000	1114040544	861574987	1227715557	0.701771	0.88344	0.947258
TCGA.BH.A0BM	All	BRCA_50000_KNN	427600000	271451351	258543906	440507445	0.586923	0.60464	0.99758
TCGA.BH.A0BW	All	BRCA_50000_KNN	1311850000	1556854283	1232785225	1635919058	0.753573	0.93973	0.927179
TCGA.BH.A0DK	All	BRCA_50000_KNN	721650000	628106455	593018759	756737696	0.783652	0.821754	0.993039
TCGA.BH.A0E0	All	BRCA_50000_KNN	1965700000	1947370840	1686543477	2226527363	0.757477	0.857986	0.931296
TCGA.BH.A0EA	All	BRCA_50000_KNN	360800000	172267200	170521895	362545305	0.470346	0.472622	0.999677
TCGA.BH.A0GY	All	BRCA_50000_KNN	1264100000	2350110700	1189649187	2424561513	0.490666	0.941104	0.742003
TCGA.BH.A0H0	All	BRCA_50000_KNN	806450000	763622388	727973089	842099299	0.864474	0.902688	0.992806
TCGA.BH.A0H6	All	BRCA_50000_KNN	364450000	285020570	282649805	366820765	0.770539	0.775552	0.999561
TCGA.BH.A0H7	All	BRCA_50000_KNN	1400150000	2341101453	1271572975	2469678478	0.514874	0.908169	0.754803
TCGA.BH.A0HB	All	BRCA_50000_KNN	982450000	862989302	812634522	1032804780	0.786823	0.827151	0.989465
TCGA.BH.A0HK	All	BRCA_50000_KNN	348150000	263572418	257998472	353723946	0.729378	0.741055	0.99897
TCGA.BH.A0HX	All	BRCA_50000_KNN	1597100000	1741330895	1517771953	1820658942	0.833639	0.95033	0.946324
TCGA.BH.A0W5	All	BRCA_50000_KNN	310200000	312382998	266484340	356098658	0.748344	0.859073	0.991581
TCGA.BH.A0WA	All	BRCA_50000_KNN	1587750000	2121894445	1492224181	2217420264	0.672955	0.939836	0.849156
TCGA.C8.A12L	All	BRCA_50000_KNN	1777300000	2177820976	1644538648	2310582328	0.711742	0.925302	0.86617
TCGA.C8.A12Q	All	BRCA_50000_KNN	1242200000	1372106055	1157814086	1456491969	0.794933	0.932067	0.952589
TCGA.C8.A130	All	BRCA_50000_KNN	1406350000	2329478922	1295915100	2439913822	0.531132	0.921474	0.762711
TCGA.D8.A27F	All	BRCA_50000_KNN	1400350000	2769215346	1350949105	2818616241	0.479295	0.964722	0.674838
TCGA.D8.A27H	All	BRCA_50000_KNN	1298800000	1441458439	1232881219	1507377220	0.817898	0.949246	0.953268
TCGA.E2.A109	All	BRCA_50000_KNN	1590450000	1820837343	925305026	2485982317	0.372209	0.581788	0.785327
TCGA.E2.A14P	All	BRCA_50000_KNN	1455300000	2758415292	1350245715	2863469577	0.471542	0.927813	0.673033
TCGA.E2.A14X	All	BRCA_50000_KNN	1399700000	2192426026	961464388	2630661638	0.365484	0.686907	0.717823
TCGA.E2.A152	All	BRCA_50000_KNN	1505650000	1987789387	1319562795	2173876592	0.607009	0.876407	0.843007
TCGA.E2.A156	All	BRCA_50000_KNN	167750000	139220617	137386048	169584569	0.810133	0.818993	0.999672
TCGA.E2.A15E	All	BRCA_50000_KNN	1461100000	1257796284	891391496	1827504788	0.487764	0.610082	0.914809
TCGA.E2.A15H	All	BRCA_50000_KNN	1057300000	2191705470	987227575	2261777895	0.436483	0.933725	0.743988
TCGA.E2.A15K	All	BRCA_50000_KNN	433250000	621631005	405816610	649064395	0.625233	0.93668	0.959501
TCGA.EW.A1J5	All	BRCA_50000_KNN	542350000	510403837	489386856	563366981	0.868682	0.902345	0.995974
TCGA.EW.A1P8	All	BRCA_50000_KNN	2280700000	2687675730	2202786922	2765588808	0.796498	0.965838	0.860719
TCGA.EW.A1PB	All	BRCA_50000_KNN	1182650000	2665967191	1137202451	2711414740	0.419413	0.961571	0.666166
TCGA.EW.A1PH	All	BRCA_50000_KNN	1172050000	1608612053	1073432642	1707229411	0.628757	0.915859	0.883404
TCGA.GM.A2DF	All	BRCA_50000_KNN	1401900000	1469148828	1239761499	1631287329	0.75999	0.884344	0.94739
TCGA.A1.A0SM	All	BRCA_10000_SyntheticNormal	1476200000	515501278	472000965	1519700313	0.310588	0.319741	0.98985
TCGA.A2.A04P	All	BRCA_10000_SyntheticNormal	2001600000	2162785372	1888474074	2275911298	0.829766	0.943482	0.927054
TCGA.A2.A04Q	All	BRCA_10000_SyntheticNormal	839400000	610985542	325164705	1125220837	0.288979	0.387378	0.941938
TCGA.A2.A04T	All	BRCA_10000_SyntheticNormal	2585200000	2454176783	2213023492	2826353291	0.782996	0.856036	0.924091
TCGA.A2.A04X	All	BRCA_10000_SyntheticNormal	951400000	735502998	688022662	998880336	0.688794	0.723169	0.99013
TCGA.A2.A0CM	All	BRCA_10000_SyntheticNormal	1106500000	2063276768	933970307	2235806461	0.417733	0.844076	0.757429
TCGA.A2.A0D0	All	BRCA_10000_SyntheticNormal	1805800000	2517466058	1452182479	2871083579	0.505796	0.804177	0.730735
TCGA.A2.A0D1	All	BRCA_10000_SyntheticNormal	904500000	2641149058	840885680	2704763378	0.310891	0.929669	0.62939
TCGA.A2.A0D2	All	BRCA_10000_SyntheticNormal	1318700000	2808186774	1190017414	2936869360	0.405199	0.902417	0.635824
TCGA.A2.A0D4	All	BRCA_10000_SyntheticNormal	867000000	2675498027	803431871	2739066156	0.293323	0.92668	0.617561
TCGA.A2.A0EU	All	BRCA_10000_SyntheticNormal	2523800000	1582987300	1395374230	2711413070	0.51463	0.552886	0.942064
TCGA.A2.A0EY	All	BRCA_10000_SyntheticNormal	2093200000	1972524893	1223262320	2842462573	0.430353	0.584398	0.795778
TCGA.A2.A0YG	All	BRCA_10000_SyntheticNormal	1708400000	2552982852	1548534700	2712848152	0.570815	0.906424	0.752212
TCGA.A2.A259	All	BRCA_10000_SyntheticNormal	690500000	365024637	286087190	769437447	0.371813	0.414319	0.984435
TCGA.A2.A25B	All	BRCA_10000_SyntheticNormal	2191000000	2162000623	1610810566	2742190057	0.587418	0.735194	0.845651
TCGA.A7.A0CE	All	BRCA_10000_SyntheticNormal	1534700000	2061563812	1260458561	2335805251	0.539625	0.821306	0.810495
TCGA.A7.A0D9	All	BRCA_10000_SyntheticNormal	630000000	543960463	529448846	644511617	0.821473	0.840395	0.997172
TCGA.A7.A13D	All	BRCA_10000_SyntheticNormal	2808800000	2445558678	2350067817	2904290861	0.809171	0.83668	0.967666
TCGA.A7.A26G	All	BRCA_10000_SyntheticNormal	1307500000	1362373908	1035949851	1633924057	0.634026	0.792313	0.926721
TCGA.A8.A075	All	BRCA_10000_SyntheticNormal	2209900000	2259174135	1972475855	2496598280	0.790065	0.892563	0.919289
TCGA.A8.A07B	All	BRCA_10000_SyntheticNormal	1457400000	1938906014	1054564119	2341741895	0.450333	0.723593	0.794562
TCGA.A8.A07I	All	BRCA_10000_SyntheticNormal	1258900000	701099066	480770805	1479228261	0.325015	0.381898	0.951073
TCGA.A8.A08B	All	BRCA_10000_SyntheticNormal	1566300000	2367087966	1346636475	2586751491	0.52059	0.859756	0.75679
TCGA.A8.A08L	All	BRCA_10000_SyntheticNormal	1570700000	2727264278	1502806427	2795157851	0.537646	0.956775	0.707862
TCGA.A8.A08S	All	BRCA_10000_SyntheticNormal	1470700000	1951814839	1417674641	2004840198	0.707126	0.963945	0.875531
TCGA.A8.A092	All	BRCA_10000_SyntheticNormal	1634200000	1988884010	1569570590	2053513420	0.764334	0.960452	0.898419
TCGA.A8.A094	All	BRCA_10000_SyntheticNormal	2294300000	2459990879	1983638654	2770652225	0.715946	0.864594	0.862634
TCGA.A8.A09I	All	BRCA_10000_SyntheticNormal	1412900000	1567446011	973637679	2006708332	0.485191	0.689106	0.863466
TCGA.A8.A09X	All	BRCA_10000_SyntheticNormal	1221200000	1653197665	899704669	1974692996	0.455617	0.736738	0.834064
TCGA.AN.A04D	All	BRCA_10000_SyntheticNormal	1111700000	1069989524	1013266094	1168423430	0.867208	0.911456	0.987802
TCGA.AN.A0AT	All	BRCA_10000_SyntheticNormal	1566800000	2661385235	1479559853	2748625382	0.538291	0.94432	0.718296
TCGA.AN.A0XR	All	BRCA_10000_SyntheticNormal	318300000	342446265	270736432	390009833	0.694178	0.85057	0.986827
TCGA.AO.A03L	All	BRCA_10000_SyntheticNormal	2076300000	1919869972	1595312931	2400857041	0.664476	0.768344	0.911943
TCGA.AO.A03N	All	BRCA_10000_SyntheticNormal	2060400000	1851587882	1605012127	2306975755	0.695721	0.778981	0.933388
TCGA.AO.A0J2	All	BRCA_10000_SyntheticNormal	2058200000	2373938734	1727419441	2704719293	0.638669	0.839286	0.825447
TCGA.AO.A0J4	All	BRCA_10000_SyntheticNormal	1696000000	1998596858	1302627220	2391969638	0.544584	0.768059	0.828835
TCGA.AO.A0J6	All	BRCA_10000_SyntheticNormal	1839100000	1621582316	1233483946	2227198370	0.553828	0.6707	0.90107
TCGA.AO.A0JF	All	BRCA_10000_SyntheticNormal	257500000	154853084	151410926	260942158	0.580247	0.588004	0.999375
TCGA.AO.A0JJ	All	BRCA_10000_SyntheticNormal	2396300000	606556089	246495357	2756360732	0.0894278	0.102865	0.893023
TCGA.AO.A0JM	All	BRCA_10000_SyntheticNormal	952100000	1621668231	800933605	1772834626	0.451781	0.841228	0.829368
TCGA.AO.A124	All	BRCA_10000_SyntheticNormal	1840500000	2700180420	1602398886	2938281534	0.545352	0.870632	0.720066
TCGA.AO.A12H	All	BRCA_10000_SyntheticNormal	15300000	7107	0	15307107	0	0	0.999999
TCGA.AQ.A04J	All	BRCA_10000_SyntheticNormal	1331700000	1211477514	988150597	1555026917	0.635456	0.742022	0.949592
TCGA.AR.A0TX	All	BRCA_10000_SyntheticNormal	868500000	646413884	614612025	900301859	0.682673	0.707671	0.993501
TCGA.AR.A1AY	All	BRCA_10000_SyntheticNormal	1697900000	2656417542	1495104551	2859212991	0.522908	0.880561	0.714256
TCGA.AR.A24Z	All	BRCA_10000_SyntheticNormal	1606400000	1496318905	1408996701	1693722204	0.831894	0.877114	0.978987
TCGA.AR.A256	All	BRCA_10000_SyntheticNormal	1938000000	2160715956	1626730819	2471985137	0.658067	0.839386	0.860362
TCGA.B6.A0I2	All	BRCA_10000_SyntheticNormal	1603200000	2436129632	1376673190	2662656442	0.51703	0.858703	0.745254
TCGA.B6.A0IJ	All	BRCA_10000_SyntheticNormal	1190300000	2245383804	1084764454	2350919350	0.461421	0.911337	0.746133
TCGA.B6.A0IQ	All	BRCA_10000_SyntheticNormal	2586300000	1843394316	1569134076	2860560240	0.548541	0.60671	0.91364
TCGA.B6.A0RE	All	BRCA_10000_SyntheticNormal	1393500000	1997235055	778839250	2611895805	0.298189	0.558909	0.721099
TCGA.B6.A0RG	All	BRCA_10000_SyntheticNormal	2026900000	1383988745	923580834	2487307911	0.371317	0.455662	0.876737
TCGA.B6.A0RI	All	BRCA_10000_SyntheticNormal	328200000	302266852	265987747	364479105	0.729775	0.810444	0.993324
TCGA.B6.A0RT	All	BRCA_10000_SyntheticNormal	1489300000	137188196	114953415	1511534781	0.0760508	0.0771862	0.994796
TCGA.B6.A0RU	All	BRCA_10000_SyntheticNormal	2521400000	2543489292	2183464091	2881425201	0.757772	0.865973	0.888904
TCGA.B6.A0WX	All	BRCA_10000_SyntheticNormal	1411100000	1376195117	1282045729	1505249388	0.851716	0.908543	0.978361
TCGA.B6.A0X4	All	BRCA_10000_SyntheticNormal	243700000	88575277	64864164	267411113	0.242563	0.266164	0.995703
TCGA.BH.A0AV	All	BRCA_10000_SyntheticNormal	2385300000	2641065907	2124134955	2902230952	0.731897	0.890511	0.846915
TCGA.BH.A0B3	All	BRCA_10000_SyntheticNormal	1241800000	1940058455	1025380350	2156478105	0.475488	0.825721	0.79765
TCGA.BH.A0B9	All	BRCA_10000_SyntheticNormal	2697800000	1114040544	842177354	2969663190	0.283594	0.312172	0.91128
TCGA.BH.A0BM	All	BRCA_10000_SyntheticNormal	549200000	271451351	261043906	559607445	0.466477	0.475317	0.998004
TCGA.BH.A0BW	All	BRCA_10000_SyntheticNormal	1106700000	1556854283	1047736266	1615818017	0.648425	0.946721	0.890638
TCGA.BH.A0DK	All	BRCA_10000_SyntheticNormal	875500000	628106455	600154995	903451460	0.664291	0.6855	0.99428
TCGA.BH.A0E0	All	BRCA_10000_SyntheticNormal	1570100000	1947370840	744421915	2773048925	0.268449	0.474124	0.713035
TCGA.BH.A0EA	All	BRCA_10000_SyntheticNormal	205500000	172267200	169571596	208195604	0.814482	0.825166	0.999515
TCGA.BH.A0GY	All	BRCA_10000_SyntheticNormal	1674000000	2350110700	1385603127	2638507573	0.525147	0.82772	0.764068
TCGA.BH.A0H0	All	BRCA_10000_SyntheticNormal	866500000	763622388	726816510	903305878	0.804618	0.838796	0.992482
TCGA.BH.A0H6	All	BRCA_10000_SyntheticNormal	298900000	285020570	242449644	341470926	0.710015	0.81114	0.992208
TCGA.BH.A0H7	All	BRCA_10000_SyntheticNormal	1905600000	2341101453	1558019760	2688681693	0.579473	0.817601	0.796943
TCGA.BH.A0HB	All	BRCA_10000_SyntheticNormal	924400000	862989302	800478973	986910329	0.811096	0.865944	0.987078
TCGA.BH.A0HK	All	BRCA_10000_SyntheticNormal	1705900000	263572418	112506394	1856966024	0.0605861	0.0659513	0.962756
TCGA.BH.A0HX	All	BRCA_10000_SyntheticNormal	1372100000	1741330895	1335430908	1777999987	0.751086	0.973275	0.907539
TCGA.BH.A0W5	All	BRCA_10000_SyntheticNormal	660200000	312382998	308144400	664438598	0.463767	0.466744	0.999169
TCGA.BH.A0WA	All	BRCA_10000_SyntheticNormal	1294100000	2121894445	1096149106	2319845339	0.47251	0.847036	0.770422
TCGA.C8.A12L	All	BRCA_10000_SyntheticNormal	1832300000	2177820976	1558528465	2451592511	0.635721	0.850586	0.84241
TCGA.C8.A12Q	All	BRCA_10000_SyntheticNormal	1590500000	1372106055	1102300005	1860306050	0.592537	0.693053	0.935323
TCGA.C8.A130	All	BRCA_10000_SyntheticNormal	1500500000	2329478922	1379933216	2450045706	0.563228	0.919649	0.777184
TCGA.D8.A27F	All	BRCA_10000_SyntheticNormal	1562900000	2769215346	1378884984	2953230362	0.466907	0.882261	0.668903
TCGA.D8.A27H	All	BRCA_10000_SyntheticNormal	1409200000	1441458439	1234257367	1616401072	0.763584	0.875857	0.952399
TCGA.E2.A109	All	BRCA_10000_SyntheticNormal	1476900000	1820837343	816463650	2481273693	0.32905	0.552823	0.765616
TCGA.E2.A14P	All	BRCA_10000_SyntheticNormal	1426500000	2758415292	1255318325	2929596967	0.428495	0.879999	0.65331
TCGA.E2.A14X	All	BRCA_10000_SyntheticNormal	1386600000	2192426026	973547285	2605478741	0.373654	0.702111	0.721429
TCGA.E2.A152	All	BRCA_10000_SyntheticNormal	1636900000	1987789387	1223658332	2401031055	0.509639	0.747546	0.814764
TCGA.E2.A156	All	BRCA_10000_SyntheticNormal	118000000	139220617	91056393	166164224	0.54799	0.771664	0.991466
TCGA.E2.A15E	All	BRCA_10000_SyntheticNormal	880100000	1257796284	782012483	1355883801	0.576755	0.88855	0.902543
TCGA.E2.A15H	All	BRCA_10000_SyntheticNormal	600500000	2191705470	527873534	2264331936	0.233126	0.879057	0.67765
TCGA.E2.A15K	All	BRCA_10000_SyntheticNormal	578400000	621631005	405689636	794341369	0.510725	0.7014	0.958342
TCGA.EW.A1J5	All	BRCA_10000_SyntheticNormal	573300000	510403837	486281333	597422504	0.813966	0.848214	0.995351
TCGA.EW.A1P8	All	BRCA_10000_SyntheticNormal	2824400000	2687675730	2545575557	2966500173	0.858107	0.90128	0.951628
TCGA.EW.A1PB	All	BRCA_10000_SyntheticNormal	1262400000	2665967191	1166656170	2761711021	0.42244	0.924157	0.666795
TCGA.EW.A1PH	All	BRCA_10000_SyntheticNormal	1777100000	1608612053	1370642382	2015069671	0.680196	0.77128	0.940283
TCGA.GM.A2DF	All	BRCA_10000_SyntheticNormal	261700000	1469148828	230277825	1500571003	0.15346	0.879931	0.774766
TCGA.A1.A0SM	All	BRCA_100000_SyntheticNormal	1638400000	515501278	448464178	1705437100	0.262961	0.273721	0.983743
TCGA.A2.A04P	All	BRCA_100000_SyntheticNormal	2028000000	2162785372	1922357503	2268427869	0.84744	0.947908	0.935612
TCGA.A2.A04Q	All	BRCA_100000_SyntheticNormal	847400000	610985542	337505863	1120879679	0.301108	0.398284	0.944354
TCGA.A2.A04T	All	BRCA_100000_SyntheticNormal	2517700000	2454176783	2212955645	2758921138	0.802109	0.878959	0.925649
TCGA.A2.A04X	All	BRCA_100000_SyntheticNormal	970800000	735502998	703198583	1003104415	0.701022	0.72435	0.993258
TCGA.A2.A0CM	All	BRCA_100000_SyntheticNormal	1186000000	2063276768	1022612713	2226664055	0.459258	0.862237	0.772585
TCGA.A2.A0D0	All	BRCA_100000_SyntheticNormal	1999900000	2517466058	1716181230	2801184828	0.612663	0.858134	0.787015
TCGA.A2.A0D1	All	BRCA_100000_SyntheticNormal	823200000	2641149058	748142520	2716206538	0.275437	0.908822	0.616712
TCGA.A2.A0D2	All	BRCA_100000_SyntheticNormal	1351300000	2808186774	1240698206	2918788568	0.425073	0.918152	0.644622
TCGA.A2.A0D4	All	BRCA_100000_SyntheticNormal	893200000	2675498027	859129690	2709568337	0.317073	0.961856	0.626942
TCGA.A2.A0EU	All	BRCA_100000_SyntheticNormal	2067300000	1582987300	1073821278	2576466022	0.416781	0.519432	0.862193
TCGA.A2.A0EY	All	BRCA_100000_SyntheticNormal	2083700000	1972524893	1209264134	2846960759	0.424756	0.580345	0.7925
TCGA.A2.A0YG	All	BRCA_100000_SyntheticNormal	1720200000	2552982852	1578981745	2694201107	0.586067	0.917906	0.759022
TCGA.A2.A259	All	BRCA_100000_SyntheticNormal	828300000	365024637	290370237	902954400	0.321578	0.350562	0.984869
TCGA.A2.A25B	All	BRCA_100000_SyntheticNormal	2109400000	2162000623	1559777505	2711623118	0.575219	0.739441	0.835128
TCGA.A7.A0CE	All	BRCA_100000_SyntheticNormal	1518400000	2061563812	1240682217	2339281595	0.530369	0.817098	0.806563
TCGA.A7.A0D9	All	BRCA_100000_SyntheticNormal	644500000	543960463	530853757	657606706	0.807251	0.823668	0.997439
TCGA.A7.A13D	All	BRCA_100000_SyntheticNormal	2486000000	2445558678	2114415952	2817142726	0.750553	0.850529	0.898921
TCGA.A7.A26G	All	BRCA_100000_SyntheticNormal	1367200000	1362373908	1099740202	1629833706	0.674756	0.804374	0.940241
TCGA.A8.A075	All	BRCA_100000_SyntheticNormal	1177900000	2259174135	1093714398	2343359737	0.466729	0.928529	0.745764
TCGA.A8.A07B	All	BRCA_100000_SyntheticNormal	1499600000	1938906014	1094530307	2343975707	0.466955	0.729882	0.801904
TCGA.A8.A07I	All	BRCA_100000_SyntheticNormal	1370100000	701099066	496102703	1575096363	0.314967	0.362092	0.953325
TCGA.A8.A08B	All	BRCA_100000_SyntheticNormal	1666100000	2367087966	1406498764	2626689202	0.535464	0.844186	0.765479
TCGA.A8.A08L	All	BRCA_100000_SyntheticNormal	1711800000	2727264278	1625084928	2813979350	0.577504	0.949343	0.727875
TCGA.A8.A08S	All	BRCA_100000_SyntheticNormal	1788900000	1951814839	1699951259	2040763580	0.832998	0.950277	0.936609
TCGA.A8.A092	All	BRCA_100000_SyntheticNormal	1650200000	1988884010	1575156785	2063927225	0.763184	0.954525	0.899382
TCGA.A8.A094	All	BRCA_100000_SyntheticNormal	2339100000	2459990879	2016332319	2782758560	0.72458	0.862012	0.870388
TCGA.A8.A09I	All	BRCA_100000_SyntheticNormal	1524300000	1567446011	1030123210	2061622801	0.499666	0.675801	0.873206
TCGA.A8.A09X	All	BRCA_100000_SyntheticNormal	2330900000	1653197665	1411902930	2572194735	0.54891	0.605733	0.929676
TCGA.AN.A04D	All	BRCA_100000_SyntheticNormal	1119900000	1069989524	1044425035	1145464489	0.911792	0.932606	0.994493
TCGA.AN.A0AT	All	BRCA_100000_SyntheticNormal	1546100000	2661385235	1476307244	2731177991	0.540539	0.954859	0.718907
TCGA.AN.A0XR	All	BRCA_100000_SyntheticNormal	411500000	342446265	337947543	415998722	0.812376	0.821258	0.999159
TCGA.AO.A03L	All	BRCA_100000_SyntheticNormal	1940400000	1919869972	1565842532	2294427440	0.682455	0.806969	0.907363
TCGA.AO.A03N	All	BRCA_100000_SyntheticNormal	1874300000	1851587882	1536546137	2189341745	0.70183	0.819797	0.918966
TCGA.AO.A0J2	All	BRCA_100000_SyntheticNormal	2291200000	2373938734	1869526620	2795612114	0.668736	0.81596	0.854673
TCGA.AO.A0J4	All	BRCA_100000_SyntheticNormal	1360700000	1998596858	1088153145	2271143713	0.479121	0.799701	0.793145
TCGA.AO.A0J6	All	BRCA_100000_SyntheticNormal	1689900000	1621582316	1270586489	2040895827	0.622563	0.751871	0.913806
TCGA.AO.A0JF	All	BRCA_100000_SyntheticNormal	260900000	154853084	152890862	262862222	0.581639	0.586013	0.999643
TCGA.AO.A0JJ	All	BRCA_100000_SyntheticNormal	2274500000	606556089	257163986	2623892103	0.0980086	0.113064	0.899818
TCGA.AO.A0JM	All	BRCA_100000_SyntheticNormal	1247000000	1621668231	1062274158	1806394073	0.588063	0.851864	0.876105
TCGA.AO.A124	All	BRCA_100000_SyntheticNormal	1776300000	2700180420	1570603707	2905876713	0.540492	0.8842	0.716597
TCGA.AO.A12H	All	BRCA_100000_SyntheticNormal	10900000	7107	0	10907107	0	0	0.999999
TCGA.AQ.A04J	All	BRCA_100000_SyntheticNormal	1173600000	1211477514	983349534	1401727980	0.701527	0.837892	0.950282
TCGA.AR.A0TX	All	BRCA_100000_SyntheticNormal	1148500000	646413884	630141407	1164772477	0.541	0.548665	0.996473
TCGA.AR.A1AY	All	BRCA_100000_SyntheticNormal	1698600000	2656417542	1470873962	2884143580	0.509986	0.865933	0.708243
TCGA.AR.A24Z	All	BRCA_100000_SyntheticNormal	1558500000	1496318905	1409573526	1645245379	0.856756	0.904442	0.979364
TCGA.AR.A256	All	BRCA_100000_SyntheticNormal	1921600000	2160715956	1652235664	2430080292	0.67991	0.859823	0.867599
TCGA.B6.A0I2	All	BRCA_100000_SyntheticNormal	2890300000	2436129632	2411451668	2914977964	0.827262	0.834326	0.991407
TCGA.B6.A0IJ	All	BRCA_100000_SyntheticNormal	1309800000	2245383804	1153156643	2402027161	0.480076	0.880407	0.754681
TCGA.B6.A0IQ	All	BRCA_100000_SyntheticNormal	2548900000	1843394316	1603454154	2788840162	0.574954	0.629077	0.925326
TCGA.B6.A0RE	All	BRCA_100000_SyntheticNormal	1365500000	1997235055	779109805	2583625250	0.301557	0.570567	0.722937
TCGA.B6.A0RG	All	BRCA_100000_SyntheticNormal	1772000000	1383988745	952792100	2203196645	0.432459	0.537693	0.891932
TCGA.B6.A0RI	All	BRCA_100000_SyntheticNormal	328800000	302266852	267042472	364024380	0.733584	0.812173	0.993517
TCGA.B6.A0RT	All	BRCA_100000_SyntheticNormal	811300000	137188196	70056073	878432123	0.0797513	0.0863504	0.98644
TCGA.B6.A0RU	All	BRCA_100000_SyntheticNormal	2263400000	2543489292	1937497946	2869391346	0.67523	0.856012	0.826794
TCGA.B6.A0WX	All	BRCA_100000_SyntheticNormal	1450100000	1376195117	1331440787	1494854330	0.890683	0.918172	0.989621
TCGA.B6.A0X4	All	BRCA_100000_SyntheticNormal	225500000	88575277	64864164	249211113	0.260278	0.287646	0.995717
TCGA.BH.A0AV	All	BRCA_100000_SyntheticNormal	2022500000	2641065907	1867868364	2795697543	0.668122	0.923544	0.793239
TCGA.BH.A0B3	All	BRCA_100000_SyntheticNormal	1208800000	1940058455	957014424	2191844031	0.436625	0.791706	0.784101
TCGA.BH.A0B9	All	BRCA_100000_SyntheticNormal	2523000000	1114040544	846850797	2790189747	0.30351	0.335652	0.91751
TCGA.BH.A0BM	All	BRCA_100000_SyntheticNormal	557500000	271451351	263260808	565690543	0.46538	0.472217	0.998426
TCGA.BH.A0BW	All	BRCA_100000_SyntheticNormal	1224000000	1556854283	1180925699	1599928584	0.738112	0.964809	0.917161
TCGA.BH.A0DK	All	BRCA_100000_SyntheticNormal	860400000	628106455	605632243	882874212	0.685978	0.703896	0.995415
TCGA.BH.A0E0	All	BRCA_100000_SyntheticNormal	1326000000	1947370840	635860263	2637510577	0.241083	0.479533	0.704353
TCGA.BH.A0EA	All	BRCA_100000_SyntheticNormal	204700000	172267200	171051532	205915668	0.830687	0.835621	0.999781
TCGA.BH.A0GY	All	BRCA_100000_SyntheticNormal	1597600000	2350110700	1327403500	2620307200	0.506583	0.830873	0.754421
TCGA.BH.A0H0	All	BRCA_100000_SyntheticNormal	897000000	763622388	720962649	939659739	0.767259	0.803749	0.991231
TCGA.BH.A0H6	All	BRCA_100000_SyntheticNormal	322100000	285020570	284195446	322925124	0.880066	0.882321	0.999848
TCGA.BH.A0H7	All	BRCA_100000_SyntheticNormal	1712800000	2341101453	1457787373	2596114080	0.561527	0.851114	0.781858
TCGA.BH.A0HB	All	BRCA_100000_SyntheticNormal	907600000	862989302	812462486	958126816	0.84797	0.895177	0.989592
TCGA.BH.A0HK	All	BRCA_100000_SyntheticNormal	1324300000	263572418	130932534	1456939884	0.0898682	0.0988692	0.970111
TCGA.BH.A0HX	All	BRCA_100000_SyntheticNormal	1333900000	1741330895	1275096755	1800134140	0.708334	0.955916	0.894712
TCGA.BH.A0W5	All	BRCA_100000_SyntheticNormal	551500000	312382998	311800540	552082458	0.564772	0.565368	0.999888
TCGA.BH.A0WA	All	BRCA_100000_SyntheticNormal	1662200000	2121894445	1470213188	2313881257	0.635388	0.884498	0.841048
TCGA.C8.A12L	All	BRCA_100000_SyntheticNormal	1948200000	2177820976	1683768469	2442252507	0.689433	0.864269	0.870459
TCGA.C8.A12Q	All	BRCA_100000_SyntheticNormal	1471500000	1372106055	1137093509	1706512546	0.666326	0.772744	0.945226
TCGA.C8.A130	All	BRCA_100000_SyntheticNormal	1381200000	2329478922	1281221887	2429457035	0.52737	0.927615	0.760719
TCGA.D8.A27F	All	BRCA_100000_SyntheticNormal	1557200000	2769215346	1360305714	2966109632	0.458616	0.873559	0.664934
TCGA.D8.A27H	All	BRCA_100000_SyntheticNormal	1405600000	1441458439	1235829648	1611228791	0.767011	0.879219	0.952799
TCGA.E2.A109	All	BRCA_100000_SyntheticNormal	1614500000	1820837343	929032310	2506305033	0.370678	0.57543	0.784981
TCGA.E2.A14P	All	BRCA_100000_SyntheticNormal	1509800000	2758415292	1315944822	2952270470	0.44574	0.871602	0.660776
TCGA.E2.A14X	All	BRCA_100000_SyntheticNormal	1178200000	2192426026	983802065	2386823961	0.41218	0.835004	0.736331
TCGA.E2.A152	All	BRCA_100000_SyntheticNormal	959500000	1987789387	866783876	2080505511	0.416622	0.90337	0.766582
TCGA.E2.A156	All	BRCA_100000_SyntheticNormal	153100000	139220617	92519143	199801474	0.463055	0.604305	0.991674
TCGA.E2.A15E	All	BRCA_100000_SyntheticNormal	950700000	1257796284	812711805	1395784479	0.582262	0.854856	0.907493
TCGA.E2.A15H	All	BRCA_100000_SyntheticNormal	599800000	2191705470	538564577	2252940893	0.23905	0.897907	0.679765
TCGA.E2.A15K	All	BRCA_100000_SyntheticNormal	557700000	621631005	406819649	772511356	0.52662	0.72946	0.958725
TCGA.EW.A1J5	All	BRCA_100000_SyntheticNormal	546300000	510403837	489375028	567328809	0.862595	0.895799	0.995968
TCGA.EW.A1P8	All	BRCA_100000_SyntheticNormal	2846300000	2687675730	2576575119	2957400611	0.87123	0.905237	0.961897
TCGA.EW.A1PB	All	BRCA_100000_SyntheticNormal	1257300000	2665967191	1170999571	2752267620	0.425467	0.931361	0.668136
TCGA.EW.A1PH	All	BRCA_100000_SyntheticNormal	1788900000	1608612053	1378786103	2018725950	0.682998	0.770745	0.942155
TCGA.GM.A2DF	All	BRCA_100000_SyntheticNormal	245600000	1469148828	228995193	1485753635	0.154127	0.932391	0.775191
TCGA.A1.A0SM	All	BRCA_20000_SyntheticNormal	1119460000	515501278	414488118	1220473160	0.339613	0.370257	0.978242
TCGA.A2.A04P	All	BRCA_20000_SyntheticNormal	1442600000	2162785372	1356162508	2249222864	0.602947	0.940082	0.813259
TCGA.A2.A04Q	All	BRCA_20000_SyntheticNormal	996640000	610985542	338849923	1268775619	0.267068	0.339992	0.942894
TCGA.A2.A04T	All	BRCA_20000_SyntheticNormal	2098760000	2454176783	1834708901	2718227882	0.674965	0.874187	0.830899
TCGA.A2.A04X	All	BRCA_20000_SyntheticNormal	1068900000	735502998	717893168	1086509830	0.660733	0.671619	0.996248
TCGA.A2.A0CM	All	BRCA_20000_SyntheticNormal	1372440000	2063276768	1185443413	2250273355	0.5268	0.863749	0.800021
TCGA.A2.A0D0	All	BRCA_20000_SyntheticNormal	1977120000	2517466058	1485964592	3008621466	0.493902	0.75158	0.727473
TCGA.A2.A0D1	All	BRCA_20000_SyntheticNormal	1523040000	2641149058	1389315847	2774873211	0.500677	0.912199	0.704689
TCGA.A2.A0D2	All	BRCA_20000_SyntheticNormal	2574940000	2808186774	2383827650	2999299124	0.794795	0.92578	0.866852
TCGA.A2.A0D4	All	BRCA_20000_SyntheticNormal	893800000	2675498027	856546898	2712751129	0.315748	0.958321	0.626366
TCGA.A2.A0EU	All	BRCA_20000_SyntheticNormal	1999960000	1582987300	1396840581	2186106719	0.638963	0.698434	0.950521
TCGA.A2.A0EY	All	BRCA_20000_SyntheticNormal	2133700000	1972524893	1172349935	2933874958	0.399591	0.549445	0.779467
TCGA.A2.A0YG	All	BRCA_20000_SyntheticNormal	2232540000	2552982852	1874388958	2911133894	0.643869	0.839577	0.807738
TCGA.A2.A259	All	BRCA_20000_SyntheticNormal	550660000	365024637	282212397	633472240	0.445501	0.512498	0.984109
TCGA.A2.A25B	All	BRCA_20000_SyntheticNormal	2384100000	2162000623	1795909431	2750191192	0.653013	0.753286	0.891624
TCGA.A7.A0CE	All	BRCA_20000_SyntheticNormal	1939300000	2061563812	1233383422	2767480390	0.44567	0.635994	0.783356
TCGA.A7.A0D9	All	BRCA_20000_SyntheticNormal	876580000	543960463	518867026	901673437	0.575449	0.591922	0.994864
TCGA.A7.A13D	All	BRCA_20000_SyntheticNormal	2324840000	2445558678	2016968394	2753430284	0.732529	0.867573	0.875309
TCGA.A7.A26G	All	BRCA_20000_SyntheticNormal	1605400000	1362373908	1190244096	1777529812	0.669606	0.7414	0.958589
TCGA.A8.A075	All	BRCA_20000_SyntheticNormal	1416360000	2259174135	1345985599	2329548536	0.577788	0.950313	0.789864
TCGA.A8.A07B	All	BRCA_20000_SyntheticNormal	1328000000	1938906014	994241337	2272664677	0.437478	0.748676	0.786953
TCGA.A8.A07I	All	BRCA_20000_SyntheticNormal	814620000	701099066	689844900	825874166	0.835291	0.84683	0.997725
TCGA.A8.A08B	All	BRCA_20000_SyntheticNormal	1707440000	2367087966	1436965387	2637562579	0.544808	0.841591	0.770602
TCGA.A8.A08L	All	BRCA_20000_SyntheticNormal	2204300000	2727264278	2138380449	2793183829	0.765571	0.970095	0.834479
TCGA.A8.A08S	All	BRCA_20000_SyntheticNormal	1293740000	1951814839	1256015236	1989539603	0.631309	0.970841	0.844282
TCGA.A8.A092	All	BRCA_20000_SyntheticNormal	1990040000	1988884010	1476930698	2501993312	0.590302	0.742161	0.864276
TCGA.A8.A094	All	BRCA_20000_SyntheticNormal	1811400000	2459990879	1395054243	2876336636	0.485011	0.770153	0.730441
TCGA.A8.A09I	All	BRCA_20000_SyntheticNormal	1604480000	1567446011	1081523500	2090402511	0.517376	0.674065	0.883124
TCGA.A8.A09X	All	BRCA_20000_SyntheticNormal	2072740000	1653197665	1157004527	2568933138	0.450383	0.558201	0.865506
TCGA.AN.A04D	All	BRCA_20000_SyntheticNormal	1141180000	1069989524	1040227247	1170942277	0.888368	0.911537	0.993559
TCGA.AN.A0AT	All	BRCA_20000_SyntheticNormal	1625700000	2661385235	1529438982	2757646253	0.554618	0.940788	0.726343
TCGA.AN.A0XR	All	BRCA_20000_SyntheticNormal	384300000	342446265	335688078	391058187	0.85841	0.873505	0.998743
TCGA.AO.A03L	All	BRCA_20000_SyntheticNormal	1670120000	1919869972	1195962964	2394027008	0.499561	0.716094	0.82309
TCGA.AO.A03N	All	BRCA_20000_SyntheticNormal	1955520000	1851587882	1649836347	2157271535	0.764779	0.843682	0.946999
TCGA.AO.A0J2	All	BRCA_20000_SyntheticNormal	2095680000	2373938734	1683211032	2786407702	0.604079	0.803181	0.811605
TCGA.AO.A0J4	All	BRCA_20000_SyntheticNormal	1987680000	1998596858	1560141838	2426135020	0.643056	0.784906	0.883834
TCGA.AO.A0J6	All	BRCA_20000_SyntheticNormal	1620300000	1621582316	1258660763	1983221553	0.634655	0.776807	0.912375
TCGA.AO.A0JF	All	BRCA_20000_SyntheticNormal	251720000	154853084	151870926	254702158	0.596269	0.603333	0.999459
TCGA.AO.A0JJ	All	BRCA_20000_SyntheticNormal	1132260000	606556089	406909332	1331906757	0.305509	0.359378	0.956878
TCGA.AO.A0JM	All	BRCA_20000_SyntheticNormal	1408120000	1621668231	1068634719	1961153512	0.544901	0.758909	0.872981
TCGA.AO.A124	All	BRCA_20000_SyntheticNormal	1788240000	2700180420	1629112049	2859308371	0.569757	0.911014	0.730469
TCGA.AO.A12H	All	BRCA_20000_SyntheticNormal	8380000	7107	0	8387107	0	0	0.999999
TCGA.AQ.A04J	All	BRCA_20000_SyntheticNormal	1381780000	1211477514	1025098722	1568158792	0.653696	0.741868	0.957451
TCGA.AR.A0TX	All	BRCA_20000_SyntheticNormal	888980000	646413884	617100601	918293283	0.672008	0.694167	0.993985
TCGA.AR.A1AY	All	BRCA_20000_SyntheticNormal	1777840000	2656417542	1561020608	2873236934	0.543297	0.878043	0.725067
TCGA.AR.A24Z	All	BRCA_20000_SyntheticNormal	1575780000	1496318905	1418911061	1653187844	0.858288	0.90045	0.981509
TCGA.AR.A256	All	BRCA_20000_SyntheticNormal	1900160000	2160715956	1626939865	2433936091	0.66844	0.856212	0.861784
TCGA.B6.A0I2	All	BRCA_20000_SyntheticNormal	1127900000	2436129632	1076097634	2487931998	0.432527	0.954072	0.706521
TCGA.B6.A0IJ	All	BRCA_20000_SyntheticNormal	1641720000	2245383804	1455985633	2431118171	0.598895	0.886866	0.808415
TCGA.B6.A0IQ	All	BRCA_20000_SyntheticNormal	2187020000	1843394316	1543436681	2486977635	0.620607	0.705726	0.916097
TCGA.B6.A0RE	All	BRCA_20000_SyntheticNormal	2263720000	1997235055	1669204996	2591750059	0.644046	0.737373	0.906233
TCGA.B6.A0RG	All	BRCA_20000_SyntheticNormal	1184580000	1383988745	1014798861	1553769884	0.65312	0.856674	0.919347
TCGA.B6.A0RI	All	BRCA_20000_SyntheticNormal	597880000	302266852	259790627	640356225	0.405697	0.43452	0.991775
TCGA.B6.A0RT	All	BRCA_20000_SyntheticNormal	1010020000	137188196	65883686	1081324510	0.0609287	0.0652301	0.984995
TCGA.B6.A0RU	All	BRCA_20000_SyntheticNormal	1623860000	2543489292	1490956383	2676392909	0.557077	0.918156	0.745655
TCGA.B6.A0WX	All	BRCA_20000_SyntheticNormal	1689120000	1376195117	1322092901	1743222216	0.758419	0.782711	0.986717
TCGA.B6.A0X4	All	BRCA_20000_SyntheticNormal	205780000	88575277	65264164	229091113	0.284883	0.317155	0.995805
TCGA.BH.A0AV	All	BRCA_20000_SyntheticNormal	1827260000	2641065907	1647318366	2821007541	0.583947	0.901524	0.747447
TCGA.BH.A0B3	All	BRCA_20000_SyntheticNormal	1133500000	1940058455	912476721	2161081734	0.422231	0.805008	0.777991
TCGA.BH.A0B9	All	BRCA_20000_SyntheticNormal	1431800000	1114040544	959216785	1586623759	0.604565	0.669938	0.964246
TCGA.BH.A0BM	All	BRCA_20000_SyntheticNormal	681240000	271451351	269826894	682864457	0.39514	0.396082	0.99968
TCGA.BH.A0BW	All	BRCA_20000_SyntheticNormal	1185580000	1556854283	1050576500	1691857783	0.62096	0.886129	0.889374
TCGA.BH.A0DK	All	BRCA_20000_SyntheticNormal	1243000000	628106455	602308187	1268798268	0.474708	0.48456	0.994291
TCGA.BH.A0E0	All	BRCA_20000_SyntheticNormal	1549640000	1947370840	1067460830	2429550010	0.439366	0.688844	0.791116
TCGA.BH.A0EA	All	BRCA_20000_SyntheticNormal	209000000	172267200	171921831	209345369	0.821235	0.822592	0.999938
TCGA.BH.A0GY	All	BRCA_20000_SyntheticNormal	1468200000	2350110700	1243997626	2574313074	0.483235	0.847294	0.742397
TCGA.BH.A0H0	All	BRCA_20000_SyntheticNormal	982740000	763622388	723273737	1023088651	0.706951	0.735977	0.991558
TCGA.BH.A0H6	All	BRCA_20000_SyntheticNormal	340380000	285020570	284624065	340776505	0.835222	0.836195	0.999927
TCGA.BH.A0H7	All	BRCA_20000_SyntheticNormal	1780920000	2341101453	1362342455	2759678998	0.49366	0.764966	0.754151
TCGA.BH.A0HB	All	BRCA_20000_SyntheticNormal	1343320000	862989302	782760234	1423549068	0.549865	0.582706	0.981843
TCGA.BH.A0HK	All	BRCA_20000_SyntheticNormal	460980000	263572418	258151206	466401212	0.553496	0.560005	0.998977
TCGA.BH.A0HX	All	BRCA_20000_SyntheticNormal	1800060000	1741330895	1527973952	2013416943	0.758896	0.848846	0.946149
TCGA.BH.A0W5	All	BRCA_20000_SyntheticNormal	638900000	312382998	297428204	653854794	0.454884	0.465532	0.997081
TCGA.BH.A0WA	All	BRCA_20000_SyntheticNormal	1727820000	2121894445	1504242874	2345471571	0.641339	0.870602	0.846898
TCGA.C8.A12L	All	BRCA_20000_SyntheticNormal	1635980000	2177820976	1436505277	2377295699	0.60426	0.87807	0.820334
TCGA.C8.A12Q	All	BRCA_20000_SyntheticNormal	1356120000	1372106055	1081460951	1646765104	0.656718	0.797467	0.934033
TCGA.C8.A130	All	BRCA_20000_SyntheticNormal	1421220000	2329478922	1317029888	2433669034	0.541171	0.92669	0.766762
TCGA.D8.A27F	All	BRCA_20000_SyntheticNormal	1812540000	2769215346	1637103951	2944651395	0.555958	0.90321	0.713355
TCGA.D8.A27H	All	BRCA_20000_SyntheticNormal	1377400000	1441458439	1242759401	1576099038	0.788503	0.90225	0.954683
TCGA.E2.A109	All	BRCA_20000_SyntheticNormal	2544840000	1820837343	1044063351	3321613992	0.314324	0.410267	0.758558
TCGA.E2.A14P	All	BRCA_20000_SyntheticNormal	844020000	2758415292	739207060	2863228232	0.258173	0.875817	0.589429
TCGA.E2.A14X	All	BRCA_20000_SyntheticNormal	1177320000	2192426026	982291309	2387454717	0.411439	0.834345	0.736052
TCGA.E2.A152	All	BRCA_20000_SyntheticNormal	1035920000	1987789387	879968562	2143740825	0.410483	0.849456	0.765597
TCGA.E2.A156	All	BRCA_20000_SyntheticNormal	159120000	139220617	92004395	206336222	0.445896	0.578208	0.991573
TCGA.E2.A15E	All	BRCA_20000_SyntheticNormal	755980000	1257796284	642733019	1371043265	0.468791	0.850198	0.877137
TCGA.E2.A15H	All	BRCA_20000_SyntheticNormal	656820000	2191705470	597413035	2251112435	0.265386	0.909554	0.687715
TCGA.E2.A15K	All	BRCA_20000_SyntheticNormal	571940000	621631005	405555234	788015771	0.514654	0.709087	0.958368
TCGA.EW.A1J5	All	BRCA_20000_SyntheticNormal	570040000	510403837	491596030	588847807	0.834844	0.862389	0.996378
TCGA.EW.A1P8	All	BRCA_20000_SyntheticNormal	2736800000	2687675730	2514278640	2910197090	0.863955	0.918693	0.942684
TCGA.EW.A1PB	All	BRCA_20000_SyntheticNormal	1194640000	2665967191	1128781684	2731825507	0.413197	0.944872	0.663446
TCGA.EW.A1PH	All	BRCA_20000_SyntheticNormal	1817960000	1608612053	1392815346	2033756707	0.684849	0.766142	0.945286
TCGA.GM.A2DF	All	BRCA_20000_SyntheticNormal	384420000	1469148828	311383670	1542185158	0.201911	0.810009	0.784708
TCGA.A1.A0SM	All	BRCA_50000_SyntheticNormal	995250000	515501278	415653431	1095097847	0.379558	0.417637	0.979054
TCGA.A2.A04P	All	BRCA_50000_SyntheticNormal	1447950000	2162785372	1372077953	2238657419	0.612902	0.9476	0.816716
TCGA.A2.A04Q	All	BRCA_50000_SyntheticNormal	1504800000	610985542	607599631	1508185911	0.402868	0.403774	0.999205
TCGA.A2.A04T	All	BRCA_50000_SyntheticNormal	2580550000	2454176783	2171417775	2863309008	0.75836	0.841455	0.911124
TCGA.A2.A04X	All	BRCA_50000_SyntheticNormal	1042000000	735502998	709376226	1068126772	0.664131	0.680783	0.994465
TCGA.A2.A0CM	All	BRCA_50000_SyntheticNormal	1726800000	2063276768	1505343489	2284733279	0.658871	0.871753	0.861736
TCGA.A2.A0D0	All	BRCA_50000_SyntheticNormal	1597100000	2517466058	1289221104	2825344954	0.456306	0.807226	0.705101
TCGA.A2.A0D1	All	BRCA_50000_SyntheticNormal	1021150000	2641149058	963605318	2698693740	0.357064	0.943647	0.646156
TCGA.A2.A0D2	All	BRCA_50000_SyntheticNormal	2679650000	2808186774	2419980449	3067856325	0.788818	0.903096	0.874058
TCGA.A2.A0D4	All	BRCA_50000_SyntheticNormal	906650000	2675498027	854968081	2727179946	0.313499	0.942997	0.625052
TCGA.A2.A0EU	All	BRCA_50000_SyntheticNormal	1776950000	1582987300	1572514457	1787422843	0.879766	0.884951	0.997372
TCGA.A2.A0EY	All	BRCA_50000_SyntheticNormal	2031100000	1972524893	1169083368	2834541525	0.412442	0.575591	0.784656
TCGA.A2.A0YG	All	BRCA_50000_SyntheticNormal	1686550000	2552982852	1544568481	2694964371	0.573131	0.915815	0.752568
TCGA.A2.A259	All	BRCA_50000_SyntheticNormal	620150000	365024637	289589899	695584738	0.416326	0.466968	0.985329
TCGA.A2.A25B	All	BRCA_50000_SyntheticNormal	1680900000	2162000623	1347647430	2495253193	0.540084	0.801742	0.800461
TCGA.A7.A0CE	All	BRCA_50000_SyntheticNormal	1857500000	2061563812	1235384770	2683679042	0.460333	0.665079	0.788407
TCGA.A7.A0D9	All	BRCA_50000_SyntheticNormal	740550000	543960463	517639342	766871121	0.675002	0.698993	0.994758
TCGA.A7.A13D	All	BRCA_50000_SyntheticNormal	2653000000	2445558678	2287479807	2811078871	0.813737	0.862224	0.949156
TCGA.A7.A26G	All	BRCA_50000_SyntheticNormal	979350000	1362373908	762876498	1578847410	0.483186	0.778962	0.874653
TCGA.A8.A075	All	BRCA_50000_SyntheticNormal	2073650000	2259174135	1907725847	2425098288	0.786659	0.919984	0.904716
TCGA.A8.A07B	All	BRCA_50000_SyntheticNormal	1672850000	1938906014	1212756217	2398999797	0.505526	0.724964	0.822423
TCGA.A8.A07I	All	BRCA_50000_SyntheticNormal	802550000	701099066	688529175	815119891	0.844697	0.857927	0.997466
TCGA.A8.A08B	All	BRCA_50000_SyntheticNormal	1597550000	2367087966	1340352280	2624285686	0.510749	0.839005	0.753456
TCGA.A8.A08L	All	BRCA_50000_SyntheticNormal	1682350000	2727264278	1637564029	2772050249	0.590741	0.973379	0.732898
TCGA.A8.A08S	All	BRCA_50000_SyntheticNormal	1723500000	1951814839	1652501286	2022813553	0.816932	0.958806	0.925886
TCGA.A8.A092	All	BRCA_50000_SyntheticNormal	1661000000	1988884010	1591324397	2058559613	0.773028	0.958052	0.903059
TCGA.A8.A094	All	BRCA_50000_SyntheticNormal	1783200000	2459990879	1403126132	2840064747	0.494047	0.786859	0.73438
TCGA.A8.A09I	All	BRCA_50000_SyntheticNormal	1495050000	1567446011	1022427924	2040068087	0.501173	0.683875	0.872272
TCGA.A8.A09X	All	BRCA_50000_SyntheticNormal	1946950000	1653197665	1292567110	2307580555	0.56014	0.663893	0.905473
TCGA.AN.A04D	All	BRCA_50000_SyntheticNormal	1140450000	1069989524	1045033999	1165405525	0.896713	0.916335	0.9946
TCGA.AN.A0AT	All	BRCA_50000_SyntheticNormal	1577950000	2661385235	1515630444	2723704791	0.556459	0.960506	0.726166
TCGA.AN.A0XR	All	BRCA_50000_SyntheticNormal	387550000	342446265	337401297	392594968	0.859413	0.870601	0.999061
TCGA.AO.A03L	All	BRCA_50000_SyntheticNormal	1702400000	1919869972	1276229488	2346040484	0.543993	0.749665	0.841455
TCGA.AO.A03N	All	BRCA_50000_SyntheticNormal	1995850000	1851587882	1678199772	2169238110	0.773636	0.840845	0.953962
TCGA.AO.A0J2	All	BRCA_50000_SyntheticNormal	2136600000	2373938734	1721607337	2788931397	0.6173	0.80577	0.82007
TCGA.AO.A0J4	All	BRCA_50000_SyntheticNormal	1288950000	1998596858	1024911921	2262634937	0.452973	0.795153	0.782325
TCGA.AO.A0J6	All	BRCA_50000_SyntheticNormal	1523100000	1621582316	1252535049	1892147267	0.661965	0.822359	0.912939
TCGA.AO.A0JF	All	BRCA_50000_SyntheticNormal	279650000	154853084	151760926	282742158	0.536747	0.542682	0.999436
TCGA.AO.A0JJ	All	BRCA_50000_SyntheticNormal	1309300000	606556089	405455115	1510400974	0.268442	0.309673	0.954837
TCGA.AO.A0JM	All	BRCA_50000_SyntheticNormal	1487800000	1621668231	1168636484	1940831747	0.602132	0.78548	0.894009
TCGA.AO.A124	All	BRCA_50000_SyntheticNormal	1843150000	2700180420	1667446121	2875884299	0.579803	0.904672	0.736475
TCGA.AO.A12H	All	BRCA_50000_SyntheticNormal	1154750000	7107	930	1154756177	8.05365e-07	8.05369e-07	0.999999
TCGA.AQ.A04J	All	BRCA_50000_SyntheticNormal	1275200000	1211477514	1014447843	1472229671	0.689055	0.795521	0.956087
TCGA.AR.A0TX	All	BRCA_50000_SyntheticNormal	1004650000	646413884	626604960	1024458924	0.611645	0.623705	0.995836
TCGA.AR.A1AY	All	BRCA_50000_SyntheticNormal	1686000000	2656417542	1462725404	2879692138	0.507945	0.867571	0.707146
TCGA.AR.A24Z	All	BRCA_50000_SyntheticNormal	1551750000	1496318905	1410727007	1637341898	0.861596	0.90912	0.979671
TCGA.AR.A256	All	BRCA_50000_SyntheticNormal	1966500000	2160715956	1682907506	2444308450	0.6885	0.855788	0.874114
TCGA.B6.A0I2	All	BRCA_50000_SyntheticNormal	2739150000	2436129632	2408592453	2766687179	0.870569	0.879321	0.990891
TCGA.B6.A0IJ	All	BRCA_50000_SyntheticNormal	1407350000	2245383804	1234927373	2417806431	0.510764	0.877484	0.767963
TCGA.B6.A0IQ	All	BRCA_50000_SyntheticNormal	2375850000	1843394316	1598820607	2620423709	0.610138	0.672947	0.927774
TCGA.B6.A0RE	All	BRCA_50000_SyntheticNormal	2486000000	1997235055	1709834237	2773400818	0.616512	0.687785	0.912273
TCGA.B6.A0RG	All	BRCA_50000_SyntheticNormal	1289650000	1383988745	1044351282	1629287463	0.640987	0.809794	0.92406
TCGA.B6.A0RI	All	BRCA_50000_SyntheticNormal	356300000	302266852	267701476	390865376	0.684894	0.751337	0.993606
TCGA.B6.A0RT	All	BRCA_50000_SyntheticNormal	935300000	137188196	50806800	1021681396	0.0497286	0.0543214	0.982104
TCGA.B6.A0RU	All	BRCA_50000_SyntheticNormal	2598550000	2543489292	2246357441	2895681851	0.775761	0.864466	0.906075
TCGA.B6.A0WX	All	BRCA_50000_SyntheticNormal	1264700000	1376195117	1100416844	1540478273	0.714335	0.870101	0.93868
TCGA.B6.A0X4	All	BRCA_50000_SyntheticNormal	421750000	88575277	65337833	444987444	0.146831	0.154921	0.995649
TCGA.BH.A0AV	All	BRCA_50000_SyntheticNormal	2163850000	2641065907	1941030171	2863885736	0.677761	0.897026	0.805449
TCGA.BH.A0B3	All	BRCA_50000_SyntheticNormal	1249750000	1940058455	1008209120	2181599335	0.462142	0.806729	0.793488
TCGA.BH.A0B9	All	BRCA_50000_SyntheticNormal	1348450000	1114040544	921962101	1540528443	0.598471	0.68372	0.95648
TCGA.BH.A0BM	All	BRCA_50000_SyntheticNormal	596150000	271451351	263410808	604190543	0.435973	0.441853	0.998444
TCGA.BH.A0BW	All	BRCA_50000_SyntheticNormal	1655500000	1556854283	1313905082	1898449201	0.692094	0.793661	0.940839
TCGA.BH.A0DK	All	BRCA_50000_SyntheticNormal	1035000000	628106455	607500398	1055606057	0.575499	0.586957	0.995641
TCGA.BH.A0E0	All	BRCA_50000_SyntheticNormal	1905150000	1947370840	1522554058	2329966782	0.653466	0.799178	0.889856
TCGA.BH.A0EA	All	BRCA_50000_SyntheticNormal	376350000	172267200	172001831	376615369	0.456704	0.457026	0.999951
TCGA.BH.A0GY	All	BRCA_50000_SyntheticNormal	1145150000	2350110700	974064075	2521196625	0.38635	0.8506	0.701955
TCGA.BH.A0H0	All	BRCA_50000_SyntheticNormal	935800000	763622388	724506352	974916036	0.743147	0.774211	0.991895
TCGA.BH.A0H6	All	BRCA_50000_SyntheticNormal	328850000	285020570	284001981	329868589	0.860955	0.863622	0.999813
TCGA.BH.A0H7	All	BRCA_50000_SyntheticNormal	1965750000	2341101453	1637854332	2668997121	0.613659	0.833196	0.814755
TCGA.BH.A0HB	All	BRCA_50000_SyntheticNormal	1085350000	862989302	725261983	1223077319	0.592981	0.668229	0.97055
TCGA.BH.A0HK	All	BRCA_50000_SyntheticNormal	631100000	263572418	259444623	635227795	0.408428	0.411099	0.999196
TCGA.BH.A0HX	All	BRCA_50000_SyntheticNormal	1369400000	1741330895	1302962545	1807768350	0.720757	0.951484	0.900205
TCGA.BH.A0W5	All	BRCA_50000_SyntheticNormal	649600000	312382998	311748265	650234733	0.47944	0.479908	0.999876
TCGA.BH.A0WA	All	BRCA_50000_SyntheticNormal	1619250000	2121894445	1408432229	2332712216	0.603775	0.869805	0.827783
TCGA.C8.A12L	All	BRCA_50000_SyntheticNormal	1749200000	2177820976	1488925020	2438095956	0.610692	0.851203	0.828328
TCGA.C8.A12Q	All	BRCA_50000_SyntheticNormal	1472050000	1372106055	1140120446	1704035609	0.669071	0.774512	0.945924
TCGA.C8.A130	All	BRCA_50000_SyntheticNormal	2015750000	2329478922	1648251835	2696977087	0.611148	0.817687	0.818161
TCGA.D8.A27F	All	BRCA_50000_SyntheticNormal	1574050000	2769215346	1402399458	2940865888	0.476866	0.89095	0.673636
TCGA.D8.A27H	All	BRCA_50000_SyntheticNormal	1385500000	1441458439	1240171001	1586787438	0.781561	0.895107	0.954008
TCGA.E2.A109	All	BRCA_50000_SyntheticNormal	1512200000	1820837343	937870465	2395166878	0.391568	0.620203	0.792237
TCGA.E2.A14P	All	BRCA_50000_SyntheticNormal	1483650000	2758415292	1326165309	2915899983	0.454805	0.893853	0.665238
TCGA.E2.A14X	All	BRCA_50000_SyntheticNormal	1241050000	2192426026	966772545	2466703481	0.391929	0.778996	0.728899
TCGA.E2.A152	All	BRCA_50000_SyntheticNormal	956500000	1987789387	857136235	2087153152	0.410672	0.896117	0.76472
TCGA.E2.A156	All	BRCA_50000_SyntheticNormal	147850000	139220617	92657210	194413407	0.476599	0.626697	0.991706
TCGA.E2.A15E	All	BRCA_50000_SyntheticNormal	1097300000	1257796284	823844847	1531251437	0.538021	0.750793	0.906973
TCGA.E2.A15H	All	BRCA_50000_SyntheticNormal	609200000	2191705470	547571173	2253334297	0.243005	0.898836	0.680928
TCGA.E2.A15K	All	BRCA_50000_SyntheticNormal	574650000	621631005	406651815	789629190	0.514991	0.707651	0.958558
TCGA.EW.A1J5	All	BRCA_50000_SyntheticNormal	562500000	510403837	490523472	582380365	0.842273	0.872042	0.996177
TCGA.EW.A1P8	All	BRCA_50000_SyntheticNormal	2122650000	2687675730	1930240121	2880085609	0.670202	0.909354	0.79188
TCGA.EW.A1PB	All	BRCA_50000_SyntheticNormal	1257800000	2665967191	1159798181	2763969010	0.419613	0.922085	0.665613
TCGA.EW.A1PH	All	BRCA_50000_SyntheticNormal	1779200000	1608612053	1393730392	1994081661	0.698933	0.783347	0.946048
TCGA.GM.A2DF	All	BRCA_50000_SyntheticNormal	1634300000	1469148828	1304201269	1799247559	0.724859	0.798018	0.96004
