# Supplementary material for: SynthEx: a synthetic-normal-based DNA sequencing tool for copy number alteration detection and tumor heterogeneity profiling
Source: Genome Biol. 2017 Apr 8;18:66. doi: 10.1186/s13059-017-1193-3 (PMC5385048; doi:10.1186/s13059-017-1193-3)
Supplement: Supplementary file 5 — Statistical measurements comparing SNP arrays and whole exome callers to whole genome copy number data utilizing tumor and matched normal as the ground truth in TCGA breast cancer (n = 92). (XLSX 107 kb) [file 13059_2017_1193_MOESM5_ESM.xlsx]

## Sheet: Sheet1
Subtype	Tumor	Method	Jaccard.Index	Sensitivity	Specificity
LumA	TCGA.A1.A0SM	ADTEx	0.216134	0.256693	0.863096
LumA	TCGA.A1.A0SM	ControlFREEC	0.154974	0.228371	0.82748
LumA	TCGA.A1.A0SM	VarScan2	0.0920631	0.124391	0.771554
Basal	TCGA.A2.A04P	ADTEx	0.305951	0.588871	0.734266
Basal	TCGA.A2.A04P	ControlFREEC	0.56913	0.695862	0.870435
Basal	TCGA.A2.A04P	VarScan2	0.222153	0.356471	0.672222
Basal	TCGA.A2.A04Q	ADTEx	0.300201	0.329166	0.926561
Basal	TCGA.A2.A04Q	ControlFREEC	0.235449	0.301369	0.870389
Basal	TCGA.A2.A04Q	VarScan2	0.109028	0.156257	0.803468
Basal	TCGA.A2.A04T	ADTEx	0.279996	0.521717	0.659675
Basal	TCGA.A2.A04T	ControlFREEC	0.597642	0.831939	0.815554
Basal	TCGA.A2.A04T	VarScan2	0.452103	0.667049	0.752039
Her2	TCGA.A2.A04X	ADTEx	0.116162	0.163569	0.873318
Her2	TCGA.A2.A04X	ControlFREEC	0.53258	0.692172	0.952616
Her2	TCGA.A2.A04X	VarScan2	0.163973	0.197336	0.896175
Basal	TCGA.A2.A0CM	ADTEx	0.0970343	0.310926	0.556791
Basal	TCGA.A2.A0CM	ControlFREEC	0.045608	0.111479	0.464056
Basal	TCGA.A2.A0CM	VarScan2	0.192097	0.48074	0.59502
Basal	TCGA.A2.A0D0	ADTEx	0.291748	0.516955	0.693667
Basal	TCGA.A2.A0D0	ControlFREEC	0.618074	0.83258	0.843777
Basal	TCGA.A2.A0D0	VarScan2	0.432772	0.614316	0.769927
Her2	TCGA.A2.A0D1	ADTEx	0.0951447	0.122051	0.808727
Her2	TCGA.A2.A0D1	ControlFREEC	0.232846	0.247615	0.929851
Her2	TCGA.A2.A0D1	VarScan2	0.326812	0.380418	0.929696
Basal	TCGA.A2.A0D2	ADTEx	0.188956	0.323511	0.468695
Basal	TCGA.A2.A0D2	ControlFREEC	0.448184	0.599135	0.697946
Basal	TCGA.A2.A0D2	VarScan2	0.257317	0.599365	0.604189
LumB	TCGA.A2.A0D4	ADTEx	0.583963	0.897743	0.826478
LumB	TCGA.A2.A0D4	ControlFREEC	0.508697	0.924816	0.794218
LumB	TCGA.A2.A0D4	VarScan2	0.505326	0.848542	0.797926
LumA	TCGA.A2.A0EU	ADTEx	0.318657	0.558775	0.705255
LumA	TCGA.A2.A0EU	ControlFREEC	0.350348	0.701029	0.722931
LumA	TCGA.A2.A0EU	VarScan2	0.478532	0.788602	0.776049
LumB	TCGA.A2.A0EY	ADTEx	0.363937	0.67064	0.711206
LumB	TCGA.A2.A0EY	ControlFREEC	0.321365	0.564714	0.687418
LumB	TCGA.A2.A0EY	VarScan2	0.351303	0.62511	0.704354
LumB	TCGA.A2.A0YG	ADTEx	0.264784	0.529233	0.706894
LumB	TCGA.A2.A0YG	ControlFREEC	0.527592	0.663334	0.844589
LumB	TCGA.A2.A0YG	VarScan2	0.249738	0.497728	0.699091
LumA	TCGA.A2.A259	ADTEx	0.703917	0.724319	0.998147
LumA	TCGA.A2.A259	ControlFREEC	0.378358	0.531678	0.97943
LumA	TCGA.A2.A259	VarScan2	0.0403843	0.0422892	0.951694
LumB	TCGA.A2.A25B	ADTEx	0.583219	0.939758	0.830759
LumB	TCGA.A2.A25B	ControlFREEC	0.401998	0.671155	0.775815
LumB	TCGA.A2.A25B	VarScan2	0.582933	0.924302	0.832191
Basal	TCGA.A7.A0CE	ADTEx	0.474303	0.729014	0.838029
Basal	TCGA.A7.A0CE	ControlFREEC	0.551384	0.750835	0.870459
Basal	TCGA.A7.A0CE	VarScan2	0.439255	0.626242	0.835368
LumA	TCGA.A7.A0D9	ADTEx	0.196691	0.925741	0.552025
LumA	TCGA.A7.A0D9	ControlFREEC	0.181773	0.885833	0.545812
LumA	TCGA.A7.A0D9	VarScan2	0.269805	0.831185	0.569187
Basal	TCGA.A7.A13D	ADTEx	0.128337	0.336126	0.613589
Basal	TCGA.A7.A13D	ControlFREEC	0.103501	0.250848	0.586738
Basal	TCGA.A7.A13D	VarScan2	0.652291	0.717756	0.914343
Basal	TCGA.A7.A26G	ADTEx	0.273317	0.865831	0.788577
Basal	TCGA.A7.A26G	ControlFREEC	0.439515	0.897146	0.831804
Basal	TCGA.A7.A26G	VarScan2	0.344229	0.496475	0.821832
LumB	TCGA.A8.A075	ADTEx	0.398635	0.685065	0.827818
LumB	TCGA.A8.A075	ControlFREEC	0.207495	0.374411	0.759494
LumB	TCGA.A8.A075	VarScan2	0.54769	0.745637	0.882662
LumA	TCGA.A8.A07B	ADTEx	0.440981	0.679189	0.877351
LumA	TCGA.A8.A07B	ControlFREEC	0.688549	0.797503	0.951099
LumA	TCGA.A8.A07B	VarScan2	0.485086	0.619556	0.906804
Her2	TCGA.A8.A07I	ADTEx	0.382838	0.899577	0.804562
Her2	TCGA.A8.A07I	ControlFREEC	0.331611	0.839732	0.791172
Her2	TCGA.A8.A07I	VarScan2	0.245765	0.438648	0.762207
Her2	TCGA.A8.A08B	ADTEx	0.502288	0.862328	0.775109
Her2	TCGA.A8.A08B	ControlFREEC	0.29649	0.394409	0.641637
Her2	TCGA.A8.A08B	VarScan2	0.490877	0.768413	0.777125
Her2	TCGA.A8.A08L	ADTEx	0.285236	0.434406	0.780588
Her2	TCGA.A8.A08L	ControlFREEC	0.275683	0.407001	0.775508
Her2	TCGA.A8.A08L	VarScan2	0.638997	0.736083	0.928948
LumB	TCGA.A8.A08S	ADTEx	0.402225	0.902401	0.738961
LumB	TCGA.A8.A08S	ControlFREEC	0.397328	0.858285	0.737601
LumB	TCGA.A8.A08S	VarScan2	0.34823	0.657977	0.71819
LumB	TCGA.A8.A092	ADTEx	0.473884	0.877279	0.725215
LumB	TCGA.A8.A092	ControlFREEC	0.416199	0.794237	0.700848
LumB	TCGA.A8.A092	VarScan2	0.573199	0.846377	0.776921
Her2	TCGA.A8.A094	ADTEx	0.550133	0.898501	0.803164
Her2	TCGA.A8.A094	ControlFREEC	0.515987	0.838159	0.793702
Her2	TCGA.A8.A094	VarScan2	0.39836	0.77695	0.746944
LumB	TCGA.A8.A09I	ADTEx	0.410437	0.644141	0.852988
LumB	TCGA.A8.A09I	ControlFREEC	0.34752	0.548952	0.835892
LumB	TCGA.A8.A09I	VarScan2	0.308676	0.386795	0.838754
Her2	TCGA.A8.A09X	ADTEx	0.173968	0.653954	0.691636
Her2	TCGA.A8.A09X	ControlFREEC	0.14073	0.416781	0.669314
Her2	TCGA.A8.A09X	VarScan2	0.33131	0.605573	0.739491
Basal	TCGA.AN.A04D	ADTEx	0.687199	0.831573	0.951772
Basal	TCGA.AN.A04D	ControlFREEC	0.466136	0.481168	0.980336
Basal	TCGA.AN.A04D	VarScan2	0.324343	0.379129	0.907088
Basal	TCGA.AN.A0AT	ADTEx	0.395585	0.733476	0.767033
Basal	TCGA.AN.A0AT	ControlFREEC	0.523771	0.743663	0.826501
Basal	TCGA.AN.A0AT	VarScan2	0.276615	0.415451	0.704121
LumB	TCGA.AN.A0XR	ADTEx	0.811593	0.822172	0.99894
LumB	TCGA.AN.A0XR	ControlFREEC	0.424072	0.42927	0.997966
LumB	TCGA.AN.A0XR	VarScan2	0.0899866	0.0948793	0.960476
LumA	TCGA.AO.A03L	ADTEx	0.212302	0.454296	0.734509
LumA	TCGA.AO.A03L	ControlFREEC	0.206681	0.389869	0.72624
LumA	TCGA.AO.A03L	VarScan2	0.320817	0.567154	0.776326
LumB	TCGA.AO.A03N	ADTEx	0.304802	0.534505	0.707383
LumB	TCGA.AO.A03N	ControlFREEC	0.361441	0.493775	0.735996
LumB	TCGA.AO.A03N	VarScan2	0.4055	0.823059	0.751439
Her2	TCGA.AO.A0J2	ADTEx	0.139223	0.218607	0.543908
Her2	TCGA.AO.A0J2	ControlFREEC	0.491342	0.641017	0.820554
Her2	TCGA.AO.A0J2	VarScan2	0.420832	0.618544	0.776779
Basal	TCGA.AO.A0J4	ADTEx	0.195852	0.502641	0.616005
Basal	TCGA.AO.A0J4	ControlFREEC	0.172864	0.434832	0.599901
Basal	TCGA.AO.A0J4	VarScan2	0.331865	0.634815	0.673901
Basal	TCGA.AO.A0J6	ADTEx	0.405976	0.78887	0.693415
Basal	TCGA.AO.A0J6	ControlFREEC	0.441314	0.836653	0.708901
Basal	TCGA.AO.A0J6	VarScan2	0.249571	0.501102	0.604968
LumA	TCGA.AO.A0JF	ADTEx	0.255668	0.506051	0.981795
LumA	TCGA.AO.A0JF	ControlFREEC	0.190282	0.210631	0.990019
LumA	TCGA.AO.A0JF	VarScan2	0.0786729	0.087028	0.98267
LumA	TCGA.AO.A0JJ	ADTEx	0.467997	0.676467	0.94888
LumA	TCGA.AO.A0JJ	ControlFREEC	0.430109	0.585847	0.949762
LumA	TCGA.AO.A0JJ	VarScan2	0.217258	0.278888	0.926715
LumB	TCGA.AO.A0JM	ADTEx	0.159909	0.350466	0.643561
LumB	TCGA.AO.A0JM	ControlFREEC	0.234066	0.522077	0.68737
LumB	TCGA.AO.A0JM	VarScan2	0.301695	0.611183	0.715874
Basal	TCGA.AO.A124	ADTEx	0.575047	0.698857	0.904876
Basal	TCGA.AO.A124	ControlFREEC	0.737892	0.759413	0.983931
Basal	TCGA.AO.A124	VarScan2	0.268573	0.375945	0.774034
LumA	TCGA.AO.A12H	ADTEx	0.118268	0.119623	0.990615
LumA	TCGA.AO.A12H	ControlFREEC	0.0670947	0.0710318	0.951003
LumA	TCGA.AO.A12H	VarScan2	0.116221	0.121226	0.975851
Basal	TCGA.AQ.A04J	ADTEx	0.279865	0.850467	0.780942
Basal	TCGA.AQ.A04J	ControlFREEC	0.192256	0.812036	0.759373
Basal	TCGA.AQ.A04J	VarScan2	0.149088	0.220114	0.679136
Her2	TCGA.AR.A0TX	ADTEx	0.450051	0.632798	0.949458
Her2	TCGA.AR.A0TX	ControlFREEC	0.0722163	0.0832532	0.854865
Her2	TCGA.AR.A0TX	VarScan2	0.155693	0.169563	0.928689
Basal	TCGA.AR.A1AY	ADTEx	0.517106	0.653833	0.877894
Basal	TCGA.AR.A1AY	ControlFREEC	0.458141	0.584824	0.859583
Basal	TCGA.AR.A1AY	VarScan2	0.777736	0.836172	0.964914
LumB	TCGA.AR.A24Z	ADTEx	0.27	0.761504	0.605589
LumB	TCGA.AR.A24Z	ControlFREEC	0.28307	0.680977	0.60273
LumB	TCGA.AR.A24Z	VarScan2	0.31918	0.889908	0.629371
Basal	TCGA.AR.A256	ADTEx	0.352887	0.674966	0.650905
Basal	TCGA.AR.A256	ControlFREEC	0.171642	0.385591	0.540987
Basal	TCGA.AR.A256	VarScan2	0.496045	0.771587	0.725173
Basal	TCGA.B6.A0I2	ADTEx	0.064829	0.115591	0.462357
Basal	TCGA.B6.A0I2	ControlFREEC	0.0657814	0.120512	0.481219
Basal	TCGA.B6.A0I2	VarScan2	0.337651	0.583398	0.718368
Basal	TCGA.B6.A0IJ	ADTEx	0.292063	0.568401	0.6786
Basal	TCGA.B6.A0IJ	ControlFREEC	0.304618	0.665241	0.689683
Basal	TCGA.B6.A0IJ	VarScan2	0.51819	0.80947	0.781412
Basal	TCGA.B6.A0IQ	ADTEx	0.157442	0.315236	0.658401
Basal	TCGA.B6.A0IQ	ControlFREEC	0.427445	0.601835	0.797558
Basal	TCGA.B6.A0IQ	VarScan2	0.224838	0.452518	0.699954
Basal	TCGA.B6.A0RE	ADTEx	0.052147	0.096208	0.398102
Basal	TCGA.B6.A0RE	ControlFREEC	0.0561153	0.100145	0.377184
Basal	TCGA.B6.A0RE	VarScan2	0.272357	0.473924	0.647697
LumA	TCGA.B6.A0RG	ADTEx	0.457164	0.583365	0.908003
LumA	TCGA.B6.A0RG	ControlFREEC	0.49638	0.635078	0.914211
LumA	TCGA.B6.A0RG	VarScan2	0.442326	0.560133	0.90646
LumA	TCGA.B6.A0RI	ADTEx	0.337297	0.365392	0.990399
LumA	TCGA.B6.A0RI	ControlFREEC	0.436353	0.484349	0.990692
LumA	TCGA.B6.A0RI	VarScan2	0.209665	0.223089	0.987667
Basal	TCGA.B6.A0RT	ADTEx	0.309815	0.577462	0.800974
Basal	TCGA.B6.A0RT	ControlFREEC	0.168467	0.225803	0.689955
Basal	TCGA.B6.A0RT	VarScan2	0.23324	0.505459	0.77544
Basal	TCGA.B6.A0RU	ADTEx	0.280798	0.391886	0.660688
Basal	TCGA.B6.A0RU	ControlFREEC	0.327595	0.566512	0.71556
Basal	TCGA.B6.A0RU	VarScan2	0.23595	0.392906	0.651765
Basal	TCGA.B6.A0WX	ADTEx	0.764965	0.939822	0.938813
Basal	TCGA.B6.A0WX	ControlFREEC	0.474643	0.960877	0.854627
Basal	TCGA.B6.A0WX	VarScan2	0.832716	0.952952	0.958121
LumA	TCGA.B6.A0X4	ADTEx	0.380598	0.455291	0.994916
LumA	TCGA.B6.A0X4	ControlFREEC	0.0940248	0.0942011	0.999613
LumA	TCGA.B6.A0X4	VarScan2	0.0202921	0.0207012	0.986411
Basal	TCGA.BH.A0AV	ADTEx	0.193487	0.395215	0.72233
Basal	TCGA.BH.A0AV	ControlFREEC	0.249882	0.734197	0.752704
Basal	TCGA.BH.A0AV	VarScan2	0.840474	0.950797	0.94909
Basal	TCGA.BH.A0B3	ADTEx	0.432457	0.831466	0.731913
Basal	TCGA.BH.A0B3	ControlFREEC	0.231846	0.549749	0.64514
Basal	TCGA.BH.A0B3	VarScan2	0.383942	0.755624	0.712276
Basal	TCGA.BH.A0B9	ADTEx	0.635952	0.905997	0.910386
Basal	TCGA.BH.A0B9	ControlFREEC	0.482891	0.719742	0.88375
Basal	TCGA.BH.A0B9	VarScan2	0.633492	0.855432	0.916585
LumA	TCGA.BH.A0BM	ADTEx	0.490638	0.524951	0.993427
LumA	TCGA.BH.A0BM	ControlFREEC	0.569172	0.593728	0.996236
LumA	TCGA.BH.A0BM	VarScan2	0.205788	0.223079	0.983224
Basal	TCGA.BH.A0BW	ADTEx	0.0921631	0.130545	0.70673
Basal	TCGA.BH.A0BW	ControlFREEC	0.349573	0.403434	0.894938
Basal	TCGA.BH.A0BW	VarScan2	0.114195	0.174648	0.749673
LumA	TCGA.BH.A0DK	ADTEx	0.766003	0.965279	0.966811
LumA	TCGA.BH.A0DK	ControlFREEC	0.0667906	0.0871547	0.833177
LumA	TCGA.BH.A0DK	VarScan2	0.473744	0.557754	0.958777
Basal	TCGA.BH.A0E0	ADTEx	0.553909	0.954646	0.79942
Basal	TCGA.BH.A0E0	ControlFREEC	0.63955	0.926172	0.83838
Basal	TCGA.BH.A0E0	VarScan2	0.423717	0.7531	0.757191
LumA	TCGA.BH.A0EA	ADTEx	0.873696	0.955849	0.996888
LumA	TCGA.BH.A0EA	ControlFREEC	0.0502416	0.0519341	0.978206
LumA	TCGA.BH.A0EA	VarScan2	0.0540188	0.055212	0.982987
LumA	TCGA.BH.A0GY	ADTEx	0.293504	0.683825	0.695495
LumA	TCGA.BH.A0GY	ControlFREEC	0.207999	0.427131	0.642454
LumA	TCGA.BH.A0GY	VarScan2	0.47064	0.807041	0.766127
LumB	TCGA.BH.A0H0	ADTEx	0.635173	0.902278	0.933155
LumB	TCGA.BH.A0H0	ControlFREEC	0.638375	0.891185	0.935024
LumB	TCGA.BH.A0H0	VarScan2	0.342248	0.409858	0.915863
LumA	TCGA.BH.A0H6	ADTEx	0.119685	0.51104	0.653885
LumA	TCGA.BH.A0H6	ControlFREEC	0.126943	0.746336	0.66453
LumA	TCGA.BH.A0H6	VarScan2	0.123122	0.36364	0.63842
LumA	TCGA.BH.A0H7	ADTEx	0.451717	0.768443	0.782294
LumA	TCGA.BH.A0H7	ControlFREEC	0.199601	0.405373	0.670107
LumA	TCGA.BH.A0H7	VarScan2	0.598674	0.789683	0.853932
LumA	TCGA.BH.A0HB	ADTEx	0.770082	0.936085	0.966693
LumA	TCGA.BH.A0HB	ControlFREEC	0.73528	0.874829	0.967872
LumA	TCGA.BH.A0HB	VarScan2	0.502103	0.596359	0.95407
LumA	TCGA.BH.A0HK	ADTEx	0.53844	0.555851	0.997164
LumA	TCGA.BH.A0HK	ControlFREEC	0.500424	0.511151	0.997904
LumA	TCGA.BH.A0HK	VarScan2	0.240993	0.247083	0.994671
LumA	TCGA.BH.A0HX	ADTEx	0.500629	0.946743	0.806635
LumA	TCGA.BH.A0HX	ControlFREEC	0.537537	0.850229	0.827372
LumA	TCGA.BH.A0HX	VarScan2	0.503804	0.774532	0.821081
LumA	TCGA.BH.A0W5	ADTEx	0.546591	0.939312	0.979085
LumA	TCGA.BH.A0W5	ControlFREEC	0.237175	0.26231	0.984538
LumA	TCGA.BH.A0W5	VarScan2	0.254961	0.298219	0.981102
Basal	TCGA.BH.A0WA	ADTEx	0.198672	0.460756	0.680991
Basal	TCGA.BH.A0WA	ControlFREEC	0.222528	0.524957	0.693597
Basal	TCGA.BH.A0WA	VarScan2	0.494441	0.751803	0.805105
Her2	TCGA.C8.A12L	ADTEx	0.121466	0.196306	0.509562
Her2	TCGA.C8.A12L	ControlFREEC	0.464622	0.587076	0.806543
Her2	TCGA.C8.A12L	VarScan2	0.197857	0.379061	0.647232
Her2	TCGA.C8.A12Q	ADTEx	0.287397	0.394892	0.831936
Her2	TCGA.C8.A12Q	ControlFREEC	0.178225	0.219883	0.741118
Her2	TCGA.C8.A12Q	VarScan2	0.560941	0.768563	0.901995
LumB	TCGA.C8.A130	ADTEx	0.742966	0.920367	0.916898
LumB	TCGA.C8.A130	ControlFREEC	0.582564	0.721116	0.892107
LumB	TCGA.C8.A130	VarScan2	0.641445	0.897825	0.880176
Basal	TCGA.D8.A27F	ADTEx	0.0937836	0.162701	0.700809
Basal	TCGA.D8.A27F	ControlFREEC	0.599632	0.685504	0.93464
Basal	TCGA.D8.A27F	VarScan2	0.347166	0.444695	0.843416
Basal	TCGA.D8.A27H	ADTEx	0.891278	0.968982	0.974269
Basal	TCGA.D8.A27H	ControlFREEC	0.899273	0.981765	0.97349
Basal	TCGA.D8.A27H	VarScan2	0.668829	0.823795	0.931562
LumB	TCGA.E2.A109	ADTEx	0.335376	0.407314	0.879644
LumB	TCGA.E2.A109	ControlFREEC	0.252585	0.314009	0.837125
LumB	TCGA.E2.A109	VarScan2	0.417068	0.508572	0.902801
Her2	TCGA.E2.A14P	ADTEx	0.648708	0.896404	0.907205
Her2	TCGA.E2.A14P	ControlFREEC	0.476127	0.540468	0.920667
Her2	TCGA.E2.A14P	VarScan2	0.17686	0.264395	0.757195
Basal	TCGA.E2.A14X	ADTEx	0.301901	0.799799	0.670981
Basal	TCGA.E2.A14X	ControlFREEC	0.149169	0.265518	0.502176
Basal	TCGA.E2.A14X	VarScan2	0.223731	0.535051	0.626927
Her2	TCGA.E2.A152	ADTEx	0.394203	0.711838	0.834933
Her2	TCGA.E2.A152	ControlFREEC	0.313953	0.643922	0.811264
Her2	TCGA.E2.A152	VarScan2	0.420624	0.860169	0.836296
LumA	TCGA.E2.A156	ADTEx	0.13848	0.139279	0.999013
LumA	TCGA.E2.A156	ControlFREEC	0.395501	0.443674	0.995258
LumA	TCGA.E2.A156	VarScan2	0.229453	0.230951	0.99936
LumA	TCGA.E2.A15E	ADTEx	0.464292	0.86149	0.88917
LumA	TCGA.E2.A15E	ControlFREEC	0.199873	0.424275	0.836236
LumA	TCGA.E2.A15E	VarScan2	0.539353	0.785056	0.914045
LumA	TCGA.E2.A15H	ADTEx	0.386557	0.972896	0.831502
LumA	TCGA.E2.A15H	ControlFREEC	0.534516	0.913993	0.871478
LumA	TCGA.E2.A15H	VarScan2	0.380126	0.967905	0.830085
LumB	TCGA.E2.A15K	ADTEx	0.188602	0.889346	0.640214
LumB	TCGA.E2.A15K	ControlFREEC	0.263774	0.432536	0.609337
LumB	TCGA.E2.A15K	VarScan2	0.299537	0.582235	0.657266
LumA	TCGA.EW.A1J5	ADTEx	0.829272	0.885147	0.99293
LumA	TCGA.EW.A1J5	ControlFREEC	0.887365	0.903781	0.997988
LumA	TCGA.EW.A1J5	VarScan2	0.650624	0.690937	0.99154
Basal	TCGA.EW.A1P8	ADTEx	0.0503196	0.108739	0.643198
Basal	TCGA.EW.A1P8	ControlFREEC	0.0502334	0.106135	0.63914
Basal	TCGA.EW.A1P8	VarScan2	0.692622	0.824539	0.920657
Basal	TCGA.EW.A1PB	ADTEx	0.0573298	0.153013	0.648547
Basal	TCGA.EW.A1PB	ControlFREEC	0.212164	0.49458	0.720382
Basal	TCGA.EW.A1PB	VarScan2	0.0786039	0.181961	0.646811
Basal	TCGA.EW.A1PH	ADTEx	0.530717	0.96656	0.77269
Basal	TCGA.EW.A1PH	ControlFREEC	0.455539	0.870235	0.74672
Basal	TCGA.EW.A1PH	VarScan2	0.153483	0.24043	0.476443
Basal	TCGA.GM.A2DF	ADTEx	0.0408442	0.845463	0.691449
Basal	TCGA.GM.A2DF	ControlFREEC	0.247148	0.923385	0.74066
Basal	TCGA.GM.A2DF	VarScan2	0.461737	0.950172	0.801823
All	TCGA.A1.A0SM	BRCA_10000_KNN	0.339298	0.563114	0.88058
All	TCGA.A2.A04P	BRCA_10000_KNN	0.504383	0.679885	0.829615
All	TCGA.A2.A04Q	BRCA_10000_KNN	0.321334	0.895732	0.868428
All	TCGA.A2.A04T	BRCA_10000_KNN	0.691304	0.801435	0.890381
All	TCGA.A2.A04X	BRCA_10000_KNN	0.732383	0.821195	0.979652
All	TCGA.A2.A0CM	BRCA_10000_KNN	0.0870279	0.183406	0.463884
All	TCGA.A2.A0D0	BRCA_10000_KNN	0.484347	0.75715	0.783863
All	TCGA.A2.A0D1	BRCA_10000_KNN	0.289026	0.343089	0.9167
All	TCGA.A2.A0D2	BRCA_10000_KNN	0.346228	0.691616	0.645905
All	TCGA.A2.A0D4	BRCA_10000_KNN	0.36776	0.636212	0.748281
All	TCGA.A2.A0EU	BRCA_10000_KNN	0.631417	0.91195	0.833949
All	TCGA.A2.A0EY	BRCA_10000_KNN	0.373758	0.558938	0.71358
All	TCGA.A2.A0YG	BRCA_10000_KNN	0.259051	0.4585	0.697284
All	TCGA.A2.A259	BRCA_10000_KNN	0.290939	0.294375	0.997951
All	TCGA.A2.A25B	BRCA_10000_KNN	0.60087	0.728046	0.882035
All	TCGA.A7.A0CE	BRCA_10000_KNN	0.487482	0.714	0.84602
All	TCGA.A7.A0D9	BRCA_10000_KNN	0.22837	0.687232	0.543192
All	TCGA.A7.A13D	BRCA_10000_KNN	0.24437	0.430653	0.648169
All	TCGA.A7.A26G	BRCA_10000_KNN	0.801275	0.928497	0.947656
All	TCGA.A8.A075	BRCA_10000_KNN	0.478908	0.740621	0.854029
All	TCGA.A8.A07B	BRCA_10000_KNN	0.517206	0.710043	0.901867
All	TCGA.A8.A07I	BRCA_10000_KNN	0.487799	0.844775	0.838866
All	TCGA.A8.A08B	BRCA_10000_KNN	0.558433	0.828138	0.804989
All	TCGA.A8.A08L	BRCA_10000_KNN	0.829656	0.884347	0.972049
All	TCGA.A8.A08S	BRCA_10000_KNN	0.547443	0.933848	0.792647
All	TCGA.A8.A092	BRCA_10000_KNN	0.465606	0.890702	0.721315
All	TCGA.A8.A094	BRCA_10000_KNN	0.538467	0.808518	0.807606
All	TCGA.A8.A09I	BRCA_10000_KNN	0.615782	0.874684	0.899913
All	TCGA.A8.A09X	BRCA_10000_KNN	0.357014	0.587293	0.751116
All	TCGA.AN.A04D	BRCA_10000_KNN	0.890996	0.960863	0.981948
All	TCGA.AN.A0AT	BRCA_10000_KNN	0.713283	0.877748	0.897868
All	TCGA.AN.A0XR	BRCA_10000_KNN	0.876872	0.909555	0.997351
All	TCGA.AO.A03L	BRCA_10000_KNN	0.53597	0.83754	0.845819
All	TCGA.AO.A03N	BRCA_10000_KNN	0.654303	0.901884	0.851824
All	TCGA.AO.A0J2	BRCA_10000_KNN	0.347869	0.498864	0.738724
All	TCGA.AO.A0J4	BRCA_10000_KNN	0.257562	0.428663	0.605307
All	TCGA.AO.A0J6	BRCA_10000_KNN	0.295864	0.454968	0.5976
All	TCGA.AO.A0JF	BRCA_10000_KNN	0.152685	0.162407	0.991325
All	TCGA.AO.A0JJ	BRCA_10000_KNN	0.390199	0.46902	0.958003
All	TCGA.AO.A0JM	BRCA_10000_KNN	0.257137	0.563507	0.697805
All	TCGA.AO.A124	BRCA_10000_KNN	0.73437	0.967354	0.911525
All	TCGA.AO.A12H	BRCA_10000_KNN	0.000784154	0.0601336	0.940977
All	TCGA.AQ.A04J	BRCA_10000_KNN	0.3803	0.686278	0.81369
All	TCGA.AR.A0TX	BRCA_10000_KNN	0.915279	0.953319	0.994568
All	TCGA.AR.A1AY	BRCA_10000_KNN	0.757671	0.870729	0.940693
All	TCGA.AR.A24Z	BRCA_10000_KNN	0.285198	0.603563	0.59268
All	TCGA.AR.A256	BRCA_10000_KNN	0.385543	0.613757	0.660758
All	TCGA.B6.A0I2	BRCA_10000_KNN	0.253047	0.466645	0.673209
All	TCGA.B6.A0IJ	BRCA_10000_KNN	0.386348	0.612377	0.723782
All	TCGA.B6.A0IQ	BRCA_10000_KNN	0.167038	0.287998	0.641911
All	TCGA.B6.A0RE	BRCA_10000_KNN	0.282334	0.584111	0.668248
All	TCGA.B6.A0RG	BRCA_10000_KNN	0.700457	0.840204	0.948044
All	TCGA.B6.A0RI	BRCA_10000_KNN	0.445931	0.456562	0.997453
All	TCGA.B6.A0RT	BRCA_10000_KNN	0.05891	0.0894592	0.58611
All	TCGA.B6.A0RU	BRCA_10000_KNN	0.407119	0.579198	0.759234
All	TCGA.B6.A0WX	BRCA_10000_KNN	0.738561	0.799436	0.967983
All	TCGA.B6.A0X4	BRCA_10000_KNN	0.552838	0.733878	0.994844
All	TCGA.BH.A0AV	BRCA_10000_KNN	0.640621	0.751694	0.915801
All	TCGA.BH.A0B3	BRCA_10000_KNN	0.465592	0.741463	0.750811
All	TCGA.BH.A0B9	BRCA_10000_KNN	0.579023	0.800948	0.90668
All	TCGA.BH.A0BM	BRCA_10000_KNN	0.414192	0.424658	0.996762
All	TCGA.BH.A0BW	BRCA_10000_KNN	0.763141	0.822031	0.974089
All	TCGA.BH.A0DK	BRCA_10000_KNN	0.629907	0.77725	0.96283
All	TCGA.BH.A0E0	BRCA_10000_KNN	0.710054	0.842157	0.897929
All	TCGA.BH.A0EA	BRCA_10000_KNN	0.207001	0.211966	0.996013
All	TCGA.BH.A0GY	BRCA_10000_KNN	0.428256	0.731143	0.750431
All	TCGA.BH.A0H0	BRCA_10000_KNN	0.582153	0.643315	0.966379
All	TCGA.BH.A0H6	BRCA_10000_KNN	0.149205	0.763666	0.670267
All	TCGA.BH.A0H7	BRCA_10000_KNN	0.519686	0.685857	0.830648
All	TCGA.BH.A0HB	BRCA_10000_KNN	0.598233	0.694363	0.964665
All	TCGA.BH.A0HK	BRCA_10000_KNN	0.333469	0.334336	0.999574
All	TCGA.BH.A0HX	BRCA_10000_KNN	0.487254	0.813675	0.810079
All	TCGA.BH.A0W5	BRCA_10000_KNN	0.462322	0.469937	0.998243
All	TCGA.BH.A0WA	BRCA_10000_KNN	0.172791	0.4169	0.669816
All	TCGA.C8.A12L	BRCA_10000_KNN	0.538808	0.73696	0.822165
All	TCGA.C8.A12Q	BRCA_10000_KNN	0.815597	0.933652	0.958922
All	TCGA.C8.A130	BRCA_10000_KNN	0.573588	0.764874	0.875105
All	TCGA.D8.A27F	BRCA_10000_KNN	0.565621	0.607102	0.954733
All	TCGA.D8.A27H	BRCA_10000_KNN	0.855374	0.949436	0.967674
All	TCGA.E2.A109	BRCA_10000_KNN	0.290467	0.365861	0.855667
All	TCGA.E2.A14P	BRCA_10000_KNN	0.582252	0.695716	0.923986
All	TCGA.E2.A14X	BRCA_10000_KNN	0.372674	0.830264	0.697038
All	TCGA.E2.A152	BRCA_10000_KNN	0.270428	0.540032	0.798862
All	TCGA.E2.A156	BRCA_10000_KNN	0.350931	0.3527	0.999683
All	TCGA.E2.A15E	BRCA_10000_KNN	0.350372	0.424132	0.905291
All	TCGA.E2.A15H	BRCA_10000_KNN	0.476492	0.712769	0.871387
All	TCGA.E2.A15K	BRCA_10000_KNN	0.34455	0.681273	0.68267
All	TCGA.EW.A1J5	BRCA_10000_KNN	0.894864	0.933316	0.995612
All	TCGA.EW.A1P8	BRCA_10000_KNN	0.502528	0.548997	0.919526
All	TCGA.EW.A1PB	BRCA_10000_KNN	0.17065	0.316776	0.683006
All	TCGA.EW.A1PH	BRCA_10000_KNN	0.590214	0.891407	0.804979
All	TCGA.GM.A2DF	BRCA_10000_KNN	0.688964	0.885569	0.894144
All	TCGA.A1.A0SM	BRCA_100000_KNN	0.398156	0.727679	0.886595
All	TCGA.A2.A04P	BRCA_100000_KNN	0.532086	0.674838	0.850238
All	TCGA.A2.A04Q	BRCA_100000_KNN	0.327034	0.699878	0.873351
All	TCGA.A2.A04T	BRCA_100000_KNN	0.661308	0.786725	0.872992
All	TCGA.A2.A04X	BRCA_100000_KNN	0.803402	0.863604	0.987365
All	TCGA.A2.A0CM	BRCA_100000_KNN	0.157675	0.403855	0.574243
All	TCGA.A2.A0D0	BRCA_100000_KNN	0.598	0.722181	0.8651
All	TCGA.A2.A0D1	BRCA_100000_KNN	0.726244	0.87397	0.963649
All	TCGA.A2.A0D2	BRCA_100000_KNN	0.608312	0.769996	0.801749
All	TCGA.A2.A0D4	BRCA_100000_KNN	0.405995	0.957869	0.757901
All	TCGA.A2.A0EU	BRCA_100000_KNN	0.711329	0.934951	0.868235
All	TCGA.A2.A0EY	BRCA_100000_KNN	0.637622	0.833632	0.842689
All	TCGA.A2.A0YG	BRCA_100000_KNN	0.241695	0.449254	0.690309
All	TCGA.A2.A259	BRCA_100000_KNN	0.260257	0.26129	0.999184
All	TCGA.A2.A25B	BRCA_100000_KNN	0.478109	0.659798	0.818339
All	TCGA.A7.A0CE	BRCA_100000_KNN	0.657164	0.787225	0.916069
All	TCGA.A7.A0D9	BRCA_100000_KNN	0.181768	0.938985	0.548176
All	TCGA.A7.A13D	BRCA_100000_KNN	0.197273	0.410383	0.634661
All	TCGA.A7.A26G	BRCA_100000_KNN	0.850228	0.938767	0.963699
All	TCGA.A8.A075	BRCA_100000_KNN	0.431453	0.525194	0.874876
All	TCGA.A8.A07B	BRCA_100000_KNN	0.585007	0.793247	0.913038
All	TCGA.A8.A07I	BRCA_100000_KNN	0.413758	0.928202	0.812549
All	TCGA.A8.A08B	BRCA_100000_KNN	0.376197	0.760413	0.725788
All	TCGA.A8.A08L	BRCA_100000_KNN	0.775791	0.805066	0.980928
All	TCGA.A8.A08S	BRCA_100000_KNN	0.480512	0.768157	0.775884
All	TCGA.A8.A092	BRCA_100000_KNN	0.567139	0.886549	0.768894
All	TCGA.A8.A094	BRCA_100000_KNN	0.693549	0.84264	0.887555
All	TCGA.A8.A09I	BRCA_100000_KNN	0.62892	0.860704	0.906372
All	TCGA.A8.A09X	BRCA_100000_KNN	0.359205	0.618566	0.751642
All	TCGA.AN.A04D	BRCA_100000_KNN	0.901798	0.956936	0.985562
All	TCGA.AN.A0AT	BRCA_100000_KNN	0.704792	0.91192	0.884485
All	TCGA.AN.A0XR	BRCA_100000_KNN	0.895443	0.914663	0.998456
All	TCGA.AO.A03L	BRCA_100000_KNN	0.582064	0.698627	0.899101
All	TCGA.AO.A03N	BRCA_100000_KNN	0.64805	0.893891	0.850303
All	TCGA.AO.A0J2	BRCA_100000_KNN	0.400878	0.553602	0.771326
All	TCGA.AO.A0J4	BRCA_100000_KNN	0.428917	0.694924	0.721693
All	TCGA.AO.A0J6	BRCA_100000_KNN	0.419615	0.747797	0.699262
All	TCGA.AO.A0JF	BRCA_100000_KNN	0.745311	0.764944	0.999066
All	TCGA.AO.A0JJ	BRCA_100000_KNN	0.599097	0.870525	0.956686
All	TCGA.AO.A0JM	BRCA_100000_KNN	0.259143	0.467275	0.688462
All	TCGA.AO.A124	BRCA_100000_KNN	0.603268	0.692813	0.925898
All	TCGA.AO.A12H	BRCA_100000_KNN	0.00115374	0.0571429	0.940974
All	TCGA.AQ.A04J	BRCA_100000_KNN	0.34582	0.588513	0.805222
All	TCGA.AR.A0TX	BRCA_100000_KNN	0.883625	0.909942	0.995847
All	TCGA.AR.A1AY	BRCA_100000_KNN	0.834643	0.976738	0.942366
All	TCGA.AR.A24Z	BRCA_100000_KNN	0.28935	0.613007	0.595611
All	TCGA.AR.A256	BRCA_100000_KNN	0.390595	0.606588	0.662789
All	TCGA.B6.A0I2	BRCA_100000_KNN	0.390047	0.568929	0.746461
All	TCGA.B6.A0IJ	BRCA_100000_KNN	0.644049	0.760683	0.87531
All	TCGA.B6.A0IQ	BRCA_100000_KNN	0.380896	0.550144	0.774392
All	TCGA.B6.A0RE	BRCA_100000_KNN	0.241602	0.558234	0.652657
All	TCGA.B6.A0RG	BRCA_100000_KNN	0.770152	0.984493	0.942951
All	TCGA.B6.A0RI	BRCA_100000_KNN	0.730948	0.766392	0.997074
All	TCGA.B6.A0RT	BRCA_100000_KNN	0.0614919	0.188679	0.719085
All	TCGA.B6.A0RU	BRCA_100000_KNN	0.390884	0.580872	0.748741
All	TCGA.B6.A0WX	BRCA_100000_KNN	0.755768	0.789076	0.981458
All	TCGA.B6.A0X4	BRCA_100000_KNN	0.442478	0.555081	0.994721
All	TCGA.BH.A0AV	BRCA_100000_KNN	0.72333	0.770034	0.963313
All	TCGA.BH.A0B3	BRCA_100000_KNN	0.338022	0.808175	0.695532
All	TCGA.BH.A0B9	BRCA_100000_KNN	0.592125	0.88271	0.900319
All	TCGA.BH.A0BM	BRCA_100000_KNN	0.575069	0.578958	0.999354
All	TCGA.BH.A0BW	BRCA_100000_KNN	0.858548	0.922723	0.978099
All	TCGA.BH.A0DK	BRCA_100000_KNN	0.687088	0.86539	0.963518
All	TCGA.BH.A0E0	BRCA_100000_KNN	0.413127	0.866785	0.750099
All	TCGA.BH.A0EA	BRCA_100000_KNN	0.266694	0.267325	0.999663
All	TCGA.BH.A0GY	BRCA_100000_KNN	0.287641	0.585772	0.688179
All	TCGA.BH.A0H0	BRCA_100000_KNN	0.6602	0.963649	0.93285
All	TCGA.BH.A0H6	BRCA_100000_KNN	0.131997	0.873871	0.668313
All	TCGA.BH.A0H7	BRCA_100000_KNN	0.445017	0.655184	0.78898
All	TCGA.BH.A0HB	BRCA_100000_KNN	0.822569	0.88662	0.98519
All	TCGA.BH.A0HK	BRCA_100000_KNN	0.773792	0.786996	0.99893
All	TCGA.BH.A0HX	BRCA_100000_KNN	0.796266	0.961953	0.919051
All	TCGA.BH.A0W5	BRCA_100000_KNN	0.404077	0.40444	0.999882
All	TCGA.BH.A0WA	BRCA_100000_KNN	0.452163	0.686174	0.790707
All	TCGA.C8.A12L	BRCA_100000_KNN	0.612652	0.87611	0.836327
All	TCGA.C8.A12Q	BRCA_100000_KNN	0.814247	0.927479	0.95997
All	TCGA.C8.A130	BRCA_100000_KNN	0.601205	0.794947	0.882093
All	TCGA.D8.A27F	BRCA_100000_KNN	0.857544	0.948868	0.965241
All	TCGA.D8.A27H	BRCA_100000_KNN	0.886246	0.967466	0.97305
All	TCGA.E2.A109	BRCA_100000_KNN	0.429836	0.530319	0.903352
All	TCGA.E2.A14P	BRCA_100000_KNN	0.818679	0.886131	0.971347
All	TCGA.E2.A14X	BRCA_100000_KNN	0.346723	0.693897	0.683317
All	TCGA.E2.A152	BRCA_100000_KNN	0.286268	0.438139	0.807365
All	TCGA.E2.A156	BRCA_100000_KNN	0.745098	0.747388	0.999911
All	TCGA.E2.A15E	BRCA_100000_KNN	0.545662	0.741301	0.921803
All	TCGA.E2.A15H	BRCA_100000_KNN	0.481467	0.869611	0.859361
All	TCGA.E2.A15K	BRCA_100000_KNN	0.175884	0.944634	0.638025
All	TCGA.EW.A1J5	BRCA_100000_KNN	0.837829	0.849917	0.998314
All	TCGA.EW.A1P8	BRCA_100000_KNN	0.324019	0.443	0.785808
All	TCGA.EW.A1PB	BRCA_100000_KNN	0.0607662	0.137419	0.630478
All	TCGA.EW.A1PH	BRCA_100000_KNN	0.61001	0.891846	0.81469
All	TCGA.GM.A2DF	BRCA_100000_KNN	0.688277	0.908259	0.888849
All	TCGA.A1.A0SM	BRCA_20000_KNN	0.388578	0.740549	0.883629
All	TCGA.A2.A04P	BRCA_20000_KNN	0.532766	0.681091	0.848683
All	TCGA.A2.A04Q	BRCA_20000_KNN	0.249697	0.487829	0.86049
All	TCGA.A2.A04T	BRCA_20000_KNN	0.704079	0.827193	0.887824
All	TCGA.A2.A04X	BRCA_20000_KNN	0.729202	0.821275	0.978945
All	TCGA.A2.A0CM	BRCA_20000_KNN	0.179213	0.367611	0.556379
All	TCGA.A2.A0D0	BRCA_20000_KNN	0.489573	0.863772	0.778216
All	TCGA.A2.A0D1	BRCA_20000_KNN	0.4485	0.503276	0.956825
All	TCGA.A2.A0D2	BRCA_20000_KNN	0.444212	0.734613	0.694144
All	TCGA.A2.A0D4	BRCA_20000_KNN	0.420438	0.959467	0.762525
All	TCGA.A2.A0EU	BRCA_20000_KNN	0.49837	0.934804	0.775847
All	TCGA.A2.A0EY	BRCA_20000_KNN	0.392937	0.677439	0.724535
All	TCGA.A2.A0YG	BRCA_20000_KNN	0.318901	0.514768	0.72781
All	TCGA.A2.A259	BRCA_20000_KNN	0.264668	0.267249	0.998096
All	TCGA.A2.A25B	BRCA_20000_KNN	0.479555	0.754367	0.805553
All	TCGA.A7.A0CE	BRCA_20000_KNN	0.47935	0.725076	0.840748
All	TCGA.A7.A0D9	BRCA_20000_KNN	0.221812	0.828763	0.554159
All	TCGA.A7.A13D	BRCA_20000_KNN	0.486316	0.647636	0.792634
All	TCGA.A7.A26G	BRCA_20000_KNN	0.868867	0.928901	0.97443
All	TCGA.A8.A075	BRCA_20000_KNN	0.445247	0.549308	0.876073
All	TCGA.A8.A07B	BRCA_20000_KNN	0.512255	0.601828	0.928403
All	TCGA.A8.A07I	BRCA_20000_KNN	0.383496	0.733467	0.809314
All	TCGA.A8.A08B	BRCA_20000_KNN	0.441388	0.719789	0.755636
All	TCGA.A8.A08L	BRCA_20000_KNN	0.727915	0.749988	0.982748
All	TCGA.A8.A08S	BRCA_20000_KNN	0.522087	0.815084	0.791883
All	TCGA.A8.A092	BRCA_20000_KNN	0.64683	0.825753	0.828554
All	TCGA.A8.A094	BRCA_20000_KNN	0.609563	0.786905	0.852127
All	TCGA.A8.A09I	BRCA_20000_KNN	0.615505	0.824881	0.907523
All	TCGA.A8.A09X	BRCA_20000_KNN	0.351148	0.592385	0.748244
All	TCGA.AN.A04D	BRCA_20000_KNN	0.892204	0.956696	0.983154
All	TCGA.AN.A0AT	BRCA_20000_KNN	0.724608	0.868394	0.907085
All	TCGA.AN.A0XR	BRCA_20000_KNN	0.866478	0.895377	0.99758
All	TCGA.AO.A03L	BRCA_20000_KNN	0.530214	0.850703	0.842256
All	TCGA.AO.A03N	BRCA_20000_KNN	0.643931	0.892777	0.848496
All	TCGA.AO.A0J2	BRCA_20000_KNN	0.345191	0.539301	0.737544
All	TCGA.AO.A0J4	BRCA_20000_KNN	0.2801	0.548211	0.644901
All	TCGA.AO.A0J6	BRCA_20000_KNN	0.346303	0.614494	0.658664
All	TCGA.AO.A0JF	BRCA_20000_KNN	0.0910994	0.091168	0.999685
All	TCGA.AO.A0JJ	BRCA_20000_KNN	0.396006	0.472276	0.95951
All	TCGA.AO.A0JM	BRCA_20000_KNN	0.272229	0.592981	0.704588
All	TCGA.AO.A124	BRCA_20000_KNN	0.567354	0.662727	0.914492
All	TCGA.AO.A12H	BRCA_20000_KNN	0.0697054	0.0745775	0.95172
All	TCGA.AQ.A04J	BRCA_20000_KNN	0.352995	0.555846	0.810529
All	TCGA.AR.A0TX	BRCA_20000_KNN	0.884671	0.918358	0.994796
All	TCGA.AR.A1AY	BRCA_20000_KNN	0.674759	0.753422	0.941684
All	TCGA.AR.A24Z	BRCA_20000_KNN	0.28876	0.600736	0.593279
All	TCGA.AR.A256	BRCA_20000_KNN	0.378227	0.62339	0.657925
All	TCGA.B6.A0I2	BRCA_20000_KNN	0.196194	0.430596	0.652989
All	TCGA.B6.A0IJ	BRCA_20000_KNN	0.488106	0.705849	0.77691
All	TCGA.B6.A0IQ	BRCA_20000_KNN	0.278473	0.473095	0.720392
All	TCGA.B6.A0RE	BRCA_20000_KNN	0.285662	0.621991	0.672567
All	TCGA.B6.A0RG	BRCA_20000_KNN	0.665662	0.715029	0.972263
All	TCGA.B6.A0RI	BRCA_20000_KNN	0.614592	0.643178	0.996647
All	TCGA.B6.A0RT	BRCA_20000_KNN	0.0590083	0.0905185	0.593608
All	TCGA.B6.A0RU	BRCA_20000_KNN	0.414617	0.575381	0.764858
All	TCGA.B6.A0WX	BRCA_20000_KNN	0.891655	0.975575	0.971785
All	TCGA.B6.A0X4	BRCA_20000_KNN	0.444795	0.559153	0.994711
All	TCGA.BH.A0AV	BRCA_20000_KNN	0.62218	0.661107	0.955091
All	TCGA.BH.A0B3	BRCA_20000_KNN	0.430004	0.883887	0.730099
All	TCGA.BH.A0B9	BRCA_20000_KNN	0.529428	0.681694	0.909564
All	TCGA.BH.A0BM	BRCA_20000_KNN	0.412046	0.417004	0.998373
All	TCGA.BH.A0BW	BRCA_20000_KNN	0.834135	0.893253	0.978296
All	TCGA.BH.A0DK	BRCA_20000_KNN	0.655424	0.812708	0.963599
All	TCGA.BH.A0E0	BRCA_20000_KNN	0.688092	0.816142	0.893747
All	TCGA.BH.A0EA	BRCA_20000_KNN	0.0963763	0.0964235	0.99974
All	TCGA.BH.A0GY	BRCA_20000_KNN	0.385717	0.697637	0.731776
All	TCGA.BH.A0H0	BRCA_20000_KNN	0.623974	0.834136	0.938246
All	TCGA.BH.A0H6	BRCA_20000_KNN	0.145864	0.749719	0.669097
All	TCGA.BH.A0H7	BRCA_20000_KNN	0.473037	0.701477	0.798915
All	TCGA.BH.A0HB	BRCA_20000_KNN	0.75808	0.787985	0.99097
All	TCGA.BH.A0HK	BRCA_20000_KNN	0.416306	0.417433	0.999656
All	TCGA.BH.A0HX	BRCA_20000_KNN	0.688127	0.958676	0.874199
All	TCGA.BH.A0W5	BRCA_20000_KNN	0.529138	0.531595	0.999555
All	TCGA.BH.A0WA	BRCA_20000_KNN	0.188227	0.447064	0.676984
All	TCGA.C8.A12L	BRCA_20000_KNN	0.599101	0.903741	0.825978
All	TCGA.C8.A12Q	BRCA_20000_KNN	0.454891	0.521698	0.918614
All	TCGA.C8.A130	BRCA_20000_KNN	0.517179	0.699014	0.859957
All	TCGA.D8.A27F	BRCA_20000_KNN	0.782871	0.859886	0.963428
All	TCGA.D8.A27H	BRCA_20000_KNN	0.87154	0.963335	0.969384
All	TCGA.E2.A109	BRCA_20000_KNN	0.348499	0.47098	0.868854
All	TCGA.E2.A14P	BRCA_20000_KNN	0.822621	0.896716	0.969452
All	TCGA.E2.A14X	BRCA_20000_KNN	0.361807	0.761416	0.691565
All	TCGA.E2.A152	BRCA_20000_KNN	0.234819	0.366968	0.783815
All	TCGA.E2.A156	BRCA_20000_KNN	0.537936	0.629353	0.995372
All	TCGA.E2.A15E	BRCA_20000_KNN	0.526658	0.706892	0.920918
All	TCGA.E2.A15H	BRCA_20000_KNN	0.355357	0.845996	0.826227
All	TCGA.E2.A15K	BRCA_20000_KNN	0.168213	0.778706	0.631273
All	TCGA.EW.A1J5	BRCA_20000_KNN	0.933053	0.952899	0.997823
All	TCGA.EW.A1P8	BRCA_20000_KNN	0.426916	0.50826	0.857927
All	TCGA.EW.A1PB	BRCA_20000_KNN	0.0561799	0.14	0.640423
All	TCGA.EW.A1PH	BRCA_20000_KNN	0.490915	0.901351	0.759949
All	TCGA.GM.A2DF	BRCA_20000_KNN	0.663858	0.878501	0.884248
All	TCGA.A1.A0SM	BRCA_50000_KNN	0.391255	0.768115	0.883064
All	TCGA.A2.A04P	BRCA_50000_KNN	0.510649	0.696212	0.829888
All	TCGA.A2.A04Q	BRCA_50000_KNN	0.294534	0.825074	0.864327
All	TCGA.A2.A04T	BRCA_50000_KNN	0.671423	0.794852	0.877373
All	TCGA.A2.A04X	BRCA_50000_KNN	0.741035	0.8148	0.982694
All	TCGA.A2.A0CM	BRCA_50000_KNN	0.247111	0.469531	0.60045
All	TCGA.A2.A0D0	BRCA_50000_KNN	0.589885	0.733299	0.854119
All	TCGA.A2.A0D1	BRCA_50000_KNN	0.695807	0.739763	0.983867
All	TCGA.A2.A0D2	BRCA_50000_KNN	0.153532	0.807994	0.59243
All	TCGA.A2.A0D4	BRCA_50000_KNN	0.421936	0.969719	0.762842
All	TCGA.A2.A0EU	BRCA_50000_KNN	0.69878	0.946795	0.859595
All	TCGA.A2.A0EY	BRCA_50000_KNN	0.546618	0.74865	0.804975
All	TCGA.A2.A0YG	BRCA_50000_KNN	0.35761	0.542936	0.748545
All	TCGA.A2.A259	BRCA_50000_KNN	0.227639	0.228398	0.999191
All	TCGA.A2.A25B	BRCA_50000_KNN	0.515782	0.683972	0.837235
All	TCGA.A7.A0CE	BRCA_50000_KNN	0.539728	0.7811	0.859674
All	TCGA.A7.A0D9	BRCA_50000_KNN	0.191804	0.916116	0.55014
All	TCGA.A7.A13D	BRCA_50000_KNN	0.460105	0.623453	0.777741
All	TCGA.A7.A26G	BRCA_50000_KNN	0.8936	0.968912	0.971007
All	TCGA.A8.A075	BRCA_50000_KNN	0.445706	0.535886	0.882418
All	TCGA.A8.A07B	BRCA_50000_KNN	0.527433	0.619331	0.930779
All	TCGA.A8.A07I	BRCA_50000_KNN	0.411799	0.897176	0.812805
All	TCGA.A8.A08B	BRCA_50000_KNN	0.429852	0.7196	0.749933
All	TCGA.A8.A08L	BRCA_50000_KNN	0.75305	0.781321	0.980178
All	TCGA.A8.A08S	BRCA_50000_KNN	0.53049	0.823903	0.795034
All	TCGA.A8.A092	BRCA_50000_KNN	0.634325	0.871309	0.808542
All	TCGA.A8.A094	BRCA_50000_KNN	0.744255	0.862074	0.912503
All	TCGA.A8.A09I	BRCA_50000_KNN	0.615218	0.795434	0.91309
All	TCGA.A8.A09X	BRCA_50000_KNN	0.383018	0.586819	0.764678
All	TCGA.AN.A04D	BRCA_50000_KNN	0.899979	0.959162	0.9846
All	TCGA.AN.A0AT	BRCA_50000_KNN	0.722221	0.901696	0.895617
All	TCGA.AN.A0XR	BRCA_50000_KNN	0.891854	0.913697	0.998242
All	TCGA.AO.A03L	BRCA_50000_KNN	0.621422	0.768591	0.898727
All	TCGA.AO.A03N	BRCA_50000_KNN	0.698581	0.913649	0.871216
All	TCGA.AO.A0J2	BRCA_50000_KNN	0.371449	0.583827	0.751029
All	TCGA.AO.A0J4	BRCA_50000_KNN	0.412999	0.804743	0.712919
All	TCGA.AO.A0J6	BRCA_50000_KNN	0.431955	0.770464	0.705127
All	TCGA.AO.A0JF	BRCA_50000_KNN	0.683933	0.685136	0.999928
All	TCGA.AO.A0JJ	BRCA_50000_KNN	0.455176	0.593725	0.955079
All	TCGA.AO.A0JM	BRCA_50000_KNN	0.279488	0.511151	0.701203
All	TCGA.AO.A124	BRCA_50000_KNN	0.643308	0.762257	0.922349
All	TCGA.AO.A12H	BRCA_50000_KNN	0.025715	0.0307899	0.931122
All	TCGA.AQ.A04J	BRCA_50000_KNN	0.365227	0.628251	0.810997
All	TCGA.AR.A0TX	BRCA_50000_KNN	0.884289	0.911717	0.995691
All	TCGA.AR.A1AY	BRCA_50000_KNN	0.814699	0.968009	0.936972
All	TCGA.AR.A24Z	BRCA_50000_KNN	0.277427	0.629728	0.594486
All	TCGA.AR.A256	BRCA_50000_KNN	0.384327	0.632855	0.661955
All	TCGA.B6.A0I2	BRCA_50000_KNN	0.337437	0.540351	0.716467
All	TCGA.B6.A0IJ	BRCA_50000_KNN	0.545891	0.733317	0.809634
All	TCGA.B6.A0IQ	BRCA_50000_KNN	0.292058	0.460149	0.724959
All	TCGA.B6.A0RE	BRCA_50000_KNN	0.269155	0.598739	0.665139
All	TCGA.B6.A0RG	BRCA_50000_KNN	0.752959	0.962041	0.941798
All	TCGA.B6.A0RI	BRCA_50000_KNN	0.690257	0.713726	0.997752
All	TCGA.B6.A0RT	BRCA_50000_KNN	0.0398853	0.088032	0.682244
All	TCGA.B6.A0RU	BRCA_50000_KNN	0.422373	0.587784	0.768784
All	TCGA.B6.A0WX	BRCA_50000_KNN	0.722537	0.757063	0.978878
All	TCGA.B6.A0X4	BRCA_50000_KNN	0.482004	0.619161	0.994724
All	TCGA.BH.A0AV	BRCA_50000_KNN	0.726885	0.773399	0.963831
All	TCGA.BH.A0B3	BRCA_50000_KNN	0.35108	0.825733	0.700506
All	TCGA.BH.A0B9	BRCA_50000_KNN	0.600436	0.889157	0.902033
All	TCGA.BH.A0BM	BRCA_50000_KNN	0.639274	0.658559	0.997582
All	TCGA.BH.A0BW	BRCA_50000_KNN	0.86879	0.92644	0.980439
All	TCGA.BH.A0DK	BRCA_50000_KNN	0.670292	0.845562	0.962563
All	TCGA.BH.A0E0	BRCA_50000_KNN	0.70656	0.856107	0.890408
All	TCGA.BH.A0EA	BRCA_50000_KNN	0.532679	0.534229	0.999806
All	TCGA.BH.A0GY	BRCA_50000_KNN	0.300176	0.625702	0.695229
All	TCGA.BH.A0H0	BRCA_50000_KNN	0.627857	0.885672	0.933177
All	TCGA.BH.A0H6	BRCA_50000_KNN	0.130115	0.773906	0.665917
All	TCGA.BH.A0H7	BRCA_50000_KNN	0.469723	0.77756	0.789634
All	TCGA.BH.A0HB	BRCA_50000_KNN	0.790171	0.840399	0.986934
All	TCGA.BH.A0HK	BRCA_50000_KNN	0.762479	0.772225	0.999178
All	TCGA.BH.A0HX	BRCA_50000_KNN	0.789352	0.962682	0.915798
All	TCGA.BH.A0W5	BRCA_50000_KNN	0.864739	0.867666	0.999807
All	TCGA.BH.A0WA	BRCA_50000_KNN	0.477781	0.729995	0.799213
All	TCGA.C8.A12L	BRCA_50000_KNN	0.581711	0.797108	0.834846
All	TCGA.C8.A12Q	BRCA_50000_KNN	0.831344	0.955925	0.958815
All	TCGA.C8.A130	BRCA_50000_KNN	0.627843	0.858606	0.881328
All	TCGA.D8.A27F	BRCA_50000_KNN	0.867305	0.960796	0.965392
All	TCGA.D8.A27H	BRCA_50000_KNN	0.880211	0.968009	0.970974
All	TCGA.E2.A109	BRCA_50000_KNN	0.431146	0.545192	0.899152
All	TCGA.E2.A14P	BRCA_50000_KNN	0.837411	0.90672	0.972032
All	TCGA.E2.A14X	BRCA_50000_KNN	0.349968	0.693934	0.684644
All	TCGA.E2.A152	BRCA_50000_KNN	0.291157	0.448179	0.809229
All	TCGA.E2.A156	BRCA_50000_KNN	0.716612	0.721311	0.999803
All	TCGA.E2.A15E	BRCA_50000_KNN	0.426146	0.530867	0.916519
All	TCGA.E2.A15H	BRCA_50000_KNN	0.57457	0.859926	0.88839
All	TCGA.E2.A15K	BRCA_50000_KNN	0.176539	0.961339	0.638569
All	TCGA.EW.A1J5	BRCA_50000_KNN	0.891428	0.924219	0.996178
All	TCGA.EW.A1P8	BRCA_50000_KNN	0.379303	0.482374	0.821981
All	TCGA.EW.A1PB	BRCA_50000_KNN	0.0557739	0.134402	0.635925
All	TCGA.EW.A1PH	BRCA_50000_KNN	0.490785	0.956486	0.757702
All	TCGA.GM.A2DF	BRCA_50000_KNN	0.691739	0.941365	0.883972
All	TCGA.A1.A0SM	BRCA_10000_SyntheticNormal	0.393252	0.488755	0.916353
All	TCGA.A2.A04P	BRCA_10000_SyntheticNormal	0.510251	0.666467	0.837041
All	TCGA.A2.A04Q	BRCA_10000_SyntheticNormal	0.316194	0.543603	0.877363
All	TCGA.A2.A04T	BRCA_10000_SyntheticNormal	0.646389	0.735301	0.888066
All	TCGA.A2.A04X	BRCA_10000_SyntheticNormal	0.654596	0.720097	0.980211
All	TCGA.A2.A0CM	BRCA_10000_SyntheticNormal	0.123132	0.350023	0.562051
All	TCGA.A2.A0D0	BRCA_10000_SyntheticNormal	0.466994	0.690276	0.781764
All	TCGA.A2.A0D1	BRCA_10000_SyntheticNormal	0.675472	0.822664	0.959424
All	TCGA.A2.A0D2	BRCA_10000_SyntheticNormal	0.379932	0.807689	0.665861
All	TCGA.A2.A0D4	BRCA_10000_SyntheticNormal	0.400524	0.951788	0.756224
All	TCGA.A2.A0EU	BRCA_10000_SyntheticNormal	0.514576	0.625961	0.831299
All	TCGA.A2.A0EY	BRCA_10000_SyntheticNormal	0.342243	0.526084	0.693529
All	TCGA.A2.A0YG	BRCA_10000_SyntheticNormal	0.268396	0.459026	0.700666
All	TCGA.A2.A259	BRCA_10000_SyntheticNormal	0.372133	0.373642	0.999448
All	TCGA.A2.A25B	BRCA_10000_SyntheticNormal	0.500291	0.628389	0.842904
All	TCGA.A7.A0CE	BRCA_10000_SyntheticNormal	0.579151	0.770704	0.879925
All	TCGA.A7.A0D9	BRCA_10000_SyntheticNormal	0.175007	0.829365	0.541004
All	TCGA.A7.A13D	BRCA_10000_SyntheticNormal	0.510587	0.599224	0.834895
All	TCGA.A7.A26G	BRCA_10000_SyntheticNormal	0.701439	0.902027	0.916064
All	TCGA.A8.A075	BRCA_10000_SyntheticNormal	0.402036	0.489615	0.864477
All	TCGA.A8.A07B	BRCA_10000_SyntheticNormal	0.422051	0.561548	0.888098
All	TCGA.A8.A07I	BRCA_10000_SyntheticNormal	0.229249	0.429343	0.755994
All	TCGA.A8.A08B	BRCA_10000_SyntheticNormal	0.367703	0.641831	0.721696
All	TCGA.A8.A08L	BRCA_10000_SyntheticNormal	0.850668	0.93678	0.962065
All	TCGA.A8.A08S	BRCA_10000_SyntheticNormal	0.541478	0.86367	0.796079
All	TCGA.A8.A092	BRCA_10000_SyntheticNormal	0.545807	0.878228	0.758883
All	TCGA.A8.A094	BRCA_10000_SyntheticNormal	0.636282	0.743582	0.88843
All	TCGA.A8.A09I	BRCA_10000_SyntheticNormal	0.487413	0.660486	0.884645
All	TCGA.A8.A09X	BRCA_10000_SyntheticNormal	0.215999	0.465198	0.689729
All	TCGA.AN.A04D	BRCA_10000_SyntheticNormal	0.868503	0.933345	0.982152
All	TCGA.AN.A0AT	BRCA_10000_SyntheticNormal	0.659781	0.894881	0.866921
All	TCGA.AN.A0XR	BRCA_10000_SyntheticNormal	0.723151	0.896953	0.985947
All	TCGA.AO.A03L	BRCA_10000_SyntheticNormal	0.535264	0.640033	0.889738
All	TCGA.AO.A03N	BRCA_10000_SyntheticNormal	0.709144	0.832945	0.902828
All	TCGA.AO.A0J2	BRCA_10000_SyntheticNormal	0.408962	0.575114	0.774236
All	TCGA.AO.A0J4	BRCA_10000_SyntheticNormal	0.348003	0.615448	0.679445
All	TCGA.AO.A0J6	BRCA_10000_SyntheticNormal	0.382854	0.645424	0.678483
All	TCGA.AO.A0JF	BRCA_10000_SyntheticNormal	0.593606	0.598447	0.999618
All	TCGA.AO.A0JJ	BRCA_10000_SyntheticNormal	0.111079	0.127739	0.893219
All	TCGA.AO.A0JM	BRCA_10000_SyntheticNormal	0.237309	0.603928	0.694197
All	TCGA.AO.A124	BRCA_10000_SyntheticNormal	0.655929	0.743494	0.937346
All	TCGA.AO.A12H	BRCA_10000_SyntheticNormal	0.00169109	0.0392157	0.940923
All	TCGA.AQ.A04J	BRCA_10000_SyntheticNormal	0.478254	0.715927	0.850622
All	TCGA.AR.A0TX	BRCA_10000_SyntheticNormal	0.699334	0.725504	0.993359
All	TCGA.AR.A1AY	BRCA_10000_SyntheticNormal	0.744357	0.846811	0.942497
All	TCGA.AR.A24Z	BRCA_10000_SyntheticNormal	0.283693	0.585471	0.588802
All	TCGA.AR.A256	BRCA_10000_SyntheticNormal	0.32627	0.567286	0.625634
All	TCGA.B6.A0I2	BRCA_10000_SyntheticNormal	0.227337	0.428767	0.658441
All	TCGA.B6.A0IJ	BRCA_10000_SyntheticNormal	0.360587	0.757708	0.713262
All	TCGA.B6.A0IQ	BRCA_10000_SyntheticNormal	0.335107	0.438271	0.749289
All	TCGA.B6.A0RE	BRCA_10000_SyntheticNormal	0.149268	0.340151	0.592086
All	TCGA.B6.A0RG	BRCA_10000_SyntheticNormal	0.371492	0.436282	0.905359
All	TCGA.B6.A0RI	BRCA_10000_SyntheticNormal	0.7233	0.761426	0.996816
All	TCGA.B6.A0RT	BRCA_10000_SyntheticNormal	0.131411	0.237427	0.7188
All	TCGA.B6.A0RU	BRCA_10000_SyntheticNormal	0.395146	0.518561	0.756994
All	TCGA.B6.A0WX	BRCA_10000_SyntheticNormal	0.800254	0.892353	0.962675
All	TCGA.B6.A0X4	BRCA_10000_SyntheticNormal	0.23766	0.266721	0.9946
All	TCGA.BH.A0AV	BRCA_10000_SyntheticNormal	0.605047	0.652329	0.944799
All	TCGA.BH.A0B3	BRCA_10000_SyntheticNormal	0.357231	0.745531	0.701389
All	TCGA.BH.A0B9	BRCA_10000_SyntheticNormal	0.278979	0.326155	0.851123
All	TCGA.BH.A0BM	BRCA_10000_SyntheticNormal	0.498579	0.511107	0.997353
All	TCGA.BH.A0BW	BRCA_10000_SyntheticNormal	0.783858	0.956537	0.94763
All	TCGA.BH.A0DK	BRCA_10000_SyntheticNormal	0.59103	0.710451	0.963799
All	TCGA.BH.A0E0	BRCA_10000_SyntheticNormal	0.252347	0.470862	0.675665
All	TCGA.BH.A0EA	BRCA_10000_SyntheticNormal	0.910526	0.926034	0.99937
All	TCGA.BH.A0GY	BRCA_10000_SyntheticNormal	0.316154	0.550418	0.69658
All	TCGA.BH.A0H0	BRCA_10000_SyntheticNormal	0.672118	0.886901	0.943439
All	TCGA.BH.A0H6	BRCA_10000_SyntheticNormal	0.111412	0.799599	0.662046
All	TCGA.BH.A0H7	BRCA_10000_SyntheticNormal	0.419206	0.606371	0.779384
All	TCGA.BH.A0HB	BRCA_10000_SyntheticNormal	0.835071	0.892254	0.986915
All	TCGA.BH.A0HK	BRCA_10000_SyntheticNormal	0.0619165	0.0676476	0.961072
All	TCGA.BH.A0HX	BRCA_10000_SyntheticNormal	0.696306	0.975366	0.874737
All	TCGA.BH.A0W5	BRCA_10000_SyntheticNormal	0.407351	0.407907	0.999824
All	TCGA.BH.A0WA	BRCA_10000_SyntheticNormal	0.310909	0.603199	0.727706
All	TCGA.C8.A12L	BRCA_10000_SyntheticNormal	0.532797	0.7412	0.817623
All	TCGA.C8.A12Q	BRCA_10000_SyntheticNormal	0.625411	0.71707	0.944122
All	TCGA.C8.A130	BRCA_10000_SyntheticNormal	0.609071	0.813529	0.881804
All	TCGA.D8.A27F	BRCA_10000_SyntheticNormal	0.789169	0.863395	0.964993
All	TCGA.D8.A27H	BRCA_10000_SyntheticNormal	0.820905	0.894479	0.970985
All	TCGA.E2.A109	BRCA_10000_SyntheticNormal	0.402262	0.537003	0.884555
All	TCGA.E2.A14P	BRCA_10000_SyntheticNormal	0.807263	0.897581	0.963188
All	TCGA.E2.A14X	BRCA_10000_SyntheticNormal	0.348746	0.696235	0.684239
All	TCGA.E2.A152	BRCA_10000_SyntheticNormal	0.306659	0.447859	0.817292
All	TCGA.E2.A156	BRCA_10000_SyntheticNormal	0.673171	0.818644	0.995482
All	TCGA.E2.A15E	BRCA_10000_SyntheticNormal	0.595376	0.854335	0.921589
All	TCGA.E2.A15H	BRCA_10000_SyntheticNormal	0.371806	0.918401	0.828967
All	TCGA.E2.A15K	BRCA_10000_SyntheticNormal	0.173901	0.748098	0.631574
All	TCGA.EW.A1J5	BRCA_10000_SyntheticNormal	0.884794	0.896215	0.998574
All	TCGA.EW.A1P8	BRCA_10000_SyntheticNormal	0.466566	0.511861	0.906661
All	TCGA.EW.A1PB	BRCA_10000_SyntheticNormal	0.0538779	0.125079	0.629239
All	TCGA.EW.A1PH	BRCA_10000_SyntheticNormal	0.58191	0.830116	0.809785
All	TCGA.GM.A2DF	BRCA_10000_SyntheticNormal	0.129064	0.911731	0.711474
All	TCGA.A1.A0SM	BRCA_100000_SyntheticNormal	0.335561	0.41687	0.903726
All	TCGA.A2.A04P	BRCA_100000_SyntheticNormal	0.509666	0.661686	0.838005
All	TCGA.A2.A04Q	BRCA_100000_SyntheticNormal	0.307872	0.529856	0.875678
All	TCGA.A2.A04T	BRCA_100000_SyntheticNormal	0.666039	0.758073	0.892768
All	TCGA.A2.A04X	BRCA_100000_SyntheticNormal	0.646235	0.708076	0.980611
All	TCGA.A2.A0CM	BRCA_100000_SyntheticNormal	0.164362	0.429933	0.581234
All	TCGA.A2.A0D0	BRCA_100000_SyntheticNormal	0.570064	0.746137	0.835813
All	TCGA.A2.A0D1	BRCA_100000_SyntheticNormal	0.724226	0.900267	0.959485
All	TCGA.A2.A0D2	BRCA_100000_SyntheticNormal	0.385383	0.803079	0.667949
All	TCGA.A2.A0D4	BRCA_100000_SyntheticNormal	0.420965	0.965741	0.762594
All	TCGA.A2.A0EU	BRCA_100000_SyntheticNormal	0.427589	0.607556	0.764505
All	TCGA.A2.A0EY	BRCA_100000_SyntheticNormal	0.337378	0.521716	0.690488
All	TCGA.A2.A0YG	BRCA_100000_SyntheticNormal	0.28448	0.478665	0.709491
All	TCGA.A2.A259	BRCA_100000_SyntheticNormal	0.306345	0.308342	0.998906
All	TCGA.A2.A25B	BRCA_100000_SyntheticNormal	0.480159	0.622404	0.82892
All	TCGA.A7.A0CE	BRCA_100000_SyntheticNormal	0.570939	0.768045	0.876475
All	TCGA.A7.A0D9	BRCA_100000_SyntheticNormal	0.1762	0.818774	0.540719
All	TCGA.A7.A13D	BRCA_100000_SyntheticNormal	0.4409	0.57317	0.772349
All	TCGA.A7.A26G	BRCA_100000_SyntheticNormal	0.765399	0.926126	0.934674
All	TCGA.A8.A075	BRCA_100000_SyntheticNormal	0.598519	0.871381	0.882858
All	TCGA.A8.A07B	BRCA_100000_SyntheticNormal	0.448895	0.578421	0.898486
All	TCGA.A8.A07I	BRCA_100000_SyntheticNormal	0.224428	0.402598	0.752343
All	TCGA.A8.A08B	BRCA_100000_SyntheticNormal	0.386658	0.642518	0.730833
All	TCGA.A8.A08L	BRCA_100000_SyntheticNormal	0.886543	0.917514	0.985236
All	TCGA.A8.A08S	BRCA_100000_SyntheticNormal	0.543429	0.774331	0.808692
All	TCGA.A8.A092	BRCA_100000_SyntheticNormal	0.544842	0.872137	0.758917
All	TCGA.A8.A094	BRCA_100000_SyntheticNormal	0.631932	0.733701	0.889949
All	TCGA.A8.A09I	BRCA_100000_SyntheticNormal	0.485841	0.634783	0.88973
All	TCGA.A8.A09X	BRCA_100000_SyntheticNormal	0.365074	0.494273	0.759586
All	TCGA.AN.A04D	BRCA_100000_SyntheticNormal	0.886896	0.940352	0.985459
All	TCGA.AN.A0AT	BRCA_100000_SyntheticNormal	0.661455	0.902917	0.866128
All	TCGA.AN.A0XR	BRCA_100000_SyntheticNormal	0.826878	0.85079	0.997776
All	TCGA.AO.A03L	BRCA_100000_SyntheticNormal	0.571148	0.688621	0.895569
All	TCGA.AO.A03N	BRCA_100000_SyntheticNormal	0.634814	0.818386	0.860588
All	TCGA.AO.A0J2	BRCA_100000_SyntheticNormal	0.466111	0.598202	0.812929
All	TCGA.AO.A0J4	BRCA_100000_SyntheticNormal	0.355722	0.715	0.687756
All	TCGA.AO.A0J6	BRCA_100000_SyntheticNormal	0.408989	0.710811	0.69375
All	TCGA.AO.A0JF	BRCA_100000_SyntheticNormal	0.585932	0.590648	0.999618
All	TCGA.AO.A0JJ	BRCA_100000_SyntheticNormal	0.1163	0.134667	0.897006
All	TCGA.AO.A0JM	BRCA_100000_SyntheticNormal	0.263245	0.550281	0.698853
All	TCGA.AO.A124	BRCA_100000_SyntheticNormal	0.674437	0.768789	0.937653
All	TCGA.AO.A12H	BRCA_100000_SyntheticNormal	0.00171233	0.0550459	0.940968
All	TCGA.AQ.A04J	BRCA_100000_SyntheticNormal	0.448351	0.7356	0.836133
All	TCGA.AR.A0TX	BRCA_100000_SyntheticNormal	0.545439	0.556552	0.994928
All	TCGA.AR.A1AY	BRCA_100000_SyntheticNormal	0.751884	0.851525	0.944604
All	TCGA.AR.A24Z	BRCA_100000_SyntheticNormal	0.28557	0.599743	0.592108
All	TCGA.AR.A256	BRCA_100000_SyntheticNormal	0.321442	0.563645	0.622989
All	TCGA.B6.A0I2	BRCA_100000_SyntheticNormal	0.513689	0.586859	0.856639
All	TCGA.B6.A0IJ	BRCA_100000_SyntheticNormal	0.378385	0.738281	0.720187
All	TCGA.B6.A0IQ	BRCA_100000_SyntheticNormal	0.348976	0.454549	0.760019
All	TCGA.B6.A0RE	BRCA_100000_SyntheticNormal	0.148115	0.342146	0.593137
All	TCGA.B6.A0RG	BRCA_100000_SyntheticNormal	0.428341	0.509368	0.915991
All	TCGA.B6.A0RI	BRCA_100000_SyntheticNormal	0.720058	0.75882	0.996742
All	TCGA.B6.A0RT	BRCA_100000_SyntheticNormal	0.0830702	0.223715	0.722548
All	TCGA.B6.A0RU	BRCA_100000_SyntheticNormal	0.329145	0.476849	0.709689
All	TCGA.B6.A0WX	BRCA_100000_SyntheticNormal	0.843551	0.906144	0.975046
All	TCGA.B6.A0X4	BRCA_100000_SyntheticNormal	0.254602	0.288248	0.994618
All	TCGA.BH.A0AV	BRCA_100000_SyntheticNormal	0.739627	0.791446	0.962108
All	TCGA.BH.A0B3	BRCA_100000_SyntheticNormal	0.334917	0.723197	0.692221
All	TCGA.BH.A0B9	BRCA_100000_SyntheticNormal	0.289548	0.34344	0.85502
All	TCGA.BH.A0BM	BRCA_100000_SyntheticNormal	0.493427	0.504933	0.997502
All	TCGA.BH.A0BW	BRCA_100000_SyntheticNormal	0.886499	0.969935	0.974615
All	TCGA.BH.A0DK	BRCA_100000_SyntheticNormal	0.596248	0.720363	0.963461
All	TCGA.BH.A0E0	BRCA_100000_SyntheticNormal	0.233087	0.488235	0.672796
All	TCGA.BH.A0EA	BRCA_100000_SyntheticNormal	0.914945	0.930142	0.999388
All	TCGA.BH.A0GY	BRCA_100000_SyntheticNormal	0.306345	0.551828	0.69259
All	TCGA.BH.A0H0	BRCA_100000_SyntheticNormal	0.630488	0.837347	0.939508
All	TCGA.BH.A0H6	BRCA_100000_SyntheticNormal	0.143115	0.935734	0.672075
All	TCGA.BH.A0H7	BRCA_100000_SyntheticNormal	0.456472	0.680523	0.792382
All	TCGA.BH.A0HB	BRCA_100000_SyntheticNormal	0.830293	0.897532	0.984859
All	TCGA.BH.A0HK	BRCA_100000_SyntheticNormal	0.0914059	0.101035	0.968565
All	TCGA.BH.A0HX	BRCA_100000_SyntheticNormal	0.648049	0.949846	0.859716
All	TCGA.BH.A0W5	BRCA_100000_SyntheticNormal	0.485089	0.486673	0.999655
All	TCGA.BH.A0WA	BRCA_100000_SyntheticNormal	0.436298	0.668752	0.783993
All	TCGA.C8.A12L	BRCA_100000_SyntheticNormal	0.561663	0.742686	0.835364
All	TCGA.C8.A12Q	BRCA_100000_SyntheticNormal	0.691599	0.790486	0.950962
All	TCGA.C8.A130	BRCA_100000_SyntheticNormal	0.630065	0.869099	0.880389
All	TCGA.D8.A27F	BRCA_100000_SyntheticNormal	0.780525	0.85962	0.962472
All	TCGA.D8.A27H	BRCA_100000_SyntheticNormal	0.817614	0.89364	0.969999
All	TCGA.E2.A109	BRCA_100000_SyntheticNormal	0.444937	0.553546	0.90498
All	TCGA.E2.A14P	BRCA_100000_SyntheticNormal	0.805263	0.871506	0.970792
All	TCGA.E2.A14X	BRCA_100000_SyntheticNormal	0.374133	0.814632	0.697373
All	TCGA.E2.A152	BRCA_100000_SyntheticNormal	0.264761	0.533715	0.797046
All	TCGA.E2.A156	BRCA_100000_SyntheticNormal	0.540011	0.630307	0.995436
All	TCGA.E2.A15E	BRCA_100000_SyntheticNormal	0.567734	0.794362	0.921124
All	TCGA.E2.A15H	BRCA_100000_SyntheticNormal	0.37263	0.92064	0.829125
All	TCGA.E2.A15K	BRCA_100000_SyntheticNormal	0.17379	0.769948	0.632405
All	TCGA.EW.A1J5	BRCA_100000_SyntheticNormal	0.87478	0.91177	0.995571
All	TCGA.EW.A1P8	BRCA_100000_SyntheticNormal	0.471544	0.514071	0.911961
All	TCGA.EW.A1PB	BRCA_100000_SyntheticNormal	0.053036	0.123519	0.629082
All	TCGA.EW.A1PH	BRCA_100000_SyntheticNormal	0.572546	0.818604	0.806502
All	TCGA.GM.A2DF	BRCA_100000_SyntheticNormal	0.125958	0.943404	0.711065
All	TCGA.A1.A0SM	BRCA_20000_SyntheticNormal	0.316348	0.472174	0.881226
All	TCGA.A2.A04P	BRCA_20000_SyntheticNormal	0.487323	0.769818	0.806397
All	TCGA.A2.A04Q	BRCA_20000_SyntheticNormal	0.24834	0.410519	0.86342
All	TCGA.A2.A04T	BRCA_20000_SyntheticNormal	0.581879	0.763327	0.821347
All	TCGA.A2.A04X	BRCA_20000_SyntheticNormal	0.596202	0.646178	0.980908
All	TCGA.A2.A0CM	BRCA_20000_SyntheticNormal	0.174464	0.411151	0.575836
All	TCGA.A2.A0D0	BRCA_20000_SyntheticNormal	0.467375	0.658412	0.786486
All	TCGA.A2.A0D1	BRCA_20000_SyntheticNormal	0.441987	0.495929	0.95615
All	TCGA.A2.A0D2	BRCA_20000_SyntheticNormal	0.616107	0.758736	0.812966
All	TCGA.A2.A0D4	BRCA_20000_SyntheticNormal	0.417302	0.959365	0.761513
All	TCGA.A2.A0EU	BRCA_20000_SyntheticNormal	0.614947	0.785586	0.852487
All	TCGA.A2.A0EY	BRCA_20000_SyntheticNormal	0.318523	0.493556	0.676852
All	TCGA.A2.A0YG	BRCA_20000_SyntheticNormal	0.42597	0.56601	0.792051
All	TCGA.A2.A259	BRCA_20000_SyntheticNormal	0.43978	0.450114	0.997517
All	TCGA.A2.A25B	BRCA_20000_SyntheticNormal	0.596187	0.677094	0.90422
All	TCGA.A7.A0CE	BRCA_20000_SyntheticNormal	0.418295	0.552003	0.83784
All	TCGA.A7.A0D9	BRCA_20000_SyntheticNormal	0.214305	0.755938	0.546522
All	TCGA.A7.A13D	BRCA_20000_SyntheticNormal	0.450698	0.600755	0.774807
All	TCGA.A7.A26G	BRCA_20000_SyntheticNormal	0.825311	0.889623	0.969904
All	TCGA.A8.A075	BRCA_20000_SyntheticNormal	0.512154	0.712545	0.872476
All	TCGA.A8.A07B	BRCA_20000_SyntheticNormal	0.454561	0.618449	0.892018
All	TCGA.A8.A07I	BRCA_20000_SyntheticNormal	0.395954	0.854435	0.809344
All	TCGA.A8.A08B	BRCA_20000_SyntheticNormal	0.399224	0.648433	0.73713
All	TCGA.A8.A08L	BRCA_20000_SyntheticNormal	0.702435	0.717788	0.986458
All	TCGA.A8.A08S	BRCA_20000_SyntheticNormal	0.459459	0.836845	0.762184
All	TCGA.A8.A092	BRCA_20000_SyntheticNormal	0.567301	0.804034	0.779842
All	TCGA.A8.A094	BRCA_20000_SyntheticNormal	0.545046	0.760362	0.818871
All	TCGA.A8.A09I	BRCA_20000_SyntheticNormal	0.490067	0.623018	0.895305
All	TCGA.A8.A09X	BRCA_20000_SyntheticNormal	0.404735	0.562936	0.780399
All	TCGA.AN.A04D	BRCA_20000_SyntheticNormal	0.870569	0.922414	0.985293
All	TCGA.AN.A0AT	BRCA_20000_SyntheticNormal	0.662679	0.879178	0.871597
All	TCGA.AN.A0XR	BRCA_20000_SyntheticNormal	0.868646	0.902732	0.997196
All	TCGA.AO.A03L	BRCA_20000_SyntheticNormal	0.619731	0.78016	0.894344
All	TCGA.AO.A03N	BRCA_20000_SyntheticNormal	0.700892	0.849513	0.891067
All	TCGA.AO.A0J2	BRCA_20000_SyntheticNormal	0.424204	0.584937	0.783422
All	TCGA.AO.A0J4	BRCA_20000_SyntheticNormal	0.401042	0.624265	0.706877
All	TCGA.AO.A0J6	BRCA_20000_SyntheticNormal	0.427319	0.751762	0.702972
All	TCGA.AO.A0JF	BRCA_20000_SyntheticNormal	0.61348	0.616161	0.9998
All	TCGA.AO.A0JJ	BRCA_20000_SyntheticNormal	0.312444	0.377987	0.948698
All	TCGA.AO.A0JM	BRCA_20000_SyntheticNormal	0.267502	0.517683	0.69753
All	TCGA.AO.A124	BRCA_20000_SyntheticNormal	0.588735	0.705051	0.911093
All	TCGA.AO.A12H	BRCA_20000_SyntheticNormal	0.00120669	0.0501193	0.940963
All	TCGA.AQ.A04J	BRCA_20000_SyntheticNormal	0.488147	0.711459	0.85569
All	TCGA.AR.A0TX	BRCA_20000_SyntheticNormal	0.671601	0.701231	0.991952
All	TCGA.AR.A1AY	BRCA_20000_SyntheticNormal	0.688221	0.790937	0.933402
All	TCGA.AR.A24Z	BRCA_20000_SyntheticNormal	0.284555	0.593953	0.590721
All	TCGA.AR.A256	BRCA_20000_SyntheticNormal	0.319662	0.564879	0.622559
All	TCGA.B6.A0I2	BRCA_20000_SyntheticNormal	0.134771	0.340722	0.628067
All	TCGA.B6.A0IJ	BRCA_20000_SyntheticNormal	0.603404	0.883561	0.815006
All	TCGA.B6.A0IQ	BRCA_20000_SyntheticNormal	0.346037	0.48391	0.756261
All	TCGA.B6.A0RE	BRCA_20000_SyntheticNormal	0.361156	0.529756	0.69792
All	TCGA.B6.A0RG	BRCA_20000_SyntheticNormal	0.718975	0.855307	0.950929
All	TCGA.B6.A0RI	BRCA_20000_SyntheticNormal	0.362717	0.385127	0.992847
All	TCGA.B6.A0RT	BRCA_20000_SyntheticNormal	0.0581742	0.139621	0.702427
All	TCGA.B6.A0RU	BRCA_20000_SyntheticNormal	0.301548	0.530588	0.701948
All	TCGA.B6.A0WX	BRCA_20000_SyntheticNormal	0.768781	0.80044	0.982921
All	TCGA.B6.A0X4	BRCA_20000_SyntheticNormal	0.275265	0.315288	0.994615
All	TCGA.BH.A0AV	BRCA_20000_SyntheticNormal	0.673806	0.786423	0.922385
All	TCGA.BH.A0B3	BRCA_20000_SyntheticNormal	0.333492	0.752166	0.692557
All	TCGA.BH.A0B9	BRCA_20000_SyntheticNormal	0.493853	0.639084	0.902763
All	TCGA.BH.A0BM	BRCA_20000_SyntheticNormal	0.424604	0.426898	0.999276
All	TCGA.BH.A0BW	BRCA_20000_SyntheticNormal	0.690502	0.857167	0.937472
All	TCGA.BH.A0DK	BRCA_20000_SyntheticNormal	0.426964	0.491521	0.958412
All	TCGA.BH.A0E0	BRCA_20000_SyntheticNormal	0.411821	0.686779	0.754384
All	TCGA.BH.A0EA	BRCA_20000_SyntheticNormal	0.813108	0.864306	0.99763
All	TCGA.BH.A0GY	BRCA_20000_SyntheticNormal	0.355651	0.648631	0.718324
All	TCGA.BH.A0H0	BRCA_20000_SyntheticNormal	0.643496	0.808047	0.947419
All	TCGA.BH.A0H6	BRCA_20000_SyntheticNormal	0.145453	0.90493	0.672191
All	TCGA.BH.A0H7	BRCA_20000_SyntheticNormal	0.423093	0.632235	0.778873
All	TCGA.BH.A0HB	BRCA_20000_SyntheticNormal	0.55491	0.592815	0.979234
All	TCGA.BH.A0HK	BRCA_20000_SyntheticNormal	0.569511	0.577986	0.998706
All	TCGA.BH.A0HX	BRCA_20000_SyntheticNormal	0.708334	0.849572	0.90941
All	TCGA.BH.A0W5	BRCA_20000_SyntheticNormal	0.407973	0.412302	0.998677
All	TCGA.BH.A0WA	BRCA_20000_SyntheticNormal	0.483575	0.702724	0.805907
All	TCGA.C8.A12L	BRCA_20000_SyntheticNormal	0.599516	0.850157	0.834235
All	TCGA.C8.A12Q	BRCA_20000_SyntheticNormal	0.671824	0.808881	0.937208
All	TCGA.C8.A130	BRCA_20000_SyntheticNormal	0.643926	0.866959	0.886598
All	TCGA.D8.A27F	BRCA_20000_SyntheticNormal	0.680894	0.739504	0.960497
All	TCGA.D8.A27H	BRCA_20000_SyntheticNormal	0.837532	0.914694	0.971058
All	TCGA.E2.A109	BRCA_20000_SyntheticNormal	0.356879	0.396111	0.913043
All	TCGA.E2.A14P	BRCA_20000_SyntheticNormal	0.469447	0.864529	0.855569
All	TCGA.E2.A14X	BRCA_20000_SyntheticNormal	0.375613	0.817382	0.697981
All	TCGA.E2.A152	BRCA_20000_SyntheticNormal	0.271084	0.519364	0.799249
All	TCGA.E2.A156	BRCA_20000_SyntheticNormal	0.515521	0.601181	0.995281
All	TCGA.E2.A15E	BRCA_20000_SyntheticNormal	0.484493	0.816239	0.896598
All	TCGA.E2.A15H	BRCA_20000_SyntheticNormal	0.353546	0.831582	0.826042
All	TCGA.E2.A15K	BRCA_20000_SyntheticNormal	0.170561	0.74249	0.630483
All	TCGA.EW.A1J5	BRCA_20000_SyntheticNormal	0.878792	0.895411	0.997924
All	TCGA.EW.A1P8	BRCA_20000_SyntheticNormal	0.456552	0.510428	0.893246
All	TCGA.EW.A1PB	BRCA_20000_SyntheticNormal	0.0580283	0.138686	0.636443
All	TCGA.EW.A1PH	BRCA_20000_SyntheticNormal	0.566441	0.805815	0.805213
All	TCGA.GM.A2DF	BRCA_20000_SyntheticNormal	0.166767	0.821705	0.71926
All	TCGA.A1.A0SM	BRCA_50000_SyntheticNormal	0.325784	0.512384	0.880413
All	TCGA.A2.A04P	BRCA_50000_SyntheticNormal	0.48622	0.767015	0.806171
All	TCGA.A2.A04Q	BRCA_50000_SyntheticNormal	0.250024	0.340909	0.871514
All	TCGA.A2.A04T	BRCA_50000_SyntheticNormal	0.651096	0.739164	0.890288
All	TCGA.A2.A04X	BRCA_50000_SyntheticNormal	0.607888	0.66118	0.980646
All	TCGA.A2.A0CM	BRCA_50000_SyntheticNormal	0.231485	0.452079	0.592208
All	TCGA.A2.A0D0	BRCA_50000_SyntheticNormal	0.446578	0.716549	0.768185
All	TCGA.A2.A0D1	BRCA_50000_SyntheticNormal	0.643578	0.752485	0.963551
All	TCGA.A2.A0D2	BRCA_50000_SyntheticNormal	0.604716	0.735413	0.812112
All	TCGA.A2.A0D4	BRCA_50000_SyntheticNormal	0.414277	0.945073	0.760752
All	TCGA.A2.A0EU	BRCA_50000_SyntheticNormal	0.630381	0.849264	0.845174
All	TCGA.A2.A0EY	BRCA_50000_SyntheticNormal	0.32999	0.519989	0.686556
All	TCGA.A2.A0YG	BRCA_50000_SyntheticNormal	0.274373	0.470309	0.704479
All	TCGA.A2.A259	BRCA_50000_SyntheticNormal	0.399111	0.405225	0.998152
All	TCGA.A2.A25B	BRCA_50000_SyntheticNormal	0.461688	0.679993	0.805252
All	TCGA.A7.A0CE	BRCA_50000_SyntheticNormal	0.431846	0.57607	0.841122
All	TCGA.A7.A0D9	BRCA_50000_SyntheticNormal	0.184675	0.761731	0.539183
All	TCGA.A7.A13D	BRCA_50000_SyntheticNormal	0.494933	0.60196	0.815475
All	TCGA.A7.A26G	BRCA_50000_SyntheticNormal	0.552535	0.920355	0.863686
All	TCGA.A8.A075	BRCA_50000_SyntheticNormal	0.439589	0.535577	0.877237
All	TCGA.A8.A07B	BRCA_50000_SyntheticNormal	0.46943	0.567744	0.914323
All	TCGA.A8.A07I	BRCA_50000_SyntheticNormal	0.394506	0.860756	0.808752
All	TCGA.A8.A08B	BRCA_50000_SyntheticNormal	0.385442	0.65663	0.730101
All	TCGA.A8.A08L	BRCA_50000_SyntheticNormal	0.878136	0.920676	0.980023
All	TCGA.A8.A08S	BRCA_50000_SyntheticNormal	0.528385	0.776037	0.799979
All	TCGA.A8.A092	BRCA_50000_SyntheticNormal	0.552368	0.87649	0.762342
All	TCGA.A8.A094	BRCA_50000_SyntheticNormal	0.567589	0.78704	0.826722
All	TCGA.A8.A09I	BRCA_50000_SyntheticNormal	0.492626	0.646801	0.890345
All	TCGA.A8.A09X	BRCA_50000_SyntheticNormal	0.40101	0.576877	0.776193
All	TCGA.AN.A04D	BRCA_50000_SyntheticNormal	0.877715	0.926739	0.986217
All	TCGA.AN.A0AT	BRCA_50000_SyntheticNormal	0.674404	0.903165	0.872076
All	TCGA.AN.A0XR	BRCA_50000_SyntheticNormal	0.872237	0.901045	0.997618
All	TCGA.AO.A03L	BRCA_50000_SyntheticNormal	0.615005	0.768973	0.895016
All	TCGA.AO.A03N	BRCA_50000_SyntheticNormal	0.698615	0.839066	0.893461
All	TCGA.AO.A0J2	BRCA_50000_SyntheticNormal	0.451773	0.605378	0.799626
All	TCGA.AO.A0J4	BRCA_50000_SyntheticNormal	0.34153	0.718181	0.682213
All	TCGA.AO.A0J6	BRCA_50000_SyntheticNormal	0.391399	0.733471	0.685973
All	TCGA.AO.A0JF	BRCA_50000_SyntheticNormal	0.555774	0.556767	0.999909
All	TCGA.AO.A0JJ	BRCA_50000_SyntheticNormal	0.267604	0.318414	0.94417
All	TCGA.AO.A0JM	BRCA_50000_SyntheticNormal	0.262261	0.49348	0.693117
All	TCGA.AO.A124	BRCA_50000_SyntheticNormal	0.620611	0.718308	0.925962
All	TCGA.AO.A12H	BRCA_50000_SyntheticNormal	0.104188	0.122148	0.956797
All	TCGA.AQ.A04J	BRCA_50000_SyntheticNormal	0.462087	0.716358	0.84361
All	TCGA.AR.A0TX	BRCA_50000_SyntheticNormal	0.615083	0.632011	0.994188
All	TCGA.AR.A1AY	BRCA_50000_SyntheticNormal	0.716689	0.831376	0.933809
All	TCGA.AR.A24Z	BRCA_50000_SyntheticNormal	0.279969	0.59217	0.58901
All	TCGA.AR.A256	BRCA_50000_SyntheticNormal	0.325914	0.562166	0.62443
All	TCGA.B6.A0I2	BRCA_50000_SyntheticNormal	0.537526	0.618641	0.863261
All	TCGA.B6.A0IJ	BRCA_50000_SyntheticNormal	0.411915	0.750453	0.734391
All	TCGA.B6.A0IQ	BRCA_50000_SyntheticNormal	0.35625	0.476019	0.764117
All	TCGA.B6.A0RE	BRCA_50000_SyntheticNormal	0.343533	0.487731	0.681478
All	TCGA.B6.A0RG	BRCA_50000_SyntheticNormal	0.715794	0.817586	0.958993
All	TCGA.B6.A0RI	BRCA_50000_SyntheticNormal	0.668897	0.701375	0.9968
All	TCGA.B6.A0RT	BRCA_50000_SyntheticNormal	0.0771626	0.190741	0.714778
All	TCGA.B6.A0RU	BRCA_50000_SyntheticNormal	0.429805	0.542957	0.783753
All	TCGA.B6.A0WX	BRCA_50000_SyntheticNormal	0.669131	0.851506	0.923355
All	TCGA.B6.A0X4	BRCA_50000_SyntheticNormal	0.152499	0.162063	0.995047
All	TCGA.BH.A0AV	BRCA_50000_SyntheticNormal	0.697521	0.74178	0.961842
All	TCGA.BH.A0B3	BRCA_50000_SyntheticNormal	0.351822	0.734147	0.699024
All	TCGA.BH.A0B9	BRCA_50000_SyntheticNormal	0.493782	0.658089	0.898337
All	TCGA.BH.A0BM	BRCA_50000_SyntheticNormal	0.4399	0.456429	0.995664
All	TCGA.BH.A0BW	BRCA_50000_SyntheticNormal	0.686711	0.727424	0.976099
All	TCGA.BH.A0DK	BRCA_50000_SyntheticNormal	0.508452	0.597246	0.961763
All	TCGA.BH.A0E0	BRCA_50000_SyntheticNormal	0.62311	0.806839	0.854353
All	TCGA.BH.A0EA	BRCA_50000_SyntheticNormal	0.507735	0.510163	0.999666
All	TCGA.BH.A0GY	BRCA_50000_SyntheticNormal	0.310851	0.684801	0.701619
All	TCGA.BH.A0H0	BRCA_50000_SyntheticNormal	0.659019	0.840992	0.94646
All	TCGA.BH.A0H6	BRCA_50000_SyntheticNormal	0.144825	0.928691	0.672404
All	TCGA.BH.A0H7	BRCA_50000_SyntheticNormal	0.454404	0.631311	0.79841
All	TCGA.BH.A0HB	BRCA_50000_SyntheticNormal	0.600008	0.681854	0.968343
All	TCGA.BH.A0HK	BRCA_50000_SyntheticNormal	0.419557	0.423546	0.998831
All	TCGA.BH.A0HX	BRCA_50000_SyntheticNormal	0.657643	0.943771	0.864365
All	TCGA.BH.A0W5	BRCA_50000_SyntheticNormal	0.411494	0.412792	0.999599
All	TCGA.BH.A0WA	BRCA_50000_SyntheticNormal	0.437552	0.67979	0.783613
All	TCGA.C8.A12L	BRCA_50000_SyntheticNormal	0.569915	0.79362	0.8289
All	TCGA.C8.A12Q	BRCA_50000_SyntheticNormal	0.687962	0.787881	0.950163
All	TCGA.C8.A130	BRCA_50000_SyntheticNormal	0.529557	0.642391	0.885354
All	TCGA.D8.A27F	BRCA_50000_SyntheticNormal	0.773699	0.850894	0.9625
All	TCGA.D8.A27H	BRCA_50000_SyntheticNormal	0.831957	0.908697	0.970799
All	TCGA.E2.A109	BRCA_50000_SyntheticNormal	0.488056	0.607294	0.913068
All	TCGA.E2.A14P	BRCA_50000_SyntheticNormal	0.811095	0.882519	0.969463
All	TCGA.E2.A14X	BRCA_50000_SyntheticNormal	0.369197	0.779582	0.69487
All	TCGA.E2.A152	BRCA_50000_SyntheticNormal	0.267897	0.539728	0.798036
All	TCGA.E2.A156	BRCA_50000_SyntheticNormal	0.55546	0.652012	0.995422
All	TCGA.E2.A15E	BRCA_50000_SyntheticNormal	0.518006	0.694113	0.920028
All	TCGA.E2.A15H	BRCA_50000_SyntheticNormal	0.374382	0.913739	0.829677
All	TCGA.E2.A15K	BRCA_50000_SyntheticNormal	0.17303	0.748804	0.631377
All	TCGA.EW.A1J5	BRCA_50000_SyntheticNormal	0.892265	0.908444	0.998038
All	TCGA.EW.A1P8	BRCA_50000_SyntheticNormal	0.27201	0.38711	0.753202
All	TCGA.EW.A1PB	BRCA_50000_SyntheticNormal	0.059812	0.138377	0.633203
All	TCGA.EW.A1PH	BRCA_50000_SyntheticNormal	0.575189	0.823488	0.807162
All	TCGA.GM.A2DF	BRCA_50000_SyntheticNormal	0.631797	0.819678	0.882261
