# Supplementary material for: SynthEx: a synthetic-normal-based DNA sequencing tool for copy number alteration detection and tumor heterogeneity profiling
Source: Genome Biol. 2017 Apr 8;18:66. doi: 10.1186/s13059-017-1193-3 (PMC5385048; doi:10.1186/s13059-017-1193-3)
Supplement: Supplementary file 6 — TCGA head and neck squamous cell carcinoma clinical information of tumors used in comparisons (n = 100). (XLSX 55 kb) [file 13059_2017_1193_MOESM6_ESM.xlsx]

## Sheet: Sheet1
bcr_patient_barcode	Used in 100 Set	Age of Diagnosis	Stage	Stage_T	Stage_N	Stage_M	tissue_source_site	Methylation	RNA
TCGA-BA-4078	X	83	Stage IVA	T2	N2a	M0	Larynx	normal-like	Classical
TCGA-BA-5555	X	54	Stage IVA	T2	N2c	M0	Larynx	hypo-methylated	Atypical
TCGA-BA-5557	X	41	Stage IVA	T2	N2	M0	Oral Tongue	hyper-methylated	Basal
TCGA-BA-5558	X	65	Stage IVA	T4a	N1	M0	Hard Palate	CpG island hyper-methylated	Basal
TCGA-BA-6868	X	53	null	null	null	null	Larynx	normal-like	Classical
TCGA-BA-6869	X	62	Stage III	T3	N0	M0	Larynx	hypo-methylated	Atypical
TCGA-BA-6872	X	47	null	null	null	null	Floor of Mouth	CpG island hyper-methylated	Basal
TCGA-BA-6873	X	28	Stage IVA	T2	N2b	M0	Oral Tongue	hyper-methylated	Basal
TCGA-BB-4228	X	50	Stage II	T2	N0	M0	Base of Tongue	CpG island hyper-methylated	Atypical
TCGA-CN-4733	X	61	Stage I	T1	N0	M0	Oral Tongue	hyper-methylated	Mesenchymal
TCGA-CN-4736	X	70	Stage II	T2	N0	M0	Oral Tongue	hyper-methylated	Mesenchymal
TCGA-CN-4738	X	53	null	null	null	null	Larynx	normal-like	Atypical
TCGA-CN-4739	X	71	Stage IVA	T4a	N0	M0	Larynx	hypo-methylated	Atypical
TCGA-CN-4742	X	48	Stage IVA	T4a	N1	M0	Oral Tongue	hyper-methylated	Basal
TCGA-CN-5356	X	56	Stage III	T3	N0	M0	Larynx	hypo-methylated	Mesenchymal
TCGA-CN-5364	X	55	Stage IVA	T4a	N2c	M0	Floor of Mouth	hyper-methylated	Atypical
TCGA-CN-5370	X	78	null	null	null	null	Oral Tongue	hyper-methylated	Mesenchymal
TCGA-CN-6010	X	53	Stage IVA	T4a	N0	M0	Larynx	normal-like	Classical
TCGA-CN-6012	X	66	Stage III	T3	N1	M0	Larynx	normal-like	Atypical
TCGA-CN-6016	X	64	Stage IVA	T4a	N1	M0	Floor of Mouth	hyper-methylated	Mesenchymal
TCGA-CN-6017	X	55	Stage III	T2	N1	M0	Oral Tongue	hyper-methylated	Mesenchymal
TCGA-CN-6023	X	73	null	null	null	null	Larynx	normal-like	Classical
TCGA-CN-6989	X	64	Stage IVA	T3	N2b	M0	Larynx	normal-like	Mesenchymal
TCGA-CN-6994	X	67	Stage IVA	T4a	N2b	M0	Oral Cavity	hyper-methylated	Classical
TCGA-CN-6997	X	66	Stage IVA	T4a	N2	M0	Larynx	hypo-methylated	Classical
TCGA-CQ-5323	X	82	Stage III	T3	N0	M0	Alveolar Ridge	normal-like	Atypical
TCGA-CQ-5325	X	65	Stage I	T1	N0	M0	Oral Tongue	hyper-methylated	Mesenchymal
TCGA-CQ-5326	X	67	Stage IVA	T4a	N2b	M0	Alveolar Ridge	normal-like	Basal
TCGA-CQ-5330	X	69	Stage III	T3	N1	M0	Oral Tongue	CpG island hyper-methylated	Mesenchymal
TCGA-CQ-5331	X	73	Stage IVA	T4a	N0	M0	Hard Palate	hyper-methylated	Basal
TCGA-CQ-5332	X	87	null	null	null	null	Floor of Mouth	normal-like	Classical
TCGA-CQ-6224	X	52	Stage II	T2	N0	M0	Oral Tongue	hyper-methylated	Mesenchymal
TCGA-CQ-6228	X	71	Stage III	T2	N1	M0	Floor of Mouth	hypo-methylated	Classical
TCGA-CQ-6229	X	61	Stage III	T2	N1	M0	Oral Tongue	hyper-methylated	Basal
TCGA-CQ-7068	X	80	Stage II	T2	N0	M0	Floor of Mouth	CpG island hyper-methylated	Basal
TCGA-CR-5243	X	51	Stage IVA	T3	N2b	M0	Tonsil	normal-like	Atypical
TCGA-CR-6467	X	59	Stage IVA	T2	N2b	M0	Tonsil	CpG island hyper-methylated	Atypical
TCGA-CR-6470	X	38	Stage IVA	T1	N2c	M0	Tonsil	normal-like	Atypical
TCGA-CR-6478	X	66	Stage IVA	T3	N2c	M0	Tonsil	hyper-methylated	Mesenchymal
TCGA-CR-6492	X	78	Stage IVA	T4a	N1	M0	Hard Palate	hyper-methylated	Atypical
TCGA-CR-6493	X	69	Stage IVA	T3	N2b	M0	Oral Tongue	CpG island hyper-methylated	Basal
TCGA-CR-7364	X	66	Stage III	T3	N0	M0	Larynx	hypo-methylated	Atypical
TCGA-CR-7368	X	54	Stage IVA	T4a	N0	M0	Oral Cavity	hyper-methylated	Atypical
TCGA-CR-7369	X	59	Stage IVA	T4a	N0	M0	Oral Cavity	hyper-methylated	Atypical
TCGA-CR-7370	X	72	Stage II	T2	N0	M0	Larynx	normal-like	Classical
TCGA-CR-7377	X	58	Stage IVA	T4a	N1	M0	Oral Cavity	hyper-methylated	Mesenchymal
TCGA-CR-7379	X	78	Stage IVA	T4a	N2b	M0	Oral Cavity	normal-like	Basal
TCGA-CR-7380	X	58	Stage III	T3	N0	M0	Oral Cavity	CpG island hyper-methylated	Basal
TCGA-CR-7382	X	49	Stage IVA	T2	N2c	M0	Oral Tongue	hyper-methylated	Mesenchymal
TCGA-CR-7383	X	79	Stage I	T1	N0	M0	Tonsil	hyper-methylated	Mesenchymal
TCGA-CR-7385	X	42	Stage IVA	T2	N2b	M0	Tonsil	hyper-methylated	Atypical
TCGA-CR-7391	X	36	Stage I	T1	N0	M0	Oral Tongue	normal-like	Atypical
TCGA-CR-7393	X	26	Stage I	T1	N0	M0	Oral Tongue	normal-like	Atypical
TCGA-CR-7398	X	53	Stage II	T2	N0	M0	Larynx	hypo-methylated	Classical
TCGA-CR-7402	X	68	Stage III	T3	N0	M0	Larynx	hypo-methylated	Atypical
TCGA-CR-7404	X	53	Stage IVA	T3	N2b	M0	Tonsil	hyper-methylated	Atypical
TCGA-CV-5432	X	68	Stage III	T3	N0	M0	Larynx	normal-like	Classical
TCGA-CV-5434	X	60	Stage IVA	T4a	N1	M0	Larynx	normal-like	Mesenchymal
TCGA-CV-5435	X	57	Stage IVA	T4a	N0	M0	Larynx	CpG island hyper-methylated	Classical
TCGA-CV-5436	X	65	Stage IVA	T3	N2b	M0	Floor of Mouth	hyper-methylated	Basal
TCGA-CV-5439	X	62	Stage II	T2	N0	M0	Base of Tongue	hyper-methylated	Basal
TCGA-CV-5440	X	52	Stage IVA	T4a	N2b	M0	Larynx	normal-like	Classical
TCGA-CV-5970	X	59	Stage IVA	T4a	N2b	M0	Oral Tongue	hyper-methylated	Basal
TCGA-CV-5978	X	53	Stage IVB	T4a	N3	M0	Larynx	normal-like	Classical
TCGA-CV-6933	X	53	Stage IVA	T4a	N0	M0	Oral Tongue	normal-like	Classical
TCGA-CV-6937	X	71	Stage II	T2	N0	M0	Oral Cavity	normal-like	Classical
TCGA-CV-6939	X	60	Stage IVA	T4a	N1	M0	Oral Tongue	normal-like	Atypical
TCGA-CV-6941	X	51	Stage III	T3	N0	M0	Oral Tongue	hypo-methylated	Classical
TCGA-CV-6951	X	57	Stage IVA	T4a	N2c	M0	Oral Tongue	normal-like	Classical
TCGA-CV-6953	X	80	null	null	null	null	Floor of Mouth	CpG island hyper-methylated	Basal
TCGA-CV-7095	X	87	Stage IVA	T1	N2a	M0	Oral Cavity	CpG island hyper-methylated	Basal
TCGA-CV-7100	X	66	Stage II	T2	N0	M0	Oral Cavity	normal-like	Mesenchymal
TCGA-CV-7103	X	49	Stage II	T2	N0	M0	Oral Tongue	normal-like	Classical
TCGA-CV-7177	X	82	Stage I	T1	N0	M0	Larynx	normal-like	Classical
TCGA-CV-7236	X	77	null	null	null	null	Oral Tongue	hyper-methylated	Mesenchymal
TCGA-CV-7238	X	69	Stage II	T2	N0	M0	Oral Tongue	hyper-methylated	Mesenchymal
TCGA-CV-7252	X	62	Stage III	T3	N0	M0	Oral Cavity	CpG island hyper-methylated	Basal
TCGA-CV-7253	X	58	Stage II	T2	N0	M0	Oral Cavity	hypo-methylated	Classical
TCGA-CV-7255	X	32	Stage II	T2	N0	M0	Oral Tongue	hyper-methylated	Basal
TCGA-CV-7261	X	57	Stage III	T3	N0	M0	Larynx	normal-like	Classical
TCGA-CV-7406	X	49	Stage II	T2	N0	M0	Base of Tongue	normal-like	Atypical
TCGA-CV-7407	X	67	null	null	null	null	Floor of Mouth	normal-like	Atypical
TCGA-CV-7416	X	29	null	null	null	null	Oral Tongue	hyper-methylated	Mesenchymal
TCGA-CV-7421	X	76	Stage IVA	T4a	N0	M0	Larynx	normal-like	Classical
TCGA-CV-7424	X	67	Stage IVA	T4a	N2a	M0	Larynx	normal-like	Classical
TCGA-CV-7430	X	56	Stage III	T3	N0	M0	Larynx	normal-like	Classical
TCGA-CV-7433	X	49	Stage IVA	T4a	N1	M0	Larynx	normal-like	Mesenchymal
TCGA-CX-7085	X	77	Stage III	T3	N0	M0	Oral Tongue	hyper-methylated	Mesenchymal
TCGA-D6-6516	X	69	Stage III	T1	N1	M0	Lip	hyper-methylated	Basal
TCGA-D6-6517	X	59	Stage III	T3	N0	M0	Larynx	hyper-methylated	Basal
TCGA-D6-6824	X	61	Stage IVA	T4a	N1	M0	Larynx	normal-like	Atypical
TCGA-D6-6826	X	64	Stage IVA	T4a	N2	M0	Larynx	hyper-methylated	Mesenchymal
TCGA-DQ-5625	X	52	Stage II	T2	N0	M0	Oral Tongue	hyper-methylated	Basal
TCGA-DQ-5630	X	73	Stage III	T3	N1	M0	Oral Tongue	hyper-methylated	Mesenchymal
TCGA-DQ-5631	X	52	Stage IVA	T3	N2b	M0	Oral Tongue	CpG island hyper-methylated	Mesenchymal
TCGA-DQ-7588	X	66	Stage III	T2	N1	M0	Buccal Mucosa	normal-like	Basal
TCGA-DQ-7592	X	57	Stage IVA	T4a	N2b	M0	Oral Tongue	hyper-methylated	Basal
TCGA-F7-7848	X	47	null	null	null	null	Larynx	hypo-methylated	Atypical
TCGA-HD-7753	X	62	Stage II	T2	N0	M0	Oropharynx	hyper-methylated	Basal
TCGA-HD-7831	X	74	Stage III	T3	N0	M0	Oral Tongue	normal-like	Mesenchymal
TCGA-BA-4074		69	Stage IVA	T3	N2c	M0	Oral Tongue
TCGA-BA-4076		39	Stage IVA	T3	N2c	M0	Larynx
TCGA-BA-4077		45	Stage IVB	T4b	N3	M0	Base of Tongue
TCGA-BA-5149		47	Stage IVA	T3	N2b	M0	Floor of Mouth
TCGA-BA-5151		72	Stage IVA	T4a	N0	M0	Buccal Mucosa
TCGA-BA-5152		56	Stage IVA	T4a	N0	M0	Alveolar Ridge
TCGA-BA-5153		51	Stage III	T2	N1	M0	Tonsil
TCGA-BA-5556		58	Stage II	T2	N0	M0	Floor of Mouth
TCGA-BA-5559		71	Stage IVA	T3	N2b	M0	Tonsil
TCGA-BA-6870		60	null	null	null	null	Larynx
TCGA-BA-6871		75	Stage IVA	T3	N2b	M0	Base of Tongue
TCGA-BA-7269		61	Stage III	T2	N1	M0	Oral Tongue
TCGA-BB-4217		68	Stage IVA	T4a	N2c	M0	Larynx
TCGA-BB-4223		48	Stage IVA	T3	N2b	M0	Tonsil
TCGA-BB-4224		52	Stage III	T3	N0	M0	Oral Tongue
TCGA-BB-4225		73	Stage IVA	T3	N2c	M0	Base of Tongue
TCGA-CN-4723		67	Stage IVA	T4a	N0	M0	Larynx
TCGA-CN-4725		60	null	null	null	null	Oral Tongue
TCGA-CN-4726		68	Stage IVA	T3	N2	M0	Buccal Mucosa
TCGA-CN-4727		56	null	null	null	null	Larynx
TCGA-CN-4728		56	Stage IVA	T2	N2	M0	Oral Cavity
TCGA-CN-4729		73	null	null	null	null	Oral Cavity
TCGA-CN-4730		62	Stage IVA	T4a	N2b	M0	Floor of Mouth
TCGA-CN-4731		63	Stage IVA	T4a	N2	M0	Buccal Mucosa
TCGA-CN-4735		52	Stage IVA	T3	N2b	M0	Larynx
TCGA-CN-4737		19	Stage II	T2	N0	M0	Oral Tongue
TCGA-CN-4740		79	null	null	null	null	Oral Cavity
TCGA-CN-4741		75	Stage IVA	T4a	N0	M0	Alveolar Ridge
TCGA-CN-5355		64	null	null	null	null	Larynx
TCGA-CN-5358		60	Stage III	T2	N1	M0	Floor of Mouth
TCGA-CN-5359		59	Stage IVA	T4a	N1	M0	Floor of Mouth
TCGA-CN-5360		68	Stage IVA	T4a	N0	M0	Larynx
TCGA-CN-5363		48	Stage IVB	T4a	N3	M0	Larynx
TCGA-CN-5365		38	null	null	null	null	Tonsil
TCGA-CN-5366		51	Stage IVA	T4a	N2c	M0	Hypopharynx
TCGA-CN-5367		60	Stage IVA	T4a	N0	M0	Oral Tongue
TCGA-CN-5369		90	null	null	null	null	Hard Palate
TCGA-CN-5373		55	Stage II	T2	N0	M0	Floor of Mouth
TCGA-CN-5374		56	Stage IVA	T2	N2	M0	Tonsil
TCGA-CN-6011		57	Stage IVA	T4a	N0	M0	Alveolar Ridge
TCGA-CN-6013		56	null	null	null	null	Oral Cavity
TCGA-CN-6018		85	Stage IVA	T4a	N2c	M0	Oral Cavity
TCGA-CN-6019		61	null	null	null	null	Oral Tongue
TCGA-CN-6020		58	null	null	null	null	Oral Tongue
TCGA-CN-6021		63	Stage III	T3	N0	M0	Larynx
TCGA-CN-6022		49	Stage IVA	T4a	N1	M0	Larynx
TCGA-CN-6024		66	Stage IVA	T4a	N2	M0	Oral Tongue
TCGA-CN-6988		47	Stage IVA	T4a	N2b	M0	Larynx
TCGA-CN-6992		61	Stage IVA	T4a	N1	M0	Larynx
TCGA-CN-6995		78	Stage IVA	T4a	N1	M0	Floor of Mouth
TCGA-CN-6998		53	Stage IVA	T4a	N1	M0	Oral Tongue
TCGA-CQ-5324		59	Stage IVA	T3	N2a	M0	Floor of Mouth
TCGA-CQ-5329		46	Stage III	T3	N1	M0	Oral Tongue
TCGA-CQ-5334		87	Stage IVB	T4b	N2b	M0	Buccal Mucosa
TCGA-CQ-6218		52	Stage III	T3	N0	M0	Floor of Mouth
TCGA-CQ-6220		69	Stage III	T2	N1	M0	Buccal Mucosa
TCGA-CQ-6221		79	Stage II	T2	N0	M0	Oral Tongue
TCGA-CQ-6223		69	Stage IVA	T4a	N0	M0	Alveolar Ridge
TCGA-CQ-6225		65	Stage II	T2	N0	M0	Oral Tongue
TCGA-CQ-6227		77	Stage III	T3	N1	M0	Oral Cavity
TCGA-CQ-7065		40	Stage II	T2	N0	M0	Oral Tongue
TCGA-CR-5247		48	Stage III	T3	N1	M0	Tonsil
TCGA-CR-5248		53	Stage IVA	T4a	N2c	M0	Tonsil
TCGA-CR-5249		35	Stage II	T2	N0	M0	Tonsil
TCGA-CR-5250		71	Stage II	T2	N0	M0	Base of Tongue
TCGA-CR-6471		58	Stage IVA	T4a	N0	M0	Oral Cavity
TCGA-CR-6472		59	Stage IVB	T2	N3	M0	Base of Tongue
TCGA-CR-6473		68	Stage IVA	T3	N2b	M0	Hypopharynx
TCGA-CR-6474		51	Stage IVA	T3	N2a	M0	Larynx
TCGA-CR-6477		56	Stage IVA	T3	N2b	M0	Base of Tongue
TCGA-CR-6481		47	Stage IVA	T2	N2a	M0	Tonsil
TCGA-CR-6482		62	Stage IVA	T2	N2b	M0	Tonsil
TCGA-CR-6484		67	Stage IVA	T4a	N0	M0	Oral Cavity
TCGA-CR-6487		50	Stage II	T2	N0	M0	Tonsil
TCGA-CR-6488		68	Stage II	T2	N0	M0	Oral Tongue
TCGA-CR-6491		60	Stage IVA	T4a	NX	M0	Floor of Mouth
TCGA-CR-7365		60	Stage IVA	T4a	N2b	M0	Oral Cavity
TCGA-CR-7367		52	Stage IVB	T4a	N3	M0	Oral Cavity
TCGA-CR-7371		45	Stage III	T3	N0	M0	Larynx
TCGA-CR-7372		45	Stage II	T2	N0	M0	Oral Tongue
TCGA-CR-7373		66	Stage IVA	T4a	N2b	M0	Oral Cavity
TCGA-CR-7374		67	Stage II	T2	N0	M0	Larynx
TCGA-CR-7376		83	Stage II	T2	N0	M0	Oral Cavity
TCGA-CR-7386		69	Stage IVA	T4a	N1	M0	Oral Cavity
TCGA-CR-7388		70	Stage IVA	T2	N2	M0	Larynx
TCGA-CR-7389		55	Stage III	T2	N1	M0	Larynx
TCGA-CR-7390		67	Stage III	T3	N0	M0	Oral Tongue
TCGA-CR-7392		67	Stage IVA	T3	N2b	M0	Oral Tongue
TCGA-CR-7394		70	Stage IVA	T3	N2c	M0	Oral Tongue
TCGA-CR-7395		80	Stage II	T2	N0	M0	Oral Cavity
TCGA-CR-7397		44	Stage IVA	T3	N2b	M0	Oral Tongue
TCGA-CR-7399		60	Stage IVA	T4a	N2c	M0	Larynx
TCGA-CR-7401		64	Stage I	T1	N0	M0	Oral Tongue
TCGA-CV-5430		61	Stage IVA	T4a	N2b	M0	Larynx
TCGA-CV-5431		73	Stage IVA	T3	N2	M0	Larynx
TCGA-CV-5441		58	Stage IVA	T4a	N1	M0	Larynx
TCGA-CV-5442		76	Stage IVA	T4a	N2b	M0	Hard Palate
TCGA-CV-5443		63	Stage III	T3	N1	M0	Larynx
TCGA-CV-5444		64	Stage IVA	T4a	N0	M0	Larynx
TCGA-CV-5966		63	Stage IVA	T4a	N1	M0	Oral Cavity
TCGA-CV-5971		60	Stage IVA	T2	N2b	M0	Oral Tongue
TCGA-CV-5973		62	Stage III	T3	N0	M0	Oral Tongue
TCGA-CV-5976		50	Stage III	T3	N1	M0	Oral Tongue
TCGA-CV-5977		66	Stage III	T3	N1	M0	Oral Tongue
TCGA-CV-5979		26	null	null	null	null	Oral Tongue
TCGA-CV-6003		50	Stage II	T2	N0	M0	Oral Tongue
TCGA-CV-6433		57	Stage II	T2	N0	M0	Oral Tongue
TCGA-CV-6436		62	Stage III	T3	N0	M0	Oral Tongue
TCGA-CV-6441		60	Stage III	T3	N0	M0	Oral Tongue
TCGA-CV-6934		66	Stage IVA	T3	N2b	M0	Oral Tongue
TCGA-CV-6935		67	Stage III	T3	N0	M0	Larynx
TCGA-CV-6936		68	Stage IVA	T4a	N2b	M0	Floor of Mouth
TCGA-CV-6938		87	Stage II	T2	N0	M0	Oral Cavity
TCGA-CV-6940		80	Stage I	T1	N0	M0	Buccal Mucosa
TCGA-CV-6942		73	Stage II	T2	N0	M0	Oral Cavity
TCGA-CV-6943		74	Stage III	T3	N0	M0	Base of Tongue
TCGA-CV-6945		41	Stage IVA	T4a	N2b	M0	Oral Tongue
TCGA-CV-6948		79	Stage IVA	T4a	N0	M0	Floor of Mouth
TCGA-CV-6950		64	Stage IVA	T3	N2c	M0	Base of Tongue
TCGA-CV-6952		65	Stage III	T3	N0	M0	Oral Tongue
TCGA-CV-6954		59	Stage IVA	T4a	N1	M0	Oral Tongue
TCGA-CV-6955		74	Stage II	T2	N0	M0	Oral Cavity
TCGA-CV-6956		67	Stage IVA	T4a	N2c	M0	Oral Tongue
TCGA-CV-6959		48	null	null	null	null	Oral Tongue
TCGA-CV-6960		49	null	null	null	null	Oral Cavity
TCGA-CV-6961		61	Stage II	T2	N0	M0	Oral Tongue
TCGA-CV-6962		65	Stage III	T3	N0	M0	Larynx
TCGA-CV-7089		74	Stage IVA	T4a	N2	M0	Larynx
TCGA-CV-7090		39	null	null	null	null	Oral Cavity
TCGA-CV-7091		54	Stage I	T1	N0	M0	Oral Cavity
TCGA-CV-7097		53	Stage III	T3	N0	M0	Oral Cavity
TCGA-CV-7099		85	Stage II	T2	N0	M0	Oral Cavity
TCGA-CV-7101		80	Stage II	T2	N0	M0	Larynx
TCGA-CV-7102		76	Stage III	T3	N1	M0	Floor of Mouth
TCGA-CV-7104		61	Stage IVA	T2	N2	M0	Oral Tongue
TCGA-CV-7178		64	Stage IVA	T4a	N1	M0	Oral Cavity
TCGA-CV-7180		34	Stage II	T2	N0	M0	Oral Tongue
TCGA-CV-7183		53	Stage II	T2	N0	M0	Oral Cavity
TCGA-CV-7235		67	Stage III	T3	N0	M0	Floor of Mouth
TCGA-CV-7242		60	Stage III	T3	N0	M0	Larynx
TCGA-CV-7243		50	Stage II	T2	N0	M0	Oral Tongue
TCGA-CV-7245		62	Stage III	T3	N0	M0	Larynx
TCGA-CV-7247		55	Stage II	T2	N0	M0	Larynx
TCGA-CV-7248		63	Stage IVA	T4a	N2b	M0	Larynx
TCGA-CV-7250		64	Stage III	T3	N0	M0	Larynx
TCGA-CV-7254		55	Stage II	T2	N0	M0	Oral Cavity
TCGA-CV-7263		64	Stage II	T2	NX	M0	Oral Cavity
TCGA-CV-7410		61	Stage II	T2	N0	M0	Larynx
TCGA-CV-7411		64	Stage IVA	T4a	N0	M0	Oral Cavity
TCGA-CV-7413		74	Stage II	T2	N0	M0	Oral Cavity
TCGA-CV-7414		78	Stage III	T3	N1	M0	Oral Cavity
TCGA-CV-7415		60	Stage III	T3	N0	M0	Larynx
TCGA-CV-7418		62	Stage IVA	T4a	N0	M0	Larynx
TCGA-CV-7422		60	Stage IVA	T4a	N1	M0	Larynx
TCGA-CV-7423		65	Stage II	T2	N0	M0	Oral Cavity
TCGA-CV-7427		73	Stage II	T2	N0	M0	Oral Cavity
TCGA-CV-7429		55	Stage III	T3	N0	M0	Oral Cavity
TCGA-CV-7432		79	Stage III	T2	N1	M0	Oral Cavity
TCGA-CV-7434		64	Stage III	T3	N0	M0	Oral Cavity
TCGA-CV-7435		57	Stage IVA	T4a	N1	M0	Oral Cavity
TCGA-CV-7437		77	Stage II	T2	N0	M0	Larynx
TCGA-CV-7438		87	Stage II	T2	N0	M0	Oral Tongue
TCGA-CV-7440		38	Stage II	T2	N0	M0	Larynx
TCGA-CX-7082		82	Stage II	T2	N0	M0	Oral Cavity
TCGA-CX-7086		53	Stage IVA	T4a	N2c	M0	Floor of Mouth
TCGA-CX-7219		47	Stage IVA	T4a	N2c	M0	Floor of Mouth
TCGA-D6-6515		82	Stage II	T2	N0	M0	Oral Tongue
TCGA-D6-6823		50	Stage III	T3	N1	M0	Oral Tongue
TCGA-D6-6825		73	Stage III	T3	N0	M0	Oral Tongue
TCGA-DQ-5624		43	Stage IVA	T4a	N1	M0	Oral Tongue
TCGA-DQ-5629		64	Stage IVA	T4a	N2c	M0	Larynx
TCGA-DQ-7591		62	Stage IVA	T4a	N2b	M0	Base of Tongue
TCGA-H7-7774		75	Stage III	T3	N0	M0	Oral Cavity
TCGA-HD-7229		60	Stage IVA	T4a	NX	M0	Larynx
TCGA-HD-7754		69	Stage IVA	T2	N2b	M0	Tonsil
TCGA-HD-7832		52	Stage IVA	T4a	N2	M0	Floor of Mouth
TCGA-IQ-7630		49	Stage III	T3	N0	M0	Oropharynx
TCGA-IQ-7631		60	Stage II	T2	N0	M0	Buccal Mucosa
TCGA-IQ-7632		68	Stage IVA	T4a	N0	M0	Alveolar Ridge
