# Supplementary material for: SynthEx: a synthetic-normal-based DNA sequencing tool for copy number alteration detection and tumor heterogeneity profiling
Source: Genome Biol. 2017 Apr 8;18:66. doi: 10.1186/s13059-017-1193-3 (PMC5385048; doi:10.1186/s13059-017-1193-3)
Supplement: Supplementary file 7 — Statistical measurements comparing SNP arrays to whole exome callers for TCGA head and neck dataset. (XLSX 97 kb) [file 13059_2017_1193_MOESM7_ESM.xlsx]

## Sheet: Sheet1
Tumor	Subtype	Reference.Size	Query.Size	Intersect.Sum	Union.Sum	Jaccard.Index	Sensitivity	Specificity
TCGA.BA.4078	ADTEx	1307750894	2776693617	1294779176	2789665335	0.464134	0.990081	0.667308
TCGA.BA.5555	ADTEx	1202104786	2051570631	875550692	2378124725	0.368169	0.728348	0.742099
TCGA.BA.5557	ADTEx	60961942	704740089	60396225	705305806	0.0856313	0.99072	0.886979
TCGA.BA.5558	ADTEx	487633159	782303958	478467628	791469489	0.604531	0.981204	0.942395
TCGA.BA.6868	ADTEx	1101019191	2351900379	1055084358	2397835212	0.440015	0.95828	0.721776
TCGA.BA.6869	ADTEx	486457550	607347792	473563340	620242002	0.763514	0.973494	0.974641
TCGA.BA.6872	ADTEx	913898239	1685379452	905313368	1693964323	0.534435	0.990606	0.839101
TCGA.BA.6873	ADTEx	450852993	1573308496	420641479	1603520010	0.262324	0.93299	0.782975
TCGA.BB.4228	ADTEx	500036295	508150470	485091034	523095731	0.927347	0.970112	0.995618
TCGA.CN.4733	ADTEx	155220012	60728703	3781423	212167292	0.0178228	0.0243617	0.989843
TCGA.CN.4736	ADTEx	502053345	975666579	385598532	1092121392	0.353073	0.768043	0.88782
TCGA.CN.4738	ADTEx	86426965	658186973	82632226	661981712	0.124826	0.956093	0.898592
TCGA.CN.4739	ADTEx	274432811	1221658645	272583820	1223507636	0.222789	0.993263	0.827052
TCGA.CN.4742	ADTEx	442275130	1543987032	393613441	1592648721	0.247144	0.889974	0.783756
TCGA.CN.5356	ADTEx	218197678	1853725964	215284709	1856638933	0.115954	0.98665	0.704459
TCGA.CN.5364	ADTEx	388269213	550225744	378592686	559902271	0.676176	0.975078	0.968061
TCGA.CN.5370	ADTEx	189088303	610940214	186989486	613039031	0.305021	0.9889	0.923927
TCGA.CN.6010	ADTEx	2529610406	1639318685	697847351	3471081740	0.201046	0.275871	0.708744
TCGA.CN.6012	ADTEx	932472187	2185261031	877239385	2240493833	0.391538	0.940767	0.729165
TCGA.CN.6016	ADTEx	347559981	655726184	292423696	710862469	0.411365	0.841362	0.932902
TCGA.CN.6023	ADTEx	663988057	2214620024	549102311	2329505770	0.235716	0.826976	0.673305
TCGA.CN.6989	ADTEx	264513549	1568649768	261294256	1571869061	0.166232	0.987829	0.762193
TCGA.CN.6994	ADTEx	1083638968	2103954237	1065654480	2121938725	0.502208	0.983404	0.778067
TCGA.CN.6997	ADTEx	1167414249	2746322008	1120797247	2792939010	0.401297	0.960068	0.646214
TCGA.CQ.5323	ADTEx	623729544	898476940	616684673	905521811	0.681027	0.988705	0.945159
TCGA.CQ.5325	ADTEx	15385761	509184331	15326378	509243714	0.0300964	0.99614	0.914062
TCGA.CQ.5326	ADTEx	410965259	1158623033	407163691	1162424601	0.350271	0.99075	0.859569
TCGA.CQ.5330	ADTEx	481997412	998702961	473199931	1007500442	0.469677	0.981748	0.900474
TCGA.CQ.5331	ADTEx	1590262	227168642	1572087	227186817	0.0069198	0.988571	0.960837
TCGA.CQ.5332	ADTEx	1337774160	2394261317	1118964176	2613071301	0.428218	0.836437	0.711751
TCGA.CQ.6224	ADTEx	303113120	1256245998	300314373	1259044745	0.238526	0.990767	0.824887
TCGA.CQ.6228	ADTEx	1056516958	1915652580	999105487	1973064051	0.506373	0.94566	0.80522
TCGA.CQ.6229	ADTEx	135375526	1164911461	133410903	1166876084	0.114332	0.985488	0.816677
TCGA.CQ.7068	ADTEx	498362686	348853500	322903156	524313030	0.615859	0.647928	0.99507
TCGA.CR.5243	ADTEx	662730903	771589306	660578038	773742171	0.853744	0.996752	0.97823
TCGA.CR.6467	ADTEx	1311121791	2104194697	1302577754	2112738734	0.616535	0.993483	0.8199
TCGA.CR.6470	ADTEx	370440224	565692418	368524018	567608624	0.649257	0.994827	0.963431
TCGA.CR.6478	ADTEx	262192399	1341823947	241978491	1362037855	0.177659	0.922904	0.800024
TCGA.CR.6492	ADTEx	325087	219162600	313119	219174568	0.00142863	0.963185	0.962017
TCGA.CR.6493	ADTEx	835548067	1290503927	814467999	1311583995	0.62098	0.974771	0.903373
TCGA.CR.7364	ADTEx	678041001	885973336	668792931	895221406	0.74707	0.986361	0.957282
TCGA.CR.7368	ADTEx	771283620	890399441	670792170	990890891	0.676959	0.869709	0.955997
TCGA.CR.7369	ADTEx	697081990	1059066699	678477234	1077671455	0.629577	0.973311	0.924859
TCGA.CR.7370	ADTEx	1612438346	2276118214	1480992083	2407564477	0.615141	0.91848	0.808386
TCGA.CR.7377	ADTEx	56086340	813192603	35886236	833392707	0.0430604	0.639839	0.863773
TCGA.CR.7379	ADTEx	227562739	1065761448	213721675	1079602512	0.197963	0.939177	0.846049
TCGA.CR.7380	ADTEx	492692548	1722644268	483764827	1731571989	0.279379	0.98188	0.764891
TCGA.CR.7382	ADTEx	179797	346769955	31835	346917917	9.18e-05	0.177061	0.939822
TCGA.CR.7383	ADTEx	721294936	1968404031	693462913	1996236054	0.347385	0.961414	0.747074
TCGA.CR.7385	ADTEx	775411436	454807672	135547658	1094671450	0.123825	0.174807	0.935977
TCGA.CR.7391	ADTEx	145176	8055275	0	8200451	0	0	0.998602
TCGA.CR.7393	ADTEx	1297724	5439357	0	6737081	0	0	0.999056
TCGA.CR.7398	ADTEx	1302094175	2801630973	1267482449	2836242699	0.446888	0.973418	0.656018
TCGA.CR.7402	ADTEx	702017161	799539696	685960707	815596150	0.841054	0.977128	0.977554
TCGA.CR.7404	ADTEx	287979739	1172998412	283253402	1177724749	0.240509	0.983588	0.837462
TCGA.CV.5432	ADTEx	1050068805	2106881063	1031601093	2125348775	0.48538	0.982413	0.7718
TCGA.CV.5434	ADTEx	1599133770	2216564863	1580515529	2235183104	0.707108	0.988357	0.847211
TCGA.CV.5435	ADTEx	1241080208	2742588141	1233091878	2750576471	0.448303	0.993563	0.666114
TCGA.CV.5436	ADTEx	1028848049	1033612096	980328559	1082131586	0.905924	0.952841	0.988743
TCGA.CV.5439	ADTEx	723989516	1585150493	720872167	1588267842	0.453873	0.995694	0.828451
TCGA.CV.5440	ADTEx	1714809223	2185081059	1617137050	2282753232	0.708415	0.943042	0.859672
TCGA.CV.5970	ADTEx	252136513	1202076936	247464240	1206749209	0.205067	0.981469	0.826747
TCGA.CV.5978	ADTEx	342127845	1579978669	334888930	1587217584	0.210991	0.978841	0.770276
TCGA.CV.6933	ADTEx	653810729	2308689678	651399470	2311100937	0.281857	0.996312	0.675566
TCGA.CV.6937	ADTEx	869306995	1442535490	548371902	1763470583	0.310962	0.630815	0.817248
TCGA.CV.6939	ADTEx	198761699	1023562304	195657944	1026666059	0.190576	0.984385	0.851185
TCGA.CV.6941	ADTEx	700565707	1850807454	672383538	1878989623	0.357843	0.959772	0.767179
TCGA.CV.6951	ADTEx	640304930	1324348460	625195455	1339457935	0.466753	0.976403	0.863494
TCGA.CV.6953	ADTEx	309343242	453194491	150993576	611544157	0.246905	0.48811	0.944578
TCGA.CV.7095	ADTEx	1304301604	1173936580	549979643	1928258541	0.285221	0.421666	0.860029
TCGA.CV.7100	ADTEx	489119102	587853838	480743057	596229883	0.806305	0.982875	0.979687
TCGA.CV.7103	ADTEx	1117210445	1899685780	1009218720	2007677505	0.50268	0.903338	0.80829
TCGA.CV.7177	ADTEx	974695779	1117980162	960938889	1131737052	0.849083	0.985886	0.967197
TCGA.CV.7236	ADTEx	72809533	860452259	65939172	867322620	0.0760261	0.905639	0.860349
TCGA.CV.7238	ADTEx	345107604	579677648	254782612	670002640	0.380271	0.73827	0.940023
TCGA.CV.7252	ADTEx	156269754	447115893	155562162	447823485	0.347374	0.995472	0.947991
TCGA.CV.7253	ADTEx	646828611	789591848	618626405	817794054	0.756457	0.956399	0.966577
TCGA.CV.7255	ADTEx	1154512223	2093695790	774838302	2473369711	0.313272	0.671139	0.713762
TCGA.CV.7261	ADTEx	815809836	1927971368	791047322	1952733882	0.405097	0.969647	0.770145
TCGA.CV.7406	ADTEx	743260962	847570880	738819574	852012268	0.867147	0.994024	0.978331
TCGA.CV.7407	ADTEx	633771015	2155715124	622561048	2166925091	0.287302	0.982312	0.70104
TCGA.CV.7416	ADTEx	968329716	2231990259	955023173	2245296802	0.425344	0.986258	0.733618
TCGA.CV.7421	ADTEx	866454429	1556226929	856479254	1566202104	0.546851	0.988487	0.857066
TCGA.CV.7424	ADTEx	415148952	1751414282	404625693	1761937541	0.229648	0.974652	0.748119
TCGA.CV.7430	ADTEx	980222972	2019737179	953864879	2046095272	0.466188	0.97311	0.7771
TCGA.CV.7433	ADTEx	177900656	941700154	129983806	989617004	0.131348	0.730654	0.85464
TCGA.CX.7085	ADTEx	1730483960	10171457	1529680	1739125737	0.000879568	0.000883961	0.997856
TCGA.D6.6516	ADTEx	568334058	1623594101	540498679	1651429480	0.327291	0.951023	0.791461
TCGA.D6.6517	ADTEx	489554374	736228343	476169337	749613380	0.63522	0.972659	0.950676
TCGA.D6.6824	ADTEx	242	40120609	0	40120851	0	0	0.993037
TCGA.D6.6826	ADTEx	491558043	1700712660	474031156	1718239547	0.275882	0.964344	0.767256
TCGA.DQ.5625	ADTEx	847177242	1837522615	827208294	1857491563	0.445336	0.976429	0.794438
TCGA.DQ.5630	ADTEx	68857848	615481374	59814724	624524498	0.0957764	0.86867	0.902398
TCGA.DQ.5631	ADTEx	1197776947	1893734096	1140478335	1951032708	0.584551	0.952163	0.834968
TCGA.DQ.7588	ADTEx	776104901	2014106083	767084450	2023126534	0.379158	0.988377	0.749893
TCGA.DQ.7592	ADTEx	1093683475	1754869079	1000911191	1847641363	0.541724	0.915174	0.838497
TCGA.F7.7848	ADTEx	1092167089	2183712167	827323067	2448556189	0.337882	0.757506	0.709546
TCGA.HD.7753	ADTEx	1179543201	2255847225	1010093176	2425297250	0.416482	0.856343	0.728151
TCGA.HD.7831	ADTEx	466424658	1430534332	306905477	1590053513	0.193016	0.657996	0.78782
TCGA.BA.4078	VarScan2	1284914326	2776693617	1272069841	2789538102	0.456015	0.990004	0.663933
TCGA.BA.5555	VarScan2	1325948302	2051570631	1286691747	2090827186	0.615398	0.970394	0.827579
TCGA.BA.5557	VarScan2	2896586943	704740089	258128592	3343198440	0.0772101	0.0891147	0.844141
TCGA.BA.5558	VarScan2	618903661	782303958	603310897	797896722	0.756127	0.974806	0.965198
TCGA.BA.6868	VarScan2	908908491	2351900379	866711193	2394097677	0.36202	0.953574	0.693975
TCGA.BA.6869	VarScan2	555972815	607347792	543393016	619927591	0.876543	0.977373	0.987715
TCGA.BA.6872	VarScan2	908267334	1685379452	849570710	1744076076	0.487118	0.935375	0.827803
TCGA.BA.6873	VarScan2	530439569	1573308496	499137907	1604610158	0.311065	0.940989	0.794678
TCGA.BB.4228	VarScan2	490129678	508150470	484107010	514173138	0.941525	0.987712	0.995439
TCGA.CN.4733	VarScan2	96099044	60728703	152973	156674774	0.000976373	0.00159183	0.989309
TCGA.CN.4736	VarScan2	713593545	975666579	375901358	1313358766	0.286214	0.526772	0.881199
TCGA.CN.4738	VarScan2	99801187	658186973	90857148	667131012	0.136191	0.910381	0.899805
TCGA.CN.4739	VarScan2	705054322	1221658645	659497537	1267215430	0.52043	0.935385	0.888835
TCGA.CN.4742	VarScan2	703137209	1543987032	587487414	1659636827	0.353986	0.835523	0.810928
TCGA.CN.5356	VarScan2	450168457	1853725964	417785036	1886109385	0.221506	0.928064	0.729675
TCGA.CN.5364	VarScan2	372862807	550225744	354259386	568829165	0.622787	0.950107	0.963637
TCGA.CN.5370	VarScan2	321612835	610940214	299032710	633520339	0.472018	0.929791	0.942669
TCGA.CN.6010	VarScan2	1045562607	1639318685	697164995	1987716297	0.350737	0.666785	0.800243
TCGA.CN.6012	VarScan2	1181300083	2185261031	1149783811	2216777303	0.518674	0.973321	0.773951
TCGA.CN.6016	VarScan2	358726531	655726184	319213223	695239492	0.459141	0.889851	0.937721
TCGA.CN.6017	VarScan2	18947560	44370083	0	63317643	0	0	0.992274
TCGA.CN.6023	VarScan2	954030001	2214620024	841121231	2327528794	0.36138	0.881651	0.714333
TCGA.CN.6989	VarScan2	763249346	1568649768	706852846	1625046268	0.434974	0.92611	0.8276
TCGA.CN.6994	VarScan2	989900092	2103954237	973304694	2120549635	0.458987	0.983235	0.763074
TCGA.CN.6997	VarScan2	1317484301	2746322008	1303949330	2759856979	0.47247	0.989727	0.675476
TCGA.CQ.5323	VarScan2	739925824	898476940	693667439	944735325	0.734245	0.937482	0.959219
TCGA.CQ.5325	VarScan2	23652935	509184331	15352908	517484358	0.0296684	0.649091	0.913943
TCGA.CQ.5326	VarScan2	576305458	1158623033	541309019	1193619472	0.453502	0.939274	0.88096
TCGA.CQ.5330	VarScan2	642487657	998702961	602450037	1038740581	0.579981	0.937683	0.9226
TCGA.CQ.5331	VarScan2	71863536	227168642	52533589	246498589	0.213119	0.731019	0.96931
TCGA.CQ.5332	VarScan2	1178875958	2394261317	1129526556	2443610719	0.462237	0.958139	0.724049
TCGA.CQ.6224	VarScan2	600150416	1256245998	567044639	1289351775	0.43979	0.944838	0.866483
TCGA.CQ.6228	VarScan2	1011844782	1915652580	971560304	1955937058	0.496724	0.960187	0.801253
TCGA.CQ.6229	VarScan2	84869360	1164911461	69352253	1180428568	0.0587518	0.817165	0.807025
TCGA.CQ.7068	VarScan2	555474881	348853500	294180103	610148278	0.482145	0.529601	0.989499
TCGA.CR.5243	VarScan2	729056780	771589306	715393767	785252319	0.911037	0.981259	0.988835
TCGA.CR.6467	VarScan2	1036499821	2104194697	1010811126	2129883392	0.474585	0.975216	0.768624
TCGA.CR.6470	VarScan2	540751024	565692418	534661723	571781719	0.93508	0.988739	0.994057
TCGA.CR.6478	VarScan2	421180322	1341823947	335133837	1427870432	0.234709	0.795702	0.811513
TCGA.CR.6492	VarScan2	30431084	219162600	14897648	234696036	0.0634764	0.489554	0.964362
TCGA.CR.6493	VarScan2	776469600	1290503927	751938545	1315034982	0.571801	0.968407	0.891976
TCGA.CR.7364	VarScan2	817259321	885973336	674057925	1029174732	0.65495	0.824779	0.957144
TCGA.CR.7368	VarScan2	806486482	890399441	742890151	953995772	0.778714	0.921144	0.970234
TCGA.CR.7369	VarScan2	841016170	1059066699	829607862	1070475007	0.77499	0.986435	0.953372
TCGA.CR.7370	VarScan2	1573959030	2276118214	1489751198	2360326046	0.631163	0.946499	0.812238
TCGA.CR.7377	VarScan2	255497254	813192603	212325522	856364335	0.247938	0.831029	0.890882
TCGA.CR.7379	VarScan2	417838807	1065761448	350065160	1133535095	0.308826	0.8378	0.866081
TCGA.CR.7380	VarScan2	756304792	1722644268	734333584	1744615476	0.420914	0.970949	0.802565
TCGA.CR.7382	VarScan2	123510026	346769955	85753508	384526473	0.223011	0.694304	0.953709
TCGA.CR.7383	VarScan2	1071169237	1968404031	970179956	2069393312	0.468823	0.905721	0.7872
TCGA.CR.7385	VarScan2	353475916	454807672	205033681	603249907	0.339882	0.58005	0.953819
TCGA.CR.7391	VarScan2	13332160	8055275	53722	21333713	0.00251817	0.00402951	0.998608
TCGA.CR.7393	VarScan2	63131315	5439357	101	68570571	1.47e-06	1.6e-06	0.999046
TCGA.CR.7398	VarScan2	1328418042	2801630973	1290759473	2839289542	0.454606	0.971652	0.659226
TCGA.CR.7402	VarScan2	810479056	799539696	728349642	881669110	0.826103	0.898666	0.985623
TCGA.CR.7404	VarScan2	700178221	1172998412	676827655	1196348978	0.565744	0.966651	0.901979
TCGA.CV.5432	VarScan2	1733840860	2106881063	1522628434	2318093489	0.656845	0.878182	0.85496
TCGA.CV.5434	VarScan2	1695916458	2216564863	1643059115	2269422206	0.723999	0.968833	0.858956
TCGA.CV.5435	VarScan2	1479804952	2742588141	1454752650	2767640443	0.525629	0.983071	0.699263
TCGA.CV.5436	VarScan2	1024847723	1033612096	982413078	1076046741	0.912984	0.958594	0.989192
TCGA.CV.5439	VarScan2	1059670402	1585150493	1053581781	1591239114	0.662114	0.994254	0.886958
TCGA.CV.5440	VarScan2	1985384557	2185081059	1791746198	2378719418	0.75324	0.902468	0.895852
TCGA.CV.5970	VarScan2	682700070	1202076936	673853677	1210923329	0.556479	0.987042	0.896006
TCGA.CV.5978	VarScan2	919868996	1579978669	873502516	1626345149	0.537095	0.949594	0.8541
TCGA.CV.6933	VarScan2	1232108032	2308689678	1207250883	2333546827	0.517346	0.979826	0.756855
TCGA.CV.6937	VarScan2	790919762	1442535490	737078126	1496377126	0.492575	0.931925	0.85809
TCGA.CV.6939	VarScan2	293143807	1023562304	278518310	1038187801	0.268274	0.950108	0.863768
TCGA.CV.6941	VarScan2	1036196385	1850807454	983926052	1903077787	0.517018	0.949556	0.816567
TCGA.CV.6951	VarScan2	649663742	1324348460	613050158	1360962044	0.450454	0.943642	0.860868
TCGA.CV.6953	VarScan2	424277237	453194491	259191814	618279914	0.419214	0.610902	0.963655
TCGA.CV.7095	VarScan2	863328873	1173936580	732148356	1305117097	0.560983	0.848053	0.909816
TCGA.CV.7100	VarScan2	573365437	587853838	556601095	604618180	0.920583	0.970762	0.993977
TCGA.CV.7103	VarScan2	1064489564	1899685780	1034729081	1929446263	0.536283	0.972042	0.815872
TCGA.CV.7177	VarScan2	990142584	1117980162	979944780	1128177966	0.868608	0.989701	0.971073
TCGA.CV.7236	VarScan2	66621739	860452259	47229383	879844615	0.0536792	0.708918	0.857215
TCGA.CV.7238	VarScan2	159247919	579677648	137473950	601451617	0.22857	0.86327	0.921075
TCGA.CV.7252	VarScan2	347706097	447115893	338041421	456780569	0.740052	0.972204	0.979855
TCGA.CV.7253	VarScan2	711158352	789591848	696993286	803756914	0.867169	0.980082	0.981667
TCGA.CV.7255	VarScan2	988829402	2093695790	836676190	2245849002	0.372543	0.846128	0.736653
TCGA.CV.7261	VarScan2	1067455361	1927971368	1045147954	1950278775	0.535897	0.979102	0.81195
TCGA.CV.7406	VarScan2	824994192	847570880	805280056	867285016	0.928507	0.976104	0.991434
TCGA.CV.7407	VarScan2	906965683	2155715124	857323528	2205357279	0.388746	0.945266	0.732572
TCGA.CV.7416	VarScan2	1495427192	2231990259	1466556137	2260861314	0.648671	0.980694	0.8206
TCGA.CV.7421	VarScan2	1059598921	1556226929	1042294145	1573531705	0.662392	0.983669	0.89071
TCGA.CV.7424	VarScan2	1152801878	1751414282	1124740446	1779475714	0.632063	0.975658	0.86404
TCGA.CV.7430	VarScan2	1013654952	2019737179	966360791	2067031340	0.467511	0.953343	0.778162
TCGA.CV.7433	VarScan2	168100547	941700154	143406523	966394178	0.148393	0.8531	0.857294
TCGA.CX.7085	VarScan2	684470593	10171457	528731	694113319	0.000761736	0.000772467	0.998101
TCGA.D6.6516	VarScan2	629563582	1623594101	587156181	1666001502	0.352434	0.93264	0.798064
TCGA.D6.6517	VarScan2	585294791	736228343	540990015	780533119	0.693103	0.924303	0.962286
TCGA.D6.6824	VarScan2	9261214	40120609	7299	49374524	0.000147829	0.000788126	0.993027
TCGA.D6.6826	VarScan2	453917946	1700712660	401384003	1753246603	0.228938	0.884266	0.75522
TCGA.DQ.5625	VarScan2	217539943	1837522615	206934806	1848127752	0.11197	0.95125	0.70591
TCGA.DQ.5630	VarScan2	322328690	615481374	220431856	717378208	0.307274	0.683873	0.927377
TCGA.DQ.5631	VarScan2	1449415439	1893734096	1393498926	1949650609	0.714743	0.961421	0.884008
TCGA.DQ.7588	VarScan2	855960334	2014106083	790241618	2079824799	0.379956	0.923222	0.750543
TCGA.DQ.7592	VarScan2	1301125405	1754869079	1181869441	1874125043	0.630625	0.908344	0.871552
TCGA.F7.7848	VarScan2	1184950835	2183712167	1000890897	2367772105	0.422714	0.844669	0.741579
TCGA.HD.7753	VarScan2	1154846249	2255847225	1106563293	2304130181	0.480252	0.958191	0.750547
TCGA.HD.7831	VarScan2	773260804	1430534332	498597465	1705197671	0.292399	0.644799	0.813194
TCGA.BA.4078	ControlFREEC	2900071167	2776693617	1146468692	4530296092	0.253067	0.395324	0.430389
TCGA.BA.5555	ControlFREEC	2214027327	2051570631	1088035915	3177562043	0.342412	0.491428	0.728432
TCGA.BA.5557	ControlFREEC	613652505	704740089	28142987	1290249607	0.021812	0.0458614	0.868581
TCGA.BA.5558	ControlFREEC	1325021176	782303958	376179752	1731145382	0.217301	0.283905	0.90847
TCGA.BA.6868	ControlFREEC	1054628921	2351900379	777250051	2629279249	0.295613	0.736989	0.665497
TCGA.BA.6869	ControlFREEC	653769815	607347792	540431517	720686090	0.749885	0.826639	0.9869
TCGA.BA.6872	ControlFREEC	1294260732	1685379452	970054052	2009586132	0.482713	0.749504	0.839893
TCGA.BA.6873	ControlFREEC	521682265	1573308496	391062354	1703928407	0.229506	0.749618	0.774397
TCGA.BB.4228	ControlFREEC	535791048	508150470	481148771	562792747	0.854931	0.898016	0.994833
TCGA.CN.4733	ControlFREEC	61056775	60728703	1200002	120585476	0.00995146	0.0196539	0.989558
TCGA.CN.4736	ControlFREEC	404181714	975666579	199108151	1180740142	0.16863	0.49262	0.855063
TCGA.CN.4738	ControlFREEC	1492664747	658186973	249391305	1901460415	0.131158	0.167078	0.90425
TCGA.CN.4739	ControlFREEC	1390034422	1221658645	504609684	2107083383	0.239483	0.36302	0.835992
TCGA.CN.4742	ControlFREEC	1781129566	1543987032	868266852	2456849746	0.353407	0.487481	0.830261
TCGA.CN.5356	ControlFREEC	408827372	1853725964	273998312	1988555024	0.137788	0.670205	0.704902
TCGA.CN.5364	ControlFREEC	598146939	550225744	465849935	682522748	0.682541	0.778822	0.983661
TCGA.CN.5370	ControlFREEC	445770117	610940214	190256496	866453835	0.219581	0.426804	0.920869
TCGA.CN.6010	ControlFREEC	1051583323	1639318685	485966197	2204935811	0.220399	0.462128	0.755152
TCGA.CN.6012	ControlFREEC	970292280	2185261031	736952383	2418600928	0.304702	0.759516	0.697751
TCGA.CN.6016	ControlFREEC	379000160	655726184	241195179	793531165	0.303952	0.636399	0.922994
TCGA.CN.6017	ControlFREEC	213350236	44370083	51136	257669183	0.000198456	0.000239681	0.992013
TCGA.CN.6023	ControlFREEC	739715408	2214620024	517384123	2436951309	0.212308	0.699437	0.662063
TCGA.CN.6989	ControlFREEC	372244939	1568649768	255837471	1685057236	0.151827	0.687283	0.756428
TCGA.CN.6994	ControlFREEC	2986477787	2103954237	1264819411	3825612613	0.330619	0.423515	0.697673
TCGA.CN.6997	ControlFREEC	1427377706	2746322008	1276858461	2896841253	0.440776	0.894548	0.660999
TCGA.CQ.5323	ControlFREEC	848919788	898476940	539486238	1207910490	0.446628	0.635497	0.926933
TCGA.CQ.5325	ControlFREEC	168823783	509184331	17805590	660202524	0.0269699	0.105468	0.912148
TCGA.CQ.5326	ControlFREEC	892848952	1158623033	538236682	1513235303	0.355686	0.602831	0.87259
TCGA.CQ.5330	ControlFREEC	892763895	998702961	433185721	1458281135	0.297052	0.485219	0.883861
TCGA.CQ.5331	ControlFREEC	356714143	227168642	127501353	456381432	0.279375	0.357433	0.981561
TCGA.CQ.5332	ControlFREEC	1185466157	2394261317	930172207	2649555267	0.351067	0.784647	0.680092
TCGA.CQ.6224	ControlFREEC	379130153	1256245998	339486370	1295889781	0.261972	0.895435	0.829692
TCGA.CQ.6228	ControlFREEC	1656204385	1915652580	861790799	2710066166	0.317996	0.520341	0.743328
TCGA.CQ.6229	ControlFREEC	247172609	1164911461	160570982	1251513088	0.128301	0.649631	0.817886
TCGA.CQ.7068	ControlFREEC	1028134457	348853500	137376460	1239611497	0.110822	0.133617	0.955327
TCGA.CR.5243	ControlFREEC	1949486286	771589306	475644966	2245430626	0.211828	0.243985	0.922377
TCGA.CR.6467	ControlFREEC	626775622	2104194697	543723192	2187247127	0.248588	0.867493	0.696128
TCGA.CR.6470	ControlFREEC	589004774	565692418	520602546	634094646	0.821017	0.883868	0.991284
TCGA.CR.6478	ControlFREEC	313058259	1341823947	195877705	1459004501	0.134254	0.625691	0.789696
TCGA.CR.6492	ControlFREEC	88023817	219162600	350007	306836410	0.0011407	0.00397628	0.961436
TCGA.CR.6493	ControlFREEC	699701680	1290503927	484513846	1505691761	0.321788	0.692458	0.840788
TCGA.CR.7364	ControlFREEC	800638388	885973336	732619282	953992442	0.767951	0.915044	0.969091
TCGA.CR.7368	ControlFREEC	929582956	890399441	665204031	1154778366	0.576045	0.715594	0.9534
TCGA.CR.7369	ControlFREEC	969804043	1059066699	768891572	1259979170	0.610241	0.792832	0.939449
TCGA.CR.7370	ControlFREEC	1686967068	2276118214	1427060624	2536024658	0.562716	0.845933	0.791647
TCGA.CR.7377	ControlFREEC	82000223	813192603	38910479	856282347	0.0454412	0.474517	0.863684
TCGA.CR.7379	ControlFREEC	274972646	1065761448	217273661	1123460433	0.193397	0.790165	0.845367
TCGA.CR.7380	ControlFREEC	1110983494	1722644268	590726716	2242901046	0.263376	0.531715	0.756634
TCGA.CR.7382	ControlFREEC	104188912	346769955	44349122	406609745	0.10907	0.425661	0.946549
TCGA.CR.7383	ControlFREEC	1108928802	1968404031	672368798	2404964035	0.279575	0.606323	0.721471
TCGA.CR.7385	ControlFREEC	521263045	454807672	202691712	773379005	0.262086	0.388847	0.951894
TCGA.CR.7391	ControlFREEC	114273765	8055275	0	122329040	0	0	0.998574
TCGA.CR.7393	ControlFREEC	67500352	5439357	2531	72937178	3.47e-05	3.75e-05	0.999045
TCGA.CR.7398	ControlFREEC	1378773405	2801630973	1221294628	2959109750	0.412724	0.885783	0.639464
TCGA.CR.7402	ControlFREEC	826554143	799539696	733058117	893035722	0.820861	0.886885	0.98653
TCGA.CR.7404	ControlFREEC	2553374074	1172998412	746203813	2980168673	0.25039	0.292242	0.866988
TCGA.CV.5432	ControlFREEC	3049127852	2106881063	1079006644	4077002271	0.264657	0.353874	0.621121
TCGA.CV.5434	ControlFREEC	1723499034	2216564863	1567719890	2372344007	0.660832	0.909615	0.839338
TCGA.CV.5435	ControlFREEC	979972256	2742588141	771017668	2951542729	0.261225	0.786775	0.587718
TCGA.CV.5436	ControlFREEC	1084323761	1033612096	978594441	1139341416	0.858912	0.902493	0.988238
TCGA.CV.5439	ControlFREEC	2790362604	1585150493	760490444	3615022653	0.210369	0.272542	0.722496
TCGA.CV.5440	ControlFREEC	2560605043	2185081059	1306226384	3439459718	0.379777	0.510124	0.725483
TCGA.CV.5970	ControlFREEC	350486062	1202076936	183577158	1368985840	0.134097	0.523779	0.811793
TCGA.CV.5978	ControlFREEC	364028010	1579978669	266086293	1677920386	0.158581	0.73095	0.756598
TCGA.CV.6933	ControlFREEC	1125932754	2308689678	924460578	2510161854	0.368287	0.821062	0.701426
TCGA.CV.6937	ControlFREEC	823423772	1442535490	505335206	1760624056	0.287021	0.6137	0.810231
TCGA.CV.6939	ControlFREEC	453744408	1023562304	266739292	1210567420	0.220342	0.587862	0.857427
TCGA.CV.6941	ControlFREEC	726763658	1850807454	585975169	1991595943	0.294224	0.80628	0.748807
TCGA.CV.6951	ControlFREEC	1394965730	1324348460	453357696	2265956494	0.200073	0.324996	0.800556
TCGA.CV.6953	ControlFREEC	523809440	453194491	151644933	825358998	0.183732	0.289504	0.942433
TCGA.CV.7095	ControlFREEC	1304828792	1173936580	591806308	1886959064	0.31363	0.453551	0.869397
TCGA.CV.7100	ControlFREEC	633963711	587853838	551868551	669948998	0.823747	0.870505	0.992983
TCGA.CV.7103	ControlFREEC	1151396096	1899685780	1047571819	2003510057	0.522868	0.909827	0.815187
TCGA.CV.7177	ControlFREEC	928296791	1117980162	793012102	1253264851	0.632757	0.854266	0.932771
TCGA.CV.7236	ControlFREEC	136908981	860452259	65705826	931655414	0.0705259	0.479923	0.858716
TCGA.CV.7238	ControlFREEC	329571707	579677648	233511103	675738252	0.345564	0.708529	0.936279
TCGA.CV.7252	ControlFREEC	688236100	447115893	333643591	801708402	0.416166	0.484781	0.977636
TCGA.CV.7253	ControlFREEC	748462691	789591848	607459221	930595318	0.652764	0.811609	0.963672
TCGA.CV.7255	ControlFREEC	3032677794	2093695790	684749741	4441623843	0.154167	0.22579	0.483787
TCGA.CV.7261	ControlFREEC	1089172667	1927971368	921409367	2095734668	0.439659	0.845972	0.784596
TCGA.CV.7406	ControlFREEC	963394320	847570880	793477822	1017487378	0.77984	0.823627	0.988727
TCGA.CV.7407	ControlFREEC	423614226	2155715124	383294435	2196034915	0.174539	0.90482	0.66799
TCGA.CV.7416	ControlFREEC	734253489	2231990259	673232656	2293011092	0.293602	0.916894	0.689973
TCGA.CV.7421	ControlFREEC	550040734	1556226929	484559911	1621707752	0.298796	0.880953	0.794386
TCGA.CV.7424	ControlFREEC	711246202	1751414282	580892749	1881767735	0.308695	0.816725	0.768251
TCGA.CV.7430	ControlFREEC	1696326749	2019737179	811958796	2904105132	0.27959	0.478657	0.702938
TCGA.CV.7433	ControlFREEC	213872685	941700154	122719547	1032853292	0.118816	0.573797	0.852388
TCGA.CX.7085	ControlFREEC	586738510	10171457	66743	596843224	0.000111827	0.000113753	0.998048
TCGA.D6.6516	ControlFREEC	773780766	1623594101	477070927	1920303940	0.248435	0.616545	0.770157
TCGA.D6.6517	ControlFREEC	443182999	736228343	307033001	872378341	0.351949	0.692791	0.919307
TCGA.D6.6824	ControlFREEC	43023931	40120609	58203	83086337	0.000700512	0.0013528	0.992995
TCGA.D6.6826	ControlFREEC	487095826	1700712660	349598604	1838209882	0.190184	0.71772	0.743863
TCGA.DQ.5625	ControlFREEC	335308365	1837522615	177590454	1995240526	0.089007	0.529633	0.694121
TCGA.DQ.5630	ControlFREEC	322144384	615481374	213215526	724410232	0.29433	0.661863	0.926053
TCGA.DQ.5631	ControlFREEC	2393678700	1893734096	761146359	3526266437	0.21585	0.317982	0.66376
TCGA.DQ.7588	ControlFREEC	912256564	2014106083	694318950	2232043697	0.311069	0.761101	0.727868
TCGA.DQ.7592	ControlFREEC	587664686	1754869079	481164222	1861369543	0.2585	0.818773	0.753845
TCGA.F7.7848	ControlFREEC	1354567706	2183712167	968703923	2569575950	0.37699	0.715139	0.724332
TCGA.HD.7753	ControlFREEC	1732542459	2255847225	1165669037	2822720647	0.412959	0.672808	0.729452
TCGA.HD.7831	ControlFREEC	767155325	1430534332	446647901	1751041756	0.255076	0.582213	0.803022
TCGA.BA.4078	SynthEx Synthetic	1299400000	2776693617	1289867490	2786226127	0.462944	0.992664	0.66683
TCGA.BA.5555	SynthEx Synthetic	2085300000	2051570631	1945700801	2191169830	0.887974	0.933056	0.971206
TCGA.BA.5557	SynthEx Synthetic	2221800000	704740089	667207468	2259332621	0.295312	0.3003	0.989398
TCGA.BA.5558	SynthEx Synthetic	813900000	782303958	731576782	864627176	0.846118	0.898853	0.989748
TCGA.BA.6868	SynthEx Synthetic	1163400000	2351900379	1095771424	2419528955	0.452886	0.94187	0.726849
TCGA.BA.6869	SynthEx Synthetic	580600000	607347792	533583750	654364042	0.815423	0.919021	0.985764
TCGA.BA.6872	SynthEx Synthetic	1598400000	1685379452	1398592648	1885186804	0.741885	0.874995	0.931122
TCGA.BA.6873	SynthEx Synthetic	1127100000	1573308496	645883823	2054524673	0.314371	0.573049	0.799907
TCGA.BB.4228	SynthEx Synthetic	486700000	508150470	482130309	512720161	0.940338	0.990611	0.995068
TCGA.CN.4733	SynthEx Synthetic	5600000	60728703	2722933	63605770	0.0428095	0.486238	0.989923
TCGA.CN.4736	SynthEx Synthetic	1011300000	975666579	730212259	1256754320	0.58103	0.722053	0.948334
TCGA.CN.4738	SynthEx Synthetic	1929000000	658186973	624103206	1963083767	0.31792	0.323537	0.991108
TCGA.CN.4739	SynthEx Synthetic	1692900000	1221658645	1106125457	1808433188	0.611649	0.653391	0.971608
TCGA.CN.4742	SynthEx Synthetic	904000000	1543987032	842575409	1605411623	0.524835	0.932052	0.855619
TCGA.CN.5356	SynthEx Synthetic	831900000	1853725964	748574706	1937051258	0.386451	0.899837	0.775839
TCGA.CN.5364	SynthEx Synthetic	561200000	550225744	499125963	612299781	0.815166	0.889391	0.990175
TCGA.CN.5370	SynthEx Synthetic	469500000	610940214	409283425	671156789	0.609818	0.871743	0.961898
TCGA.CN.6010	SynthEx Synthetic	2183000000	1639318685	1304829014	2517489671	0.518306	0.597723	0.906543
TCGA.CN.6012	SynthEx Synthetic	2006800000	2185261031	1705256299	2486804732	0.685722	0.849739	0.872178
TCGA.CN.6016	SynthEx Synthetic	665500000	655726184	620748151	700478033	0.886178	0.932755	0.993137
TCGA.CN.6017	SynthEx Synthetic	7800000	44370083	687730	51482353	0.0133586	0.0881705	0.992409
TCGA.CN.6023	SynthEx Synthetic	2183400000	2214620024	1705308026	2692711998	0.633305	0.781033	0.857681
TCGA.CN.6989	SynthEx Synthetic	1301400000	1568649768	1058828947	1811220821	0.584594	0.813608	0.885707
TCGA.CN.6994	SynthEx Synthetic	1619500000	2103954237	1415118333	2308335904	0.613047	0.8738	0.833718
TCGA.CN.6997	SynthEx Synthetic	1459500000	2746322008	1423610161	2782211847	0.511683	0.975409	0.692576
TCGA.CQ.5323	SynthEx Synthetic	731400000	898476940	688359469	941517471	0.731117	0.941153	0.958233
TCGA.CQ.5325	SynthEx Synthetic	602300000	509184331	485520367	625963964	0.775636	0.806111	0.995414
TCGA.CQ.5326	SynthEx Synthetic	812200000	1158623033	715290977	1255532056	0.569711	0.880683	0.910436
TCGA.CQ.5330	SynthEx Synthetic	896300000	998702961	861050454	1033952507	0.832776	0.960672	0.97171
TCGA.CQ.5331	SynthEx Synthetic	1793100000	227168642	220480638	1799788004	0.122504	0.122961	0.998315
TCGA.CQ.5332	SynthEx Synthetic	949300000	2394261317	925524791	2418036526	0.382759	0.974955	0.694825
TCGA.CQ.6224	SynthEx Synthetic	1582800000	1256245998	1124781354	1714264644	0.656131	0.710628	0.968544
TCGA.CQ.6228	SynthEx Synthetic	1030700000	1915652580	962520193	1983832387	0.485182	0.933851	0.79855
TCGA.CQ.6229	SynthEx Synthetic	2083900000	1164911461	972157704	2276653757	0.427012	0.466509	0.947595
TCGA.CQ.7068	SynthEx Synthetic	428000000	348853500	332791461	444062039	0.749426	0.77755	0.996989
TCGA.CR.5243	SynthEx Synthetic	766100000	771589306	735490535	802198771	0.916843	0.960045	0.992774
TCGA.CR.6467	SynthEx Synthetic	1332800000	2104194697	1287960754	2149033943	0.599321	0.966357	0.815718
TCGA.CR.6470	SynthEx Synthetic	560400000	565692418	531085850	595006568	0.892571	0.947691	0.993347
TCGA.CR.6478	SynthEx Synthetic	1312900000	1341823947	1207984291	1446739656	0.83497	0.920089	0.969918
TCGA.CR.6492	SynthEx Synthetic	1477800000	219162600	201758765	1495203835	0.134937	0.136526	0.995938
TCGA.CR.6493	SynthEx Synthetic	709400000	1290503927	677406972	1322496955	0.512218	0.954901	0.878659
TCGA.CR.7364	SynthEx Synthetic	808200000	885973336	779521404	914651932	0.85226	0.964515	0.978511
TCGA.CR.7368	SynthEx Synthetic	859900000	890399441	820357703	929941738	0.88216	0.954015	0.985712
TCGA.CR.7369	SynthEx Synthetic	883200000	1059066699	826144172	1116122527	0.740191	0.935399	0.952259
TCGA.CR.7370	SynthEx Synthetic	1782400000	2276118214	1734599756	2323918458	0.746412	0.973182	0.863929
TCGA.CR.7377	SynthEx Synthetic	53900000	813192603	37937125	829155478	0.0457539	0.703843	0.864185
TCGA.CR.7379	SynthEx Synthetic	960800000	1065761448	839729760	1186831688	0.707539	0.87399	0.952922
TCGA.CR.7380	SynthEx Synthetic	1566900000	1722644268	1470712403	1818831865	0.808603	0.938613	0.939947
TCGA.CR.7382	SynthEx Synthetic	126400000	346769955	114330247	358839708	0.318611	0.904511	0.958756
TCGA.CR.7383	SynthEx Synthetic	1564500000	1968404031	1480749670	2052154361	0.721559	0.946468	0.883825
TCGA.CR.7385	SynthEx Synthetic	418400000	454807672	393172480	480035192	0.819049	0.939705	0.988466
TCGA.CR.7391	SynthEx Synthetic	1437600000	8055275	3226340	1442428935	0.00223674	0.00224425	0.998883
TCGA.CR.7393	SynthEx Synthetic	2800000	5439357	1981897	6257460	0.316725	0.70782	0.9994
TCGA.CR.7398	SynthEx Synthetic	1259800000	2801630973	1231445689	2829985284	0.435142	0.977493	0.651246
TCGA.CR.7402	SynthEx Synthetic	783500000	799539696	772515651	810524045	0.953106	0.98598	0.994572
TCGA.CR.7404	SynthEx Synthetic	1252800000	1172998412	888458956	1537339456	0.57792	0.709179	0.936899
TCGA.CV.5432	SynthEx Synthetic	1735000000	2106881063	1661564082	2180316981	0.762075	0.957674	0.889419
TCGA.CV.5434	SynthEx Synthetic	2049000000	2216564863	2008761578	2256803285	0.890092	0.980362	0.944035
TCGA.CV.5435	SynthEx Synthetic	1572200000	2742588141	1492430405	2822357736	0.528789	0.949262	0.701623
TCGA.CV.5436	SynthEx Synthetic	1059800000	1033612096	970433752	1122978344	0.864161	0.915676	0.986564
TCGA.CV.5439	SynthEx Synthetic	1219700000	1585150493	1206116034	1598734459	0.754419	0.988863	0.916556
TCGA.CV.5440	SynthEx Synthetic	0	2185081059	0	2185081059	0	NA	0.620782
TCGA.CV.5970	SynthEx Synthetic	1010800000	1202076936	955074370	1257802566	0.75932	0.94487	0.948013
TCGA.CV.5978	SynthEx Synthetic	1582100000	1579978669	1459073442	1703005227	0.856764	0.922238	0.971075
TCGA.CV.6933	SynthEx Synthetic	1937600000	2308689678	1845896341	2400393337	0.768997	0.952672	0.878991
TCGA.CV.6937	SynthEx Synthetic	1735100000	1442535490	1177748097	1999887393	0.588907	0.678778	0.934246
TCGA.CV.6939	SynthEx Synthetic	1027400000	1023562304	966423922	1084538382	0.891092	0.94065	0.987932
TCGA.CV.6941	SynthEx Synthetic	1848800000	1850807454	1714075319	1985532135	0.863283	0.927129	0.965059
TCGA.CV.6951	SynthEx Synthetic	1213500000	1324348460	1138229798	1399618662	0.813243	0.937973	0.959082
TCGA.CV.6953	SynthEx Synthetic	445300000	453194491	414440500	484053991	0.856187	0.9307	0.992711
TCGA.CV.7095	SynthEx Synthetic	1128100000	1173936580	1044038461	1257998119	0.829921	0.925484	0.971968
TCGA.CV.7100	SynthEx Synthetic	595300000	587853838	559667428	623486410	0.897642	0.940144	0.994545
TCGA.CV.7103	SynthEx Synthetic	1108600000	1899685780	1074814400	1933471380	0.555899	0.969524	0.82274
TCGA.CV.7177	SynthEx Synthetic	1067000000	1117980162	1020579088	1164401074	0.876484	0.956494	0.979255
TCGA.CV.7236	SynthEx Synthetic	56800000	860452259	44297646	872954613	0.0507445	0.779888	0.856947
TCGA.CV.7238	SynthEx Synthetic	260700000	579677648	206116848	634260800	0.324972	0.790628	0.932097
TCGA.CV.7252	SynthEx Synthetic	205300000	447115893	192818243	459597650	0.419537	0.939202	0.954236
TCGA.CV.7253	SynthEx Synthetic	748500000	789591848	677244827	860847021	0.786719	0.904803	0.977591
TCGA.CV.7255	SynthEx Synthetic	1695400000	2093695790	1627468816	2161626974	0.752891	0.959932	0.885354
TCGA.CV.7261	SynthEx Synthetic	1815600000	1927971368	1719128776	2024442592	0.849186	0.946865	0.947081
TCGA.CV.7406	SynthEx Synthetic	507100000	847570880	278116651	1076554229	0.25834	0.548445	0.891635
TCGA.CV.7407	SynthEx Synthetic	1553300000	2155715124	1450314942	2258700182	0.642102	0.933699	0.832397
TCGA.CV.7416	SynthEx Synthetic	727800000	2231990259	709302783	2250487476	0.315177	0.974585	0.697535
TCGA.CV.7421	SynthEx Synthetic	1733100000	1556226929	1333148594	1956178335	0.681507	0.769228	0.944631
TCGA.CV.7424	SynthEx Synthetic	1944600000	1751414282	1655642006	2040372276	0.811441	0.851405	0.974912
TCGA.CV.7430	SynthEx Synthetic	1010100000	2019737179	977234576	2052602603	0.476095	0.967463	0.780617
TCGA.CV.7433	SynthEx Synthetic	605200000	941700154	403586478	1143313676	0.352997	0.666865	0.895651
TCGA.CX.7085	SynthEx Synthetic	13000000	10171457	534954	22636503	0.0236324	0.0411503	0.998324
TCGA.D6.6516	SynthEx Synthetic	1540000000	1623594101	1432354476	1731239625	0.827358	0.9301	0.954705
TCGA.D6.6517	SynthEx Synthetic	715100000	736228343	668503777	782824566	0.853964	0.93484	0.986581
TCGA.D6.6824	SynthEx Synthetic	1674200000	40120609	8951081	1705369528	0.00524876	0.00534648	0.992375
TCGA.D6.6826	SynthEx Synthetic	1871400000	1700712660	1504215330	2067897330	0.727413	0.803791	0.949495
TCGA.DQ.5625	SynthEx Synthetic	1332800000	1837522615	1142460715	2027861900	0.563382	0.857188	0.843075
TCGA.DQ.5630	SynthEx Synthetic	676900000	615481374	515346631	777034743	0.663222	0.761333	0.980308
TCGA.DQ.5631	SynthEx Synthetic	1696900000	1893734096	1618601645	1972032451	0.820778	0.953858	0.93232
TCGA.DQ.7588	SynthEx Synthetic	1556700000	2014106083	1474256225	2096549858	0.703182	0.947039	0.871628
TCGA.DQ.7592	SynthEx Synthetic	1701300000	1754869079	1494047611	1962121468	0.761445	0.87818	0.93577
TCGA.F7.7848	SynthEx Synthetic	1282200000	2183712167	1208269770	2257642397	0.535191	0.942341	0.782261
TCGA.HD.7753	SynthEx Synthetic	2183800000	2255847225	2133147035	2306500190	0.924841	0.976805	0.96571
TCGA.HD.7831	SynthEx Synthetic	585200000	1430534332	434537246	1581197086	0.274815	0.742545	0.807606
TCGA.BA.4078	SynthEx KNN	1328350000	2776693617	1291650208	2813393409	0.459108	0.972372	0.665057
TCGA.BA.5555	SynthEx KNN	1977900000	2051570631	1916072104	2113398527	0.906631	0.968741	0.964193
TCGA.BA.5557	SynthEx KNN	2623250000	704740089	493703455	2834286634	0.17419	0.188203	0.932766
TCGA.BA.5558	SynthEx KNN	804400000	782303958	727349766	859354192	0.846391	0.904214	0.988915
TCGA.BA.6868	SynthEx KNN	1269550000	2351900379	1200524729	2420925650	0.495895	0.94563	0.743713
TCGA.BA.6869	SynthEx KNN	596550000	607347792	542775927	661121865	0.820992	0.909858	0.987499
TCGA.BA.6872	SynthEx KNN	1360800000	1685379452	1262695982	1783483470	0.707994	0.927907	0.903963
TCGA.BA.6873	SynthEx KNN	755700000	1573308496	590865626	1738142870	0.339941	0.781879	0.803761
TCGA.BB.4228	SynthEx KNN	515300000	508150470	484914588	538535882	0.900431	0.941034	0.995571
TCGA.CN.4733	SynthEx KNN	27250000	60728703	23295949	64682754	0.360157	0.854897	0.993473
TCGA.CN.4736	SynthEx KNN	776800000	975666579	721199945	1031266634	0.699334	0.928424	0.948956
TCGA.CN.4738	SynthEx KNN	538150000	658186973	320262092	876074881	0.365565	0.595117	0.935312
TCGA.CN.4739	SynthEx KNN	1294900000	1221658645	1059204354	1457354291	0.726799	0.817982	0.963634
TCGA.CN.4742	SynthEx KNN	1940750000	1543987032	1469690722	2015046310	0.729358	0.75728	0.980557
TCGA.CN.5356	SynthEx KNN	1289750000	1853725964	1170516163	1972959801	0.593279	0.907553	0.847236
TCGA.CN.5364	SynthEx KNN	667350000	550225744	514180779	703394965	0.730999	0.770481	0.992925
TCGA.CN.5370	SynthEx KNN	511150000	610940214	472253852	649836362	0.726727	0.923905	0.973588
TCGA.CN.6010	SynthEx KNN	1535450000	1639318685	782270732	2392497953	0.326968	0.509473	0.797226
TCGA.CN.6012	SynthEx KNN	2042300000	2185261031	1719075913	2508485118	0.685304	0.841735	0.874674
TCGA.CN.6016	SynthEx KNN	650950000	655726184	629829942	676846242	0.930536	0.967555	0.994933
TCGA.CN.6017	SynthEx KNN	1600000	44370083	780657	45189426	0.0172752	0.487911	0.992433
TCGA.CN.6023	SynthEx KNN	672250000	2214620024	628686028	2258183996	0.278403	0.935197	0.68841
TCGA.CN.6989	SynthEx KNN	1149000000	1568649768	1058937443	1658712325	0.638409	0.921617	0.889507
TCGA.CN.6994	SynthEx KNN	974050000	2103954237	933608316	2144395921	0.435371	0.958481	0.755568
TCGA.CN.6997	SynthEx KNN	1359050000	2746322008	1326739325	2778632683	0.477479	0.976226	0.677589
TCGA.CQ.5323	SynthEx KNN	739250000	898476940	689234050	948492890	0.726662	0.932342	0.958342
TCGA.CQ.5325	SynthEx KNN	14900000	509184331	13526143	510558188	0.0264929	0.907795	0.913756
TCGA.CQ.5326	SynthEx KNN	1120800000	1158623033	930211586	1349211447	0.689448	0.829953	0.950787
TCGA.CQ.5330	SynthEx KNN	884600000	998702961	867002571	1016300390	0.853097	0.980107	0.972998
TCGA.CQ.5331	SynthEx KNN	945550000	227168642	218080623	954638019	0.228443	0.230639	0.998113
TCGA.CQ.5332	SynthEx KNN	1093050000	2394261317	1025630060	2461681257	0.416638	0.938319	0.706869
TCGA.CQ.6224	SynthEx KNN	1169650000	1256245998	1075630120	1350265878	0.796606	0.919617	0.960671
TCGA.CQ.6228	SynthEx KNN	1009000000	1915652580	969077009	1955575571	0.495546	0.960433	0.80085
TCGA.CQ.6229	SynthEx KNN	1662000000	1164911461	973043584	1853867877	0.524872	0.585465	0.953204
TCGA.CQ.7068	SynthEx KNN	366850000	348853500	331886875	383816625	0.864702	0.904694	0.996855
TCGA.CR.5243	SynthEx KNN	762400000	771589306	742062386	791926920	0.937034	0.973324	0.994094
TCGA.CR.6467	SynthEx KNN	1335650000	2104194697	1299898959	2139945738	0.607445	0.973233	0.818296
TCGA.CR.6470	SynthEx KNN	572050000	565692418	536496154	601246264	0.892307	0.937848	0.994375
TCGA.CR.6478	SynthEx KNN	408050000	1341823947	368952180	1380921767	0.267178	0.904184	0.818291
TCGA.CR.6492	SynthEx KNN	4900000	219162600	1454506	222608094	0.00653393	0.296838	0.962185
TCGA.CR.6493	SynthEx KNN	921200000	1290503927	887410297	1324293630	0.670101	0.96332	0.916731
TCGA.CR.7364	SynthEx KNN	819250000	885973336	783536105	921687231	0.850111	0.956407	0.979276
TCGA.CR.7368	SynthEx KNN	796750000	890399441	758920011	928229430	0.8176	0.95252	0.97352
TCGA.CR.7369	SynthEx KNN	1197250000	1059066699	976411894	1279904805	0.762879	0.815546	0.981893
TCGA.CR.7370	SynthEx KNN	1947500000	2276118214	1905258550	2318359664	0.821813	0.97831	0.902778
TCGA.CR.7377	SynthEx KNN	73800000	813192603	43497637	843494966	0.0515683	0.589399	0.864687
TCGA.CR.7379	SynthEx KNN	816150000	1065761448	762893299	1119018149	0.681752	0.934746	0.938764
TCGA.CR.7380	SynthEx KNN	1611350000	1722644268	1474695825	1859298443	0.793146	0.915193	0.940264
TCGA.CR.7382	SynthEx KNN	277500000	346769955	173990809	450279146	0.386407	0.626994	0.968497
TCGA.CR.7383	SynthEx KNN	494750000	1968404031	451472509	2011681522	0.224425	0.912527	0.712011
TCGA.CR.7385	SynthEx KNN	460850000	454807672	403955062	511702610	0.789433	0.876543	0.990407
TCGA.CR.7391	SynthEx KNN	1443550000	8055275	3943856	1447661419	0.00272429	0.00273205	0.999048
TCGA.CR.7393	SynthEx KNN	4450000	5439357	1966269	7923088	0.24817	0.441858	0.999397
TCGA.CR.7398	SynthEx KNN	1233650000	2801630973	1213738926	2821542047	0.430169	0.98386	0.649349
TCGA.CR.7402	SynthEx KNN	808250000	799539696	775264964	832524732	0.931222	0.95919	0.9951
TCGA.CR.7404	SynthEx KNN	1065550000	1172998412	850942742	1387605670	0.613245	0.798595	0.931427
TCGA.CV.5432	SynthEx KNN	2028000000	2106881063	1966869980	2168011083	0.907223	0.969857	0.962504
TCGA.CV.5434	SynthEx KNN	2052150000	2216564863	2016021903	2252692960	0.894939	0.982395	0.945944
TCGA.CV.5435	SynthEx KNN	1012200000	2742588141	981134370	2773653771	0.353734	0.969309	0.629157
TCGA.CV.5436	SynthEx KNN	1049800000	1033612096	974904132	1108507964	0.879474	0.928657	0.987541
TCGA.CV.5439	SynthEx KNN	1502900000	1585150493	1331781231	1756269262	0.758301	0.886141	0.940512
TCGA.CV.5440	SynthEx KNN	0	2185081059	0	2185081059	0	NA	0.620782
TCGA.CV.5970	SynthEx KNN	1063700000	1202076936	1017673985	1248102951	0.815377	0.95673	0.960752
TCGA.CV.5978	SynthEx KNN	1383400000	1579978669	1312603646	1650775023	0.795144	0.948824	0.938937
TCGA.CV.6933	SynthEx KNN	2103650000	2308689678	2013506780	2398832898	0.839369	0.957149	0.919314
TCGA.CV.6937	SynthEx KNN	1265600000	1442535490	1154841536	1553293954	0.743479	0.912485	0.936018
TCGA.CV.6939	SynthEx KNN	1020250000	1023562304	971035888	1072776416	0.905161	0.951763	0.988923
TCGA.CV.6941	SynthEx KNN	1614350000	1850807454	1517559182	1947598272	0.779195	0.940043	0.919655
TCGA.CV.6951	SynthEx KNN	1167950000	1324348460	1133421164	1358877296	0.834086	0.970436	0.958441
TCGA.CV.6953	SynthEx KNN	442850000	453194491	406316750	489727741	0.829679	0.917504	0.991187
TCGA.CV.7095	SynthEx KNN	1118100000	1173936580	1014730841	1277305739	0.794431	0.907549	0.965718
TCGA.CV.7100	SynthEx KNN	567500000	587853838	558475007	596878831	0.935659	0.984097	0.994344
TCGA.CV.7103	SynthEx KNN	1083550000	1899685780	1076950442	1906285338	0.564947	0.993909	0.824146
TCGA.CV.7177	SynthEx KNN	1064500000	1117980162	1028828329	1153651833	0.891801	0.96649	0.981022
TCGA.CV.7236	SynthEx KNN	760700000	860452259	731784998	889367261	0.822815	0.961989	0.974274
TCGA.CV.7238	SynthEx KNN	319050000	579677648	231818787	666908861	0.347602	0.726591	0.936091
TCGA.CV.7252	SynthEx KNN	405550000	447115893	340216408	512449485	0.663902	0.838901	0.980043
TCGA.CV.7253	SynthEx KNN	707800000	789591848	674323719	823068129	0.819281	0.952704	0.977194
TCGA.CV.7255	SynthEx KNN	2351400000	2093695790	1750982424	2694113366	0.649929	0.744655	0.899517
TCGA.CV.7261	SynthEx KNN	1742550000	1927971368	1649625640	2020895728	0.816284	0.946673	0.930751
TCGA.CV.7406	SynthEx KNN	842050000	847570880	811270236	878350644	0.923629	0.963447	0.992622
TCGA.CV.7407	SynthEx KNN	1458500000	2155715124	1437821507	2176393617	0.660644	0.985822	0.833186
TCGA.CV.7416	SynthEx KNN	2104100000	2231990259	1978411016	2357679243	0.839135	0.940265	0.930678
TCGA.CV.7421	SynthEx KNN	1395950000	1556226929	1302184319	1649992610	0.789206	0.93283	0.941815
TCGA.CV.7424	SynthEx KNN	1747600000	1751414282	1541827553	1957186729	0.787777	0.882254	0.947792
TCGA.CV.7430	SynthEx KNN	1018200000	2019737179	946712499	2091224680	0.452707	0.92979	0.773808
TCGA.CV.7433	SynthEx KNN	556800000	941700154	352933165	1145566989	0.308086	0.63386	0.88689
TCGA.CX.7085	SynthEx KNN	14900000	10171457	1778739	23292718	0.0763646	0.119378	0.99854
TCGA.D6.6516	SynthEx KNN	1528000000	1623594101	1432195667	1719398434	0.832963	0.937301	0.954796
TCGA.D6.6517	SynthEx KNN	669950000	736228343	641595838	764582505	0.839145	0.957677	0.981416
TCGA.D6.6824	SynthEx KNN	5750000	40120609	3018926	42851683	0.0704506	0.525031	0.993555
TCGA.D6.6826	SynthEx KNN	591800000	1700712660	571111710	1721400950	0.331771	0.965042	0.78152
TCGA.DQ.5625	SynthEx KNN	1188000000	1837522615	1141103825	1884418790	0.605547	0.960525	0.847746
TCGA.DQ.5630	SynthEx KNN	307500000	615481374	275148758	647832616	0.424722	0.894793	0.937606
TCGA.DQ.5631	SynthEx KNN	1673800000	1893734096	1610829418	1956704678	0.823236	0.962379	0.930801
TCGA.DQ.7588	SynthEx KNN	1797400000	2014106083	1585997142	2225508941	0.712645	0.882384	0.892019
TCGA.DQ.7592	SynthEx KNN	1642600000	1754869079	1502359489	1895109590	0.792756	0.914623	0.938703
TCGA.F7.7848	SynthEx KNN	1286950000	2183712167	1226197955	2244464212	0.546321	0.952794	0.786036
TCGA.HD.7753	SynthEx KNN	2193300000	2255847225	2139357971	2309789254	0.926213	0.975406	0.967359
TCGA.HD.7831	SynthEx KNN	970150000	1430534332	755658367	1645025965	0.45936	0.778909	0.859164
